# Supplementary material for: Genome-wide expression analysis of vegetative organs during developmental and herbicide-induced whole plant senescence in Arabidopsis thaliana
Source: BMC Genomics. 2024 Jun 19;25:621. doi: 10.1186/s12864-024-10518-5 (PMC11188203; doi:10.1186/s12864-024-10518-5)
Supplement: Supplementary file 2 — Supplementary Material 2 [file 12864_2024_10518_MOESM2_ESM.xlsx]

## Sheet: L45_1
Gene ID	Locus	FPKM	FPKM_conf_lo	FPKM_conf_hi
AT1G01010	Chr1:3630-5899	3.78701	2.77622	4.7978
AT1G01020	Chr1:5927-8737	14.0204	10.7649	17.2759
AT1G01030	Chr1:11648-13714	0.115925	0	0.280096
AT1G01040,AT1G01046	Chr1:23145-31227	57.3374	50.0438	64.6311
AT1G01050	Chr1:31169-33153	102.201	93.7715	110.631
AT1G01060	Chr1:33378-37871	39.5125	36.6608	42.3642
AT1G01070	Chr1:38751-40944	6.81368	5.20307	8.42429
AT1G01073	Chr1:44676-44787	0	0	0
AT1G01080	Chr1:45295-47019	33.6913	29.9306	37.452
AT1G01090	Chr1:47484-49286	67.6242	63.2592	71.9892
AT1G01100	Chr1:50074-51199	399.9	376.654	423.146
AT1G01110	Chr1:52238-54692	3.19945	2.2518	4.14709
AT1G01115	Chr1:56623-56740	0	0	0
AT1G01120	Chr1:57268-59167	7.21279	5.91582	8.50977
AT1G01130	Chr1:61904-63871	10.2307	5.67998	14.7815
AT1G01140	Chr1:64151-67625	131.559	124.014	139.105
AT1G01150	Chr1:70114-72138	0	0	0
AT1G01160	Chr1:72338-74096	77.9871	71.0785	84.8957
AT1G01170	Chr1:73930-74737	305.651	282.102	329.2
AT1G01180	Chr1:75582-76758	21.6067	18.6046	24.6087
AT1G01183	Chr1:78931-79032	0	0	0
AT1G01190	Chr1:83044-84864	0.0702248	0	0.210674
AT1G01200	Chr1:86514-88213	0.633692	0.0669006	1.20048
AT1G01210	Chr1:88897-90439	35.4178	29.4461	41.3895
AT1G01220	Chr1:91375-95651	10.576	9.32544	11.8265
AT1G01225	Chr1:95986-97407	1.92159	0.960795	2.88239
AT1G01230	Chr1:97455-99240	69.7151	63.0734	76.3568
AT1G01240	Chr1:99893-101834	101.691	94.2467	109.135
AT1G01250	Chr1:104490-105330	18.7599	15.3443	22.1756
AT1G01260	Chr1:108945-111609	13.1845	11.5592	14.8099
AT1G01270	Chr1:111889-111961	0	0	0
AT1G01280	Chr1:112262-113947	0	0	0
AT1G01290	Chr1:114285-116108	36.4058	31.9848	40.8268
AT1G01300	Chr1:116942-118764	13.4059	11.5667	15.2452
AT1G01305	Chr1:119396-119997	0	0	0
AT1G01310	Chr1:120153-121130	0	0	0
AT1G01320	Chr1:121066-130577	62.6327	59.8395	65.4259
AT1G01340	Chr1:132300-135831	3.01587	2.22989	3.80186
AT1G01350	Chr1:136123-138162	22.4234	19.5185	25.3284
AT1G01355	Chr1:138512-139568	2.44998	0	5.22331
AT1G01360	Chr1:141970-143183	48.4339	43.5351	53.3328
AT1G01370	Chr1:143563-145684	1.31473	0.342395	2.28707
AT1G01380	Chr1:147152-147958	17.7894	13.3362	22.2426
AT1G01390	Chr1:148119-149806	8.97529	7.43035	10.5202
AT1G01400	Chr1:150688-152210	0	0	0
AT1G01410	Chr1:153112-154198	0	0	0
AT1G01420	Chr1:154491-156011	20.4535	17.9466	22.9604
AT1G01430	Chr1:156742-158655	32.2613	29.0378	35.4847
AT1G01440	Chr1:159855-162572	15.202	13.4709	16.9332
AT1G01448	Chr1:163418-166245	6.80318	5.4697	8.13666
AT1G01450	Chr1:164104-165517	9.7382	7.87965	11.5967
AT1G01453	Chr1:166588-167842	0.108591	0	0.475122
AT1G01460	Chr1:168722-171165	0	0	0
AT1G01470	Chr1:172145-172948	90.1252	81.8541	98.3964
AT1G01471	Chr1:173250-173466	0	0	0
AT1G01480	Chr1:175781-178400	0.128798	0	0.382969
AT1G01490	Chr1:180058-182358	191.405	178.717	204.092
AT1G01500	Chr1:185132-186923	40.8662	37.2623	44.4701
AT1G01510	Chr1:187210-190056	13.6444	11.9661	15.3227
AT1G01520	Chr1:190595-192139	7.47009	5.34326	9.59691
AT1G01530	Chr1:192639-193670	0	0	0
AT1G01540	Chr1:195779-198684	46.6505	42.9839	50.3171
AT1G01550	Chr1:199638-201775	243.464	229.699	257.228
AT1G01560	Chr1:202135-204335	2.7848	1.74163	3.82798
AT1G01570	Chr1:205175-207435	0.879615	0.349187	1.41004
AT1G01580	Chr1:209394-213041	1.07312	0.632067	1.51417
AT1G01590	Chr1:214228-217304	2.42485	1.71525	3.13445
AT1G01600	Chr1:218993-221286	0.150985	0	0.325328
AT1G01610	Chr1:221690-224340	15.4576	13.5128	17.4024
AT1G01620	Chr1:225664-227302	60.803	55.6826	65.9234
AT1G01630	Chr1:229012-230917	35.4325	31.663	39.2019
AT1G01640	Chr1:230993-232508	7.18123	5.11015	9.2523
AT1G01650	Chr1:232840-237817	34.6723	31.7037	37.6409
AT1G01660	Chr1:240056-242608	3.27994	2.3461	4.21378
AT1G01670	Chr1:242842-245988	7.35189	5.78415	8.91963
AT1G01680	Chr1:246410-248367	0.38871	0	0.921584
AT1G01690	Chr1:249140-252462	4.30691	3.21866	5.39517
AT1G01695	Chr1:252946-254495	0.359191	0	0.718556
AT1G01700	Chr1:259494-261474	5.06838	3.51223	6.62453
AT1G01710	Chr1:262827-267771	32.8302	29.917	35.7435
AT1G01720	Chr1:268329-269819	138.508	129.409	147.607
AT1G01725	Chr1:269791-270775	128.695	113.313	144.078
AT1G01730	Chr1:270955-272061	64.7549	58.1112	71.3987
AT1G01740	Chr1:272011-274612	17.2001	14.9965	19.4037
AT1G01750	Chr1:275365-276310	1.25384	0.266566	2.24112
AT1G01760	Chr1:276265-278448	2.8312	0	582.07
AT1G01770,AT1G01780	Chr1:278614-284245	32.587	28.7193	36.4547
AT1G01790	Chr1:284609-291094	27.4813	25.4072	29.5554
AT1G01800	Chr1:293341-295040	78.548	71.7568	85.3393
AT1G01810	Chr1:295220-295859	1.5869	0.387316	2.78648
AT1G01820	Chr1:296000-298120	117.06	109.6	124.52
AT1G01830	Chr1:298534-302315	32.5806	29.7354	35.4257
AT1G01840	Chr1:303536-304358	0	0	0
AT1G01860	Chr1:304132-306287	19.6163	16.8233	22.4092
AT1G01870	Chr1:306383-306456	48.2701	0	627.511
AT1G01880	Chr1:306479-309109	1.98363	1.29262	2.67464
AT1G01890	Chr1:309274-309347	0	0	0
AT1G01900	Chr1:310315-313130	0	0	0
AT1G01910	Chr1:313100-315902	29.7539	26.5033	33.0046
AT1G01920	Chr1:316127-319650	28.9953	21.4945	36.4961
AT1G01930	Chr1:319835-322860	8.34889	6.99452	9.70326
AT1G01940	Chr1:323026-324917	30.9545	26.153	35.7559
AT1G01950	Chr1:325378-330619	21.4441	17.9802	24.9079
AT1G01960	Chr1:330587-337582	11.5872	10.5331	12.6414
AT1G01970	Chr1:338290-340077	16.3075	14.1601	18.4548
AT1G01980	Chr1:340171-341999	0.0607109	0	0.182133
AT1G01990	Chr1:343165-344341	29.3161	25.8431	32.7891
AT1G02000	Chr1:345811-347592	5.93944	4.71843	7.16046
AT1G02010	Chr1:347890-352482	14.7971	12.9754	16.6188
AT1G02020	Chr1:352636-354969	19.7398	15.1692	24.3104
AT1G02030	Chr1:355320-357258	0.170578	0	0.367544
AT1G02040	Chr1:358103-359078	0	0	0
AT1G02050	Chr1:359116-360518	7.29696	5.66719	8.92672
AT1G02060	Chr1:360736-363111	2.35776	1.65662	3.0589
AT1G02065	Chr1:365208-367340	0.0701748	0	0.313548
AT1G02070	Chr1:370256-370967	1.47925	0.271448	2.68706
AT1G02074	Chr1:372063-372210	0	0	0
AT1G02080	Chr1:373334-386847	12.0259	11.1151	12.9368
AT1G02090	Chr1:387276-389647	33.7054	29.5965	37.8143
AT1G02100,AT1G02110	Chr1:389811-395528	63.3041	58.5615	68.0468
AT1G02120	Chr1:395706-399932	76.6844	71.7083	81.6606
AT1G02130	Chr1:400034-401882	42.482	37.5758	47.3882
AT1G02136	Chr1:402692-402961	0	0	0
AT1G02140	Chr1:403189-404456	133.74	124.172	143.307
AT1G02145	Chr1:404599-408619	46.6332	38.84	54.4264
AT1G02150,AT1G02160	Chr1:408621-411597	153.816	140.463	167.169
AT1G02170	Chr1:411778-413554	25.5204	22.3273	28.7136
AT1G02180	Chr1:413521-414645	0	0	0
AT1G02190	Chr1:415078-418010	0.100661	0	0.276807
AT1G02205	Chr1:418747-422438	0.529219	0.150978	0.90746
AT1G02210	Chr1:427547-427811	0	0	0
AT1G02220	Chr1:428742-430647	4.33456	3.1198	5.54932
AT1G02228.1	Chr1:433030-433819	0	0	0
AT1G02230	Chr1:435173-436776	0.562148	0.0593475	1.06495
AT1G02250	Chr1:437950-439559	0.0557065	0	0.278533
AT1G02260	Chr1:440440-442877	24.0645	21.8419	26.2871
AT1G02270	Chr1:443148-446235	28.0528	24.9872	31.1185
AT1G02280	Chr1:448462-450426	54.6229	49.5165	59.7292
AT1G02290	Chr1:450526-452737	6.87719	5.5255	8.22889
AT1G02300	Chr1:453240-455519	108.381	101.18	115.582
AT1G02305	Chr1:455687-458164	107.367	99.9143	114.819
AT1G02310	Chr1:458132-460696	0	0	0
AT1G02320	Chr1:461827-461974	0	0	0
AT1G02330	Chr1:462074-463612	32.3282	28.4276	36.2288
AT1G02335	Chr1:463854-464924	0.314032	0	0.75876
AT1G02340	Chr1:465717-467844	19.0805	16.3769	21.7842
AT1G02350	Chr1:469817-470852	15.9746	10.8838	21.0654
AT1G02360	Chr1:471989-473160	0.733099	0.134526	1.33167
AT1G02370	Chr1:474499-476511	5.64668	4.44324	6.85012
AT1G02380	Chr1:476999-478971	1.61287	0.772337	2.4534
AT1G02390	Chr1:480851-483292	3.91397	2.90548	4.92245
AT1G02391	Chr1:483763-483919	0	0	0
AT1G02400	Chr1:486800-489577	1.38992	0.694961	2.08488
AT1G02405	Chr1:489978-490505	1.83202	0.336182	3.32786
AT1G02410	Chr1:490924-492926	28.4031	24.9761	31.8301
AT1G02420	Chr1:493682-495158	1.90032	1.10406	2.69657
AT1G02430	Chr1:495049-496062	2.69162	1.04238	4.34086
AT1G02440	Chr1:496585-497479	0.801783	0	1.98745
AT1G02450	Chr1:497975-498516	0	0	0
AT1G02460	Chr1:504672-507204	3.20232	2.31356	4.09109
AT1G02470	Chr1:511764-513624	4.32609	2.63708	6.01511
AT1G02475	Chr1:513842-515404	77.1148	70.5445	83.685
AT1G02480	Chr1:515493-515566	0	0	0
AT1G02490	Chr1:516617-516734	0	0	0
AT1G02500	Chr1:518250-520437	167.306	157.387	177.224
AT1G02510	Chr1:520497-521668	0	0	0
AT1G02520	Chr1:523650-528745	0.0672146	0	0.174867
AT1G02530	Chr1:529794-534677	0.0649646	0	0.169013
AT1G02540	Chr1:534826-535699	0	0	0
AT1G02550	Chr1:536482-537211	0	0	0
AT1G02560	Chr1:537859-540109	262.748	248.244	277.253
AT1G02570	Chr1:541334-542240	0.140462	0	0.421385
AT1G02575	Chr1:543109-544007	0	0	0
AT1G02580	Chr1:544782-549202	0	0	0
AT1G02590	Chr1:552137-552761	0	0	0
AT1G02600	Chr1:552639-552711	0	0	0
AT1G02610	Chr1:553049-555994	43.45	38.5763	48.3238
AT1G02620	Chr1:557091-557986	0.81666	0	1.63371
AT1G02630	Chr1:560609-562424	0.240285	0	0.600004
AT1G02640	Chr1:564204-567769	1.24276	0.788967	1.69655
AT1G02650	Chr1:568703-570418	0.0736891	0	0.221067
AT1G02660	Chr1:571954-574981	2.82863	2.1375	3.51976
AT1G02670	Chr1:576045-580299	0.322729	0.0592219	0.586236
AT1G02680	Chr1:580624-582310	42.3591	37.4482	47.27
AT1G02681	Chr1:582412-582922	0	0	0
AT1G02690	Chr1:584259-587219	2.50325	1.71655	3.28996
AT1G02700	Chr1:588328-589480	0.119372	0	0.358117
AT1G02710	Chr1:589705-589996	1.07428	0	3.22283
AT1G02720	Chr1:591825-594236	2.32209	1.52145	3.12274
AT1G02730	Chr1:594572-598657	0.162067	0.0297398	0.294393
AT1G02740	Chr1:599398-602038	16.8907	13.9222	19.8591
AT1G02750	Chr1:602496-604292	29.0946	24.7908	33.3985
AT1G02760	Chr1:604401-604474	0	0	0
AT1G02770	Chr1:604872-606693	1.26409	0.401657	2.12652
AT1G02780	Chr1:607807-609465	946.551	924.971	968.131
AT1G02790	Chr1:610390-612324	1.22058	0.64481	1.79634
AT1G02800	Chr1:613215-616191	0.0632018	0	0.189605
AT1G02810	Chr1:618264-620480	0.0579284	0	0.173785
AT1G02813	Chr1:620677-621289	0	0	0
AT1G02816	Chr1:621460-622469	11.6363	9.2441	14.0284
AT1G02820	Chr1:623764-624475	41.3561	34.8474	47.8648
AT1G02830	Chr1:625144-625608	0	0	0
AT1G02840	Chr1:626740-629819	134.239	126.495	141.983
AT1G02850	Chr1:630504-633259	107.555	101.807	113.302
AT1G02860	Chr1:635143-637262	13.0467	10.957	15.1365
AT1G02870	Chr1:637213-638677	31.8281	27.1578	36.4985
AT1G02880	Chr1:642751-644903	32.3214	28.5091	36.1336
AT1G02890	Chr1:645091-651907	22.2688	20.4992	24.0384
AT1G02900	Chr1:653764-654343	0.262983	0	0.78895
AT1G02910	Chr1:655576-658148	51.7869	47.5967	55.977
AT1G02920	Chr1:658656-659771	178.95	168.996	188.904
AT1G02930	Chr1:661176-662456	427.455	408.042	446.868
AT1G02940	Chr1:663078-664128	0.86956	0.0918019	1.64732
AT1G02950	Chr1:665151-666452	1.12852	0.107553	2.14948
AT1G02952	Chr1:665353-666367	0	0	0
AT1G02960	Chr1:666871-669837	30.1254	0	37372.2
AT1G02965	Chr1:671660-672814	0	0	0
AT1G02970	Chr1:673305-676378	0.0596818	0	0.179045
AT1G02980	Chr1:677868-681310	0	0	0
AT1G02990	Chr1:681395-687315	4.56633	3.87265	5.26
AT1G03000	Chr1:687889-692560	11.643	10.378	12.9081
AT1G03010	Chr1:693479-696382	0.832451	0.416226	1.24868
AT1G03020	Chr1:698206-698515	0.913968	0	2.7419
AT1G03022	Chr1:699120-699246	0	0	0
AT1G03030	Chr1:701477-703864	15.9865	13.5072	18.4658
AT1G03040	Chr1:703905-706631	48.9046	44.4505	53.3587
AT1G03050	Chr1:707725-710041	0	0	0
AT1G03055	Chr1:710017-711803	9.2709	6.96689	11.5749
AT1G03060	Chr1:712472-726891	1.954	1.68592	2.22208
AT1G03070	Chr1:729900-731557	0.483935	0	1.09707
AT1G03080	Chr1:731610-738056	13.3841	12.4027	14.3654
AT1G03090	Chr1:739678-744184	15.5119	13.8413	17.1825
AT1G03100	Chr1:743884-746479	0	0	0
AT1G03103	Chr1:747196-748057	0	0	0
AT1G03106	Chr1:748101-749034	0.135258	0	0.405775
AT1G03110	Chr1:749245-751963	4.20483	3.08146	5.32819
AT1G03120	Chr1:752270-753140	0.571719	0	1.38138
AT1G03130	Chr1:753306-754198	1061.57	1036.48	1086.67
AT1G03140	Chr1:754370-756303	63.7417	59.2051	68.2784
AT1G03150	Chr1:756413-758612	24.698	20.2769	29.1192
AT1G03160	Chr1:761281-766306	21.5874	19.6365	23.5383
AT1G03170	Chr1:769631-770684	0.696828	0.12787	1.26579
AT1G03180	Chr1:773410-775344	2.32288	1.27135	3.37441
AT1G03190	Chr1:775526-780062	12.019	8.77945	15.2586
AT1G03200,AT1G03210	Chr1:780601-784240	54.7065	46.464	62.9489
AT1G03220	Chr1:787121-788651	2.714	1.80162	3.62637
AT1G03230	Chr1:790090-791592	2.84851	1.9037	3.79332
AT1G03240	Chr1:792221-792986	4.03325	1.60111	6.46538
AT1G03250	Chr1:793352-795376	33.5997	29.6751	37.5243
AT1G03260	Chr1:795531-798463	7.34238	5.72902	8.95575
AT1G03270	Chr1:799190-802436	1.97801	1.19924	2.75679
AT1G03280	Chr1:803034-807066	35.0919	32.2005	37.9832
AT1G03290	Chr1:807360-810868	36.3636	33.3115	39.4158
AT1G03300	Chr1:811032-813086	3.21561	2.36603	4.06518
AT1G03310	Chr1:813470-816749	28.2588	26.0538	30.4639
AT1G03320	Chr1:817026-817767	0.214843	0	0.644529
AT1G03330	Chr1:817982-819563	59.317	52.5843	66.0498
AT1G03340	Chr1:819620-821340	6.9643	5.35132	8.57729
AT1G03350	Chr1:822637-824393	23.6323	21.1755	26.089
AT1G03360	Chr1:824536-826358	7.06932	5.43791	8.70073
AT1G03365	Chr1:826568-830383	9.47709	8.26622	10.688
AT1G03370	Chr1:830626-835361	12.3065	11.133	13.4801
AT1G03380	Chr1:835784-840940	18.1364	16.7029	19.5699
AT1G03390	Chr1:841032-842418	0	0	0
AT1G03400	Chr1:842746-844190	26.6352	23.3083	29.9621
AT1G03410	Chr1:844435-847683	4.42395	3.53981	5.3081
AT1G03420.1	Chr1:846663-847739	31.6783	27.7555	35.6012
AT1G03430	Chr1:847872-849500	42.7554	35.5526	49.9582
AT1G03440	Chr1:852365-854032	9.77192	8.14889	11.3949
AT1G03445	Chr1:854409-859701	0.0781545	0	0.188836
AT1G03457	Chr1:860787-864125	0.264685	0	0.60123
AT1G03470	Chr1:865914-867733	1.92934	1.00117	2.85751
AT1G03475	Chr1:869050-871211	79.02	73.9692	84.0709
AT1G03490	Chr1:871873-872906	0	0	0
AT1G03495	Chr1:873183-874935	44.3932	41.0004	47.7859
AT1G03502	Chr1:875357-875471	93.3175	0	201.071
AT1G03506	Chr1:875517-875604	0	0	0
AT1G03510	Chr1:876257-877547	0.907902	0.321681	1.49412
AT1G03515	Chr1:877647-877719	0	0	0
AT1G03520	Chr1:877861-880158	20.6842	18.0695	23.299
AT1G03530	Chr1:880495-883391	5.14143	4.21936	6.06351
AT1G03540	Chr1:883781-885611	0.303181	0.0320077	0.574355
AT1G03545	Chr1:885940-887906	0	0	0
AT1G03550	Chr1:885622-887956	42.938	38.5185	47.3576
AT1G03560	Chr1:890155-892410	5.33585	4.32293	6.34876
AT1G03570	Chr1:892513-892585	0	0	0
AT1G03580	Chr1:892846-894284	15.4934	13.0631	17.9237
AT1G03590	Chr1:894253-897518	15.9673	13.9641	17.9705
AT1G03600	Chr1:898875-899655	467.188	449.302	485.075
AT1G03610	Chr1:900886-903003	35.9259	32.7957	39.0562
AT1G03620	Chr1:904318-906186	4.35907	2.74015	5.97799
AT1G03630	Chr1:907641-909376	126.071	118.167	133.975
AT1G03640	Chr1:909810-909883	0	0	0
AT1G03650	Chr1:910022-911193	7.70108	5.42625	9.97591
AT1G03660	Chr1:911435-911759	0	0	0
AT1G03670	Chr1:914221-916222	0.119726	0	0.28928
AT1G03680	Chr1:916818-918064	289.946	272.388	307.504
AT1G03687	Chr1:918298-920507	11.1265	9.09301	13.1599
AT1G03700	Chr1:920949-921901	0	0	0
AT1G03710	Chr1:923425-924726	0.365897	0	1.05518
AT1G03720	Chr1:924995-926373	0	0	0
AT1G03730	Chr1:930827-931895	20.7701	17.6459	23.8942
AT1G03740	Chr1:933511-937043	40.5511	37.6125	43.4897
AT1G03743	Chr1:937206-937287	0	0	0
AT1G03746	Chr1:937400-937485	0	0	0
AT1G03750	Chr1:937908-941162	4.55593	3.68166	5.4302
AT1G03760	Chr1:941061-943377	8.49254	6.75289	10.2322
AT1G03770	Chr1:944571-947507	4.04909	2.94911	5.14907
AT1G03780	Chr1:947519-951827	0	0	0
AT1G03790	Chr1:954524-956097	0.0720204	0	0.216061
AT1G03800	Chr1:957260-957998	2.21594	0.931714	3.50017
AT1G03810	Chr1:958758-959609	0	0	0
AT1G03820	Chr1:959868-960728	0.901877	0.165498	1.63826
AT1G03830	Chr1:962015-966757	1.75256	1.24387	2.26125
AT1G03840	Chr1:967502-970130	0.782506	0.26889	1.29612
AT1G03850	Chr1:976096-977761	2.16257	0.696756	3.62838
AT1G03860	Chr1:979307-981885	39.6775	35.4819	43.8732
AT1G03870	Chr1:982505-983540	16.0183	13.261	18.7756
AT1G03880	Chr1:985750-988146	0.0689961	0	0.206988
AT1G03890	Chr1:989197-991020	0	0	0
AT1G03900	Chr1:991138-993118	112.784	106.058	119.51
AT1G03905	Chr1:993399-995784	3.05165	1.9183	4.185
AT1G03910	Chr1:996114-1000437	23.5205	21.3288	25.7123
AT1G03920	Chr1:1001320-1004383	0.27372	0.0288973	0.518542
AT1G03930	Chr1:1004768-1008370	35.6776	32.8542	38.501
AT1G03935	Chr1:1008809-1008896	0	0	0
AT1G03940	Chr1:1009541-1011056	60.4663	56.1714	64.7613
AT1G03950	Chr1:1011171-1013365	32.2495	28.2142	36.2848
AT1G03960	Chr1:1013665-1017929	20.8437	17.6498	24.0376
AT1G03970	Chr1:1018099-1019247	14.1006	11.5765	16.6247
AT1G03980	Chr1:1018569-1022108	17.3335	15.3877	19.2792
AT1G03982	Chr1:1022250-1023719	0	0	0
AT1G03990	Chr1:1024824-1027616	17.9528	8.76221	27.1433
AT1G04000	Chr1:1028105-1029119	19.2334	16.1732	22.2937
AT1G04010	Chr1:1031199-1036237	6.79376	5.57827	8.00925
AT1G04020	Chr1:1036536-1040224	0.314921	0.0221829	0.607659
AT1G04030	Chr1:1040382-1042892	1.9815	1.27103	2.69196
AT1G04040	Chr1:1042361-1043864	18.5953	15.541	21.6495
AT1G04050	Chr1:1045597-1049297	2.07478	1.49895	2.65061
AT1G04070	Chr1:1050552-1051186	15.1362	11.3362	18.9363
AT1G04080	Chr1:1051311-1056827	67.154	62.9862	71.3218
AT1G04090	Chr1:1057150-1059419	0	0	0
AT1G04100	Chr1:1059505-1061191	3.75613	2.52492	4.98735
AT1G04110	Chr1:1061456-1063784	0	0	0
AT1G04120	Chr1:1064449-1071047	7.75423	6.9025	8.60597
AT1G04130	Chr1:1073426-1075568	15.7928	13.3079	18.2777
AT1G04140	Chr1:1075542-1080630	28.103	25.817	30.3889
AT1G04150	Chr1:1081207-1084246	0	0	0
AT1G04160	Chr1:1086494-1096146	1.00906	0.702857	1.31527
AT1G04170	Chr1:1096945-1099898	43.3097	39.9996	46.6198
AT1G04171	Chr1:1100443-1100608	0	0	0
AT1G04180	Chr1:1104622-1105988	1.11411	0.468437	1.75977
AT1G04190	Chr1:1106427-1108715	26.2348	23.0508	29.4189
AT1G04200	Chr1:1109481-1114107	7.73751	6.60156	8.87345
AT1G04210	Chr1:1114404-1119739	12.4953	11.2556	13.7349
AT1G04220	Chr1:1119698-1122526	8.15676	6.6748	9.63872
AT1G04230	Chr1:1125517-1128168	15.1429	12.8549	17.431
AT1G04240	Chr1:1128187-1129551	51.9317	47.3193	56.5441
AT1G04250	Chr1:1136257-1138613	20.5464	17.471	23.6219
AT1G04260	Chr1:1140527-1141365	19.4412	15.9546	22.9279
AT1G04270	Chr1:1141603-1143053	393.105	370.117	416.092
AT1G04280	Chr1:1143435-1146654	19.8921	16.32	23.4643
AT1G04290	Chr1:1147522-1148533	13.8017	10.7966	16.8068
AT1G04295	Chr1:1147780-1148435	24.6553	19.2189	30.0917
AT1G04300	Chr1:1148596-1154652	40.0354	37.6332	42.4377
AT1G04310	Chr1:1154763-1157758	3.87128	3.01966	4.72291
AT1G04320	Chr1:1159022-1159093	0	0	0
AT1G04330	Chr1:1161310-1161982	0.842842	0	1.68609
AT1G04340	Chr1:1163096-1164851	30.2927	25.9043	34.6811
AT1G04350	Chr1:1165108-1166769	100.971	94.35	107.592
AT1G04360	Chr1:1167456-1168878	1.9428	1.14431	2.74128
AT1G04370	Chr1:1175176-1175578	0.498053	0	1.49416
AT1G04380	Chr1:1176920-1178407	0	0	0
AT1G04390	Chr1:1179362-1183704	10.1365	8.60194	11.671
AT1G04400	Chr1:1185549-1188517	118.162	111.709	124.615
AT1G04410	Chr1:1189077-1191412	307.729	297.974	317.483
AT1G04420	Chr1:1191607-1193884	36.4001	32.9791	39.8211
AT1G04425	Chr1:1194186-1196889	1.16957	0	2.52008
AT1G04430	Chr1:1198117-1201527	28.4661	25.9756	30.9565
AT1G04440	Chr1:1202254-1205813	33.4313	30.5334	36.3292
AT1G04445	Chr1:1207343-1207862	0.626189	0	1.51299
AT1G04450	Chr1:1208520-1209874	0	0	0
AT1G04457	Chr1:1210318-1210549	0	0	0
AT1G04470	Chr1:1211048-1214662	0	0	0
AT1G04480	Chr1:1216094-1217467	286.291	270.299	302.283
AT1G04490	Chr1:1217947-1220137	0.323269	0	0.727058
AT1G04500	Chr1:1221432-1224366	0.139654	0	0.33743
AT1G04501	Chr1:1224551-1224680	0	0	0
AT1G04510	Chr1:1226574-1230827	18.6424	16.4433	20.8415
AT1G04520	Chr1:1231577-1234032	1.03451	0.460667	1.60835
AT1G04530	Chr1:1234175-1236034	63.7277	59.0277	68.4277
AT1G04540	Chr1:1237255-1239061	2.58488	1.78091	3.38885
AT1G04550	Chr1:1240374-1242121	23.7438	20.4477	27.0399
AT1G04555	Chr1:1242557-1244244	12.7446	10.1246	15.3647
AT1G04560	Chr1:1244946-1246059	0	0	0
AT1G04570	Chr1:1246727-1248775	2.84789	2.03706	3.65872
AT1G04580	Chr1:1252121-1257510	0.0252796	0	0.0758387
AT1G04590	Chr1:1258576-1261426	18.9411	16.2331	21.6492
AT1G04600	Chr1:1262122-1272376	0.13833	0.0337623	0.242897
AT1G04610	Chr1:1279387-1281618	0	0	0
AT1G04620	Chr1:1282740-1286584	1.89472	1.16396	2.62548
AT1G04625,AT1G04630	Chr1:1287830-1291112	38.6416	33.023	44.2603
AT1G04635	Chr1:1291313-1291995	4.33232	2.44154	6.22311
AT1G04640	Chr1:1292079-1293357	48.4472	42.7626	54.1318
AT1G04645	Chr1:1293769-1294263	0	0	0
AT1G04650	Chr1:1294892-1299002	0.341265	0.120914	0.561615
AT1G04660	Chr1:1300485-1301773	0	0	0
AT1G04670	Chr1:1301860-1302724	0	0	0
AT1G04680	Chr1:1303528-1307884	6.01384	4.22807	7.7996
AT1G04684	Chr1:1310429-1310579	0	0	0
AT1G04690	Chr1:1313563-1315750	84.4303	79.1353	89.7253
AT1G04700	Chr1:1316253-1320919	0.321316	0.1351	0.507531
AT1G04710	Chr1:1321903-1324782	17.1532	14.9031	19.4033
AT1G04720	Chr1:1324922-1324960	0	0	0
AT1G04730	Chr1:1325295-1331086	0.145148	0	0.290366
AT1G04750	Chr1:1331465-1333567	72.1986	65.7996	78.5976
AT1G04760	Chr1:1334759-1336070	0.429686	0	1.0382
AT1G04770	Chr1:1336370-1337849	44.3346	40.0953	48.5738
AT1G04778	Chr1:1339891-1340327	1.87546	0	4.53146
AT1G04780	Chr1:1340668-1343584	31.9899	29.7827	34.197
AT1G04790	Chr1:1345035-1348451	12.9104	11.2667	14.5541
AT1G04800	Chr1:1348451-1349286	6.0945	4.05388	8.13513
AT1G04810	Chr1:1350179-1355442	12.1851	10.9349	13.4352
AT1G04820	Chr1:1356190-1358386	56.73	52.8254	60.6346
AT1G04830	Chr1:1358573-1362019	22.4666	19.8582	25.0751
AT1G04840	Chr1:1362866-1364962	0.329745	0.0605094	0.598981
AT1G04850	Chr1:1365117-1368844	90.1695	85.0576	95.2814
AT1G04860	Chr1:1369053-1373101	12.4236	11.1889	13.6582
AT1G04870	Chr1:1373233-1375762	18.1913	15.7834	20.5991
AT1G04880	Chr1:1375960-1379185	0	0	0
AT1G04890	Chr1:1380381-1382599	0	0	0
AT1G04900	Chr1:1383840-1387895	5.75617	4.49385	7.01848
AT1G04910	Chr1:1387870-1391187	26.037	23.3199	28.7541
AT1G04920	Chr1:1391501-1395864	0.603926	0.333842	0.874009
AT1G04930	Chr1:1396290-1399053	2.56904	1.5842	3.55387
AT1G04940,AT1G04945	Chr1:1399173-1403112	51.8228	46.6236	57.0219
AT1G04950	Chr1:1403084-1407501	24.0588	21.5909	26.5266
AT1G04960	Chr1:1407800-1410868	22.4277	19.488	25.3674
AT1G04970	Chr1:1411169-1413627	33.4171	29.8218	37.0124
AT1G04980	Chr1:1413643-1416144	2.27146	1.46679	3.07614
AT1G04985	Chr1:1416342-1418482	72.6082	65.7876	79.4288
AT1G04990	Chr1:1419079-1421847	9.79644	8.0756	11.5173
AT1G05000	Chr1:1425592-1428782	0.657336	0.0145002	1.30017
AT1G05010	Chr1:1431189-1432858	226.604	217.826	235.383
AT1G05020	Chr1:1435253-1437667	0.178448	0	0.356982
AT1G05030	Chr1:1438151-1441417	14.5232	12.4924	16.5539
AT1G05040	Chr1:1447368-1448448	0	0	0
AT1G05055	Chr1:1448717-1450887	7.55499	6.03221	9.07777
AT1G05060	Chr1:1451029-1452872	41.8162	37.2462	46.3861
AT1G05061	Chr1:1453215-1454260	0.586215	0.0618883	1.11054
AT1G05065	Chr1:1454968-1455220	11.4732	2.80028	20.1462
AT1G05070	Chr1:1457062-1458744	58.1666	52.328	64.0052
AT1G05080	Chr1:1459090-1460579	0	0	0
AT1G05085	Chr1:1460987-1461670	0.28799	0	1.43995
AT1G05090	Chr1:1463201-1465622	8.2804	6.68435	9.87646
AT1G05100	Chr1:1469609-1470881	1.20017	0.534434	1.8659
AT1G05120	Chr1:1471405-1476078	17.2618	14.6913	19.8322
AT1G05135	Chr1:1477499-1478821	3.88041	2.70288	5.05795
AT1G05136	Chr1:1478922-1479063	0	0	0
AT1G05140	Chr1:1482547-1484056	48.0515	44.2101	51.8929
AT1G05150	Chr1:1484066-1486960	7.40353	6.35366	8.45341
AT1G05160	Chr1:1487377-1490947	11.8901	10.1444	13.6359
AT1G05170	Chr1:1491110-1494248	16.8045	14.7226	18.8864
AT1G05180	Chr1:1498113-1501824	20.6025	18.3118	22.8932
AT1G05190	Chr1:1502343-1503830	342.347	328.756	355.938
AT1G05200	Chr1:1504959-1509152	103.187	94.2514	112.122
AT1G05205	Chr1:1509102-1510281	0	0	0
AT1G05210	Chr1:1510403-1511683	1.04532	0.191819	1.89881
AT1G05220	Chr1:1511906-1513573	0	0	0
AT1G05230	Chr1:1512895-1518805	16.0012	13.7937	18.2087
AT1G05240	Chr1:1521136-1522681	0.137835	0	0.438438
AT1G05250	Chr1:1525600-1527234	0.127277	0	0.404853
AT1G05260	Chr1:1529766-1531439	0.0981084	0	0.294325
AT1G05270	Chr1:1531640-1534410	33.7833	0	1072.77
AT1G05280	Chr1:1535443-1537525	0	0	0
AT1G05290	Chr1:1539151-1540562	0	0	0
AT1G05291	Chr1:1541347-1542432	0	0	0
AT1G05300	Chr1:1545105-1547849	3.11537	2.05665	4.17409
AT1G05310	Chr1:1550542-1552517	5.74355	4.30159	7.18551
AT1G05320	Chr1:1553602-1557733	8.34041	7.11867	9.56215
AT1G05330	Chr1:1558169-1558583	0	0	0
AT1G05340	Chr1:1558843-1559903	3.30647	1.7026	4.91034
AT1G05350	Chr1:1560677-1564123	14.1346	12.1363	16.1328
AT1G05360	Chr1:1564597-1567465	11.0682	9.33435	12.8021
AT1G05370	Chr1:1569191-1572280	0.7727	0.273777	1.27162
AT1G05380	Chr1:1576862-1582614	8.51446	7.53953	9.48939
AT1G05385	Chr1:1582670-1583718	46.6287	40.4322	52.8252
AT1G05390	Chr1:1583771-1583845	0	0	0
AT1G05400	Chr1:1584072-1585421	0	0	0
AT1G05410	Chr1:1585370-1587778	15.069	13.0218	17.1161
AT1G05420	Chr1:1590072-1590753	0	0	0
AT1G05430	Chr1:1594056-1595818	30.62	26.8401	34.3998
AT1G05440	Chr1:1596006-1597848	0	0	0
AT1G05450	Chr1:1599910-1601214	0	0	0
AT1G05460	Chr1:1601147-1605027	3.54442	2.85759	4.23126
AT1G05470	Chr1:1607356-1611703	2.33424	1.71753	2.95095
AT1G05490	Chr1:1618601-1623452	0	0	0
AT1G05500	Chr1:1624954-1629224	20.3291	18.2781	22.38
AT1G05510	Chr1:1629445-1630863	0.127065	0	0.381195
AT1G05520	Chr1:1630899-1635711	12.7897	11.3234	14.256
AT1G05530	Chr1:1636495-1637863	0.508234	0.0932627	0.923205
AT1G05540	Chr1:1639285-1640811	5.05656	0	24.0879
AT1G05550	Chr1:1640958-1643917	0.37209	0	0.861793
AT1G05560	Chr1:1645497-1647147	7.29579	5.83338	8.75819
AT1G05562	Chr1:1645874-1647162	31.2894	27.6421	34.9368
AT1G05570	Chr1:1647705-1659437	9.19133	8.36197	10.0207
AT1G05575	Chr1:1661690-1662187	27.6023	21.4373	33.7672
AT1G05577	Chr1:1662369-1664398	0.15192	0	0.367068
AT1G05580	Chr1:1665432-1668904	0.112121	0	0.293991
AT1G05590,AT1G05600	Chr1:1669349-1673856	12.4224	10.63	14.2147
AT1G05610	Chr1:1673860-1675934	0.156378	0	0.377839
AT1G05615	Chr1:1677506-1678270	0	0	0
AT1G05620	Chr1:1679157-1681710	10.7392	8.54227	12.9362
AT1G05630	Chr1:1682317-1687466	5.03276	4.252	5.81353
AT1G05640	Chr1:1687435-1689501	0	0	0
AT1G05650	Chr1:1690263-1692126	0	0	0
AT1G05660	Chr1:1694285-1696058	0	0	0
AT1G05670	Chr1:1697586-1701025	2.02205	1.12727	2.91682
AT1G05675	Chr1:1701090-1702749	6.60504	4.65285	8.55723
AT1G05680	Chr1:1703091-1704691	0.375176	0.0396084	0.710743
AT1G05690	Chr1:1707010-1709347	7.85512	6.39646	9.31378
AT1G05700	Chr1:1709795-1713245	0	0	0
AT1G05710	Chr1:1714949-1717276	4.52002	2.65066	6.38937
AT1G05720	Chr1:1717446-1718909	36.1675	30.9259	41.4092
AT1G05730	Chr1:1718554-1720303	5.23353	3.70951	6.75756
AT1G05740	Chr1:1720673-1721309	0	0	0
AT1G05750	Chr1:1721508-1724734	1.5986	1.12808	2.06912
AT1G05760	Chr1:1723733-1724486	0	0	0
AT1G05770	Chr1:1725387-1726283	0	0	0
AT1G05780	Chr1:1726607-1728408	14.6318	10.7242	18.5393
AT1G05785	Chr1:1730248-1732626	17.4059	13.6986	21.1132
AT1G05790	Chr1:1732870-1737489	12.5368	10.9427	14.1309
AT1G05800	Chr1:1741203-1742619	0	0	0
AT1G05805,AT1G05810	Chr1:1744772-1749460	92.1368	85.4342	98.8395
AT1G05820	Chr1:1749681-1753990	0.722549	0.253522	1.19158
AT1G05830	Chr1:1754243-1761817	21.1038	19.0571	23.1504
AT1G05835	Chr1:1762223-1762814	0	0	0
AT1G05840	Chr1:1762733-1766281	38.0126	34.4489	41.5763
AT1G05850	Chr1:1766502-1768695	197.58	189.759	205.401
AT1G05860	Chr1:1769004-1771115	10.5094	8.40546	12.6133
AT1G05870	Chr1:1771452-1773302	47.3513	42.1366	52.5661
AT1G05880	Chr1:1775642-1778553	0	0	0
AT1G05890	Chr1:1779255-1784529	56.0123	51.9956	60.0289
AT1G05894	Chr1:1784802-1786292	0.613353	0.179647	1.04706
AT1G05900	Chr1:1786855-1789676	31.3127	27.9559	34.6696
AT1G05910	Chr1:1790223-1796647	5.88166	5.08096	6.68236
AT1G05920	Chr1:1796777-1798254	0	0	0
AT1G05925	Chr1:1798900-1799062	0	0	0
AT1G05930	Chr1:1799417-1800933	0	0	0
AT1G05940	Chr1:1801161-1803984	25.9576	23.2826	28.6327
AT1G05950	Chr1:1804400-1807471	0.372654	0.0909541	0.654354
AT1G05960	Chr1:1807972-1815474	10.0115	8.84917	11.1739
AT1G05970	Chr1:1816055-1817282	16.4776	13.032	19.9232
AT1G05980	Chr1:1817399-1817471	0	0	0
AT1G05990	Chr1:1818446-1819040	0	0	0
AT1G06000	Chr1:1820307-1821894	11.1214	9.26238	12.9805
AT1G06002	Chr1:1820976-1821918	27.1226	23.1143	31.1308
AT1G06010	Chr1:1822617-1823997	30.8028	25.4803	36.1252
AT1G06020	Chr1:1824547-1826101	0.236454	0	0.571317
AT1G06030	Chr1:1826879-1828161	0.362063	0	0.780136
AT1G06040	Chr1:1828412-1829890	336.373	318.353	354.393
AT1G06050	Chr1:1830504-1832555	18.0316	15.4941	20.569
AT1G06060	Chr1:1832942-1834861	31.0897	27.1634	35.0161
AT1G06070	Chr1:1834828-1837648	13.0613	11.2154	14.9073
AT1G06080	Chr1:1843567-1846302	0	0	0
AT1G06090	Chr1:1847882-1849693	0	0	0
AT1G06100	Chr1:1851529-1853019	0	0	0
AT1G06110	Chr1:1853076-1855031	45.5281	41.4041	49.6522
AT1G06120	Chr1:1855942-1857718	0	0	0
AT1G06130	Chr1:1857766-1860730	37.7755	33.9393	41.6117
AT1G06135	Chr1:1862196-1862742	0	0	0
AT1G06137	Chr1:1863543-1863750	0	0	0
AT1G06140	Chr1:1864795-1866472	0.468545	0.114358	0.822732
AT1G06148	Chr1:1874884-1877528	0.351311	0	0.854893
AT1G06149,AT1G06150	Chr1:1867014-1873718	11.3646	10.0504	12.6787
AT1G06160	Chr1:1883003-1883934	55.066	49.6003	60.5318
AT1G06170	Chr1:1884980-1886897	0.0734148	0	0.329766
AT1G06180	Chr1:1889407-1891158	19.2194	15.9473	22.4915
AT1G06190	Chr1:1892272-1894148	41.5881	37.5615	45.6148
AT1G06200	Chr1:1894335-1896935	94.751	87.7342	101.768
AT1G06210	Chr1:1897202-1899208	26.9461	23.8228	30.0694
AT1G06220	Chr1:1899963-1904873	12.7467	11.3756	14.1178
AT1G06225	Chr1:1905974-1906226	0	0	0
AT1G06230	Chr1:1906962-1910848	24.7919	22.7773	26.8065
AT1G06240	Chr1:1911121-1913205	10.4413	8.67644	12.2063
AT1G06250,AT1G06265	Chr1:1913255-1917661	6.9774	5.63967	8.31512
AT1G06260	Chr1:1916429-1917585	0	0	0
AT1G06270	Chr1:1918087-1919760	3.67114	2.61849	4.72378
AT1G06280	Chr1:1920306-1920949	0	0	0
AT1G06290	Chr1:1922351-1926278	18.1013	16.1764	20.0263
AT1G06310	Chr1:1926790-1930258	0.158511	0	0.341543
AT1G06320	Chr1:1930522-1931449	0	0	0
AT1G06330	Chr1:1931670-1932266	0	0	0
AT1G06340	Chr1:1933283-1934014	0	0	0
AT1G06350	Chr1:1935292-1936819	0	0	0
AT1G06360	Chr1:1938962-1940459	0	0	0
AT1G06370	Chr1:1942802-1944934	6.48207	0	579.218
AT1G06380	Chr1:1945123-1946076	11.9798	9.43892	14.5207
AT1G06390	Chr1:1946787-1950860	44.7363	40.7314	48.7412
AT1G06400	Chr1:1950843-1952785	144.62	134.172	155.067
AT1G06410	Chr1:1954849-1958756	26.3333	24.4479	28.2186
AT1G06420	Chr1:1958922-1959947	0.131121	0	0.580905
AT1G06430	Chr1:1960057-1963011	77.8264	73.9512	81.7017
AT1G06440	Chr1:1963379-1965051	0.940282	0.43768	1.44288
AT1G06450	Chr1:1965839-1967219	0	0	0
AT1G06460	Chr1:1967086-1969561	168.448	157.742	179.153
AT1G06470	Chr1:1969728-1973767	26.7272	22.7333	30.7211
AT1G06475	Chr1:1973833-1974386	1.97807	0.482791	3.47336
AT1G06480	Chr1:1978083-1978157	0	0	0
AT1G06490	Chr1:1978761-1989409	0.102218	0.0187574	0.185679
AT1G06500	Chr1:1989478-1990730	33.1806	27.7922	38.569
AT1G06510	Chr1:1992332-1993840	22.8986	19.7505	26.0466
AT1G06515	Chr1:1990633-1992228	33.4976	28.0523	38.9429
AT1G06520	Chr1:1993977-1996112	0.110099	0	0.26602
AT1G06530	Chr1:2001593-2002596	78.4867	72.2122	84.7612
AT1G06540	Chr1:2002876-2003393	2.88662	0.529704	5.24353
AT1G06550	Chr1:2003626-2007190	42.1102	38.1627	46.0577
AT1G06560	Chr1:2007614-2012006	0	0	0
AT1G06570	Chr1:2011884-2013545	136.72	128.202	145.238
AT1G06580	Chr1:2014002-2016054	2.13406	1.45524	2.81288
AT1G06590	Chr1:2016307-2024662	3.67168	2.96506	4.37829
AT1G06610	Chr1:2025355-2025428	70.5486	0	649.79
AT1G06620	Chr1:2025600-2027271	1.44997	0.724986	2.17496
AT1G06630	Chr1:2027738-2031436	27.8535	24.5633	31.1437
AT1G06640,AT1G06650	Chr1:2032337-2037366	140.712	132.998	148.425
AT1G06645	Chr1:2034155-2035669	33.3013	29.7849	36.8177
AT1G06660	Chr1:2037310-2040246	0	0	0
AT1G06670	Chr1:2040432-2047612	9.30015	8.43448	10.1658
AT1G06680	Chr1:2047824-2049418	2448.41	2368.15	2528.66
AT1G06690	Chr1:2049601-2052154	61.2384	56.7	65.7769
AT1G06700	Chr1:2052480-2055548	76.0196	70.4602	81.5789
AT1G06710	Chr1:2055904-2060335	2.03279	1.54367	2.52192
AT1G06720	Chr1:2060443-2067323	23.6703	21.0547	26.2858
AT1G06730	Chr1:2067528-2070446	12.2279	9.4998	14.9559
AT1G06740,AT1G06740.1,AT1G06750	Chr1:2070736-2076505	0	0	0
AT1G06760	Chr1:2076503-2077698	139.666	129.837	149.494
AT1G06770	Chr1:2078910-2081939	7.73655	6.28926	9.18385
AT1G06780	Chr1:2083310-2087131	10.2151	8.68432	11.7458
AT1G06790	Chr1:2087231-2089786	14.8758	11.8802	17.8714
AT1G06800	Chr1:2089416-2091686	6.49347	5.2177	7.76925
AT1G06810	Chr1:2091737-2092528	0	0	0
AT1G06820	Chr1:2092945-2096254	24.449	21.9827	26.9152
AT1G06830	Chr1:2097150-2097655	48.8218	40.4564	57.1871
AT1G06840	Chr1:2097746-2103479	5.91027	4.99177	6.82878
AT1G06850	Chr1:2105047-2106749	6.55548	5.05261	8.05836
AT1G06860	Chr1:2107397-2107468	0	0	0
AT1G06870	Chr1:2108592-2110986	9.64012	7.94922	11.331
AT1G06880	Chr1:2111147-2111218	0	0	0
AT1G06890	Chr1:2111362-2114601	34.3864	30.9246	37.8482
AT1G06900	Chr1:2114926-2120745	7.98804	6.98738	8.98871
AT1G06910	Chr1:2120990-2123748	5.80853	4.4763	7.14077
AT1G06920	Chr1:2124853-2125801	0	0	0
AT1G06923	Chr1:2126748-2128060	0	0	0
AT1G06925	Chr1:2127703-2128611	0	0	0
AT1G06930	Chr1:2128842-2129883	0	0	0
AT1G06950	Chr1:2130141-2135665	25.9951	23.8691	28.121
AT1G06960	Chr1:2135850-2137740	35.6402	29.888	41.3924
AT1G06970	Chr1:2138108-2140818	0.0431288	0	0.129386
AT1G06980	Chr1:2143030-2143821	5.54351	3.60356	7.48347
AT1G06990	Chr1:2148386-2150152	0	0	0
AT1G07000	Chr1:2150193-2152325	29.5239	26.6924	32.3555
AT1G07010	Chr1:2152851-2155269	87.0963	81.2081	92.9845
AT1G07020	Chr1:2155212-2156008	0	0	0
AT1G07025	Chr1:2157657-2158158	0	0	0
AT1G07030	Chr1:2158419-2160809	19.7503	17.2342	22.2664
AT1G07040	Chr1:2160937-2163308	28.4667	25.6976	31.2358
AT1G07050	Chr1:2164187-2165239	0.470299	0	1.01335
AT1G07051	Chr1:2165516-2165746	0	0	0
AT1G07060	Chr1:2167106-2168397	0.372815	0	0.900791
AT1G07070	Chr1:2168563-2169851	28.4427	22.9434	33.942
AT1G07080	Chr1:2169981-2172194	117.366	110.582	124.15
AT1G07090	Chr1:2173951-2174894	68.5819	62.5063	74.6576
AT1G07100	Chr1:2177884-2177958	0	0	0
AT1G07110	Chr1:2178103-2184148	53.3338	49.6447	57.0229
AT1G07119	Chr1:2184346-2186539	0.545428	0	1.46945
AT1G07120	Chr1:2184758-2186580	1.13071	0.478418	1.78301
AT1G07128	Chr1:2187620-2188417	0	0	0
AT1G07130	Chr1:2187775-2188733	16.0851	13.0802	19.09
AT1G07135	Chr1:2189927-2190659	42.0211	36.3249	47.7174
AT1G07140	Chr1:2191722-2193793	73.6458	68.7234	78.5683
AT1G07150	Chr1:2193940-2195798	1.87588	1.07683	2.67493
AT1G07160	Chr1:2197907-2199748	0.157001	0	0.379344
AT1G07170	Chr1:2200122-2201265	62.298	53.8604	70.7355
AT1G07175	Chr1:2202329-2202774	0	0	0
AT1G07180	Chr1:2204319-2206934	50.729	47.1508	54.3071
AT1G07190	Chr1:2208012-2208177	0	0	0
AT1G07200	Chr1:2208718-2212546	9.78879	8.35851	11.2191
AT1G07210	Chr1:2215222-2216982	30.4833	26.7469	34.2197
AT1G07220	Chr1:2216924-2219474	8.85853	7.2564	10.4607
AT1G07230	Chr1:2220252-2222982	24.3035	22.014	26.593
AT1G07240	Chr1:2223690-2225452	46.9743	43.0045	50.9441
AT1G07250	Chr1:2225899-2227566	39.5594	35.878	43.2408
AT1G07260	Chr1:2227593-2229319	0	0	0
AT1G07270	Chr1:2229756-2232897	0.0750352	0	0.225106
AT1G07280	Chr1:2238086-2241271	148.29	136.023	160.557
AT1G07290	Chr1:2242209-2244497	2.48854	1.52745	3.44962
AT1G07300	Chr1:2245757-2247121	15.5099	12.0969	18.923
AT1G07310	Chr1:2247508-2248961	22.3402	19.6645	25.0158
AT1G07320	Chr1:2249132-2250529	122.065	113.544	130.586
AT1G07330	Chr1:2251130-2253585	0	0	0
AT1G07340	Chr1:2254821-2256850	0	0	0
AT1G07350	Chr1:2257424-2260101	54.7043	49.9273	59.4813
AT1G07360	Chr1:2260388-2262865	23.8355	21.2998	26.3712
AT1G07370	Chr1:2263139-2264551	0.120099	0	0.360298
AT1G07380	Chr1:2264669-2268306	8.04396	6.82886	9.25907
AT1G07390	Chr1:2269892-2274820	2.50071	1.89261	3.10881
AT1G07400	Chr1:2274942-2275758	0	0	0
AT1G07410	Chr1:2276052-2277154	1.07378	0.197042	1.95052
AT1G07420	Chr1:2277806-2280297	21.9343	18.1508	25.7179
AT1G07430	Chr1:2280834-2282828	21.027	18.7425	23.3115
AT1G07440	Chr1:2286148-2287730	248.167	0	1286.88
AT1G07450	Chr1:2287925-2289336	3.06934	1.80784	4.33084
AT1G07460	Chr1:2290200-2290977	0	0	0
AT1G07470	Chr1:2291456-2294588	27.162	24.086	30.2379
AT1G07473	Chr1:2294565-2295489	0	0	0
AT1G07476	Chr1:2295750-2296497	0	0	0
AT1G07480	Chr1:2296022-2299470	19.3228	17.0768	21.5689
AT1G07485	Chr1:2301374-2302121	0.430625	0	1.18105
AT1G07490	Chr1:2301379-2302021	3.15205	1.40013	4.90398
AT1G07500	Chr1:2304510-2305050	19.2306	6.65825	31.8029
AT1G07510	Chr1:2305377-2309544	12.8282	11.4513	14.205
AT1G07520	Chr1:2309563-2311805	6.6277	5.49521	7.76018
AT1G07530	Chr1:2313581-2316469	38.4748	36.0334	40.9163
AT1G07540	Chr1:2318432-2321048	0.116749	0	0.282086
AT1G07550	Chr1:2322652-2326561	0	0	0
AT1G07560	Chr1:2327319-2331096	0	0	0
AT1G07570	Chr1:2331169-2333738	12.4447	10.3983	14.4911
AT1G07580	Chr1:2334821-2334894	70.5486	0	649.79
AT1G07590,AT1G07600	Chr1:2336522-2339391	34448.7	32399.9	36497.5
AT1G07610	Chr1:2341541-2342123	1.55943	0	3.11961
AT1G07615	Chr1:2342197-2344271	6.00687	4.68237	7.33137
AT1G07620	Chr1:2344389-2346842	10.9311	9.38918	12.4731
AT1G07630	Chr1:2349096-2351692	15.3993	13.6976	17.1011
AT1G07640	Chr1:2354353-2356227	17.5428	15.0135	20.0721
AT1G07645	Chr1:2367436-2368385	0	0	0
AT1G07650	Chr1:2359548-2366561	35.1762	0	6017.41
AT1G07660	Chr1:2368836-2369734	63.6898	56.1296	71.25
AT1G07670	Chr1:2370051-2374545	11.518	10.3495	12.6866
AT1G07680	Chr1:2376011-2377186	0	0	0
AT1G07690	Chr1:2378075-2379000	0	0	0
AT1G07700	Chr1:2379646-2381380	93.5	86.1763	100.824
AT1G07702	Chr1:2382250-2382331	0	0	0
AT1G07705	Chr1:2381614-2386092	8.35612	7.04282	9.66941
AT1G07710	Chr1:2386274-2387986	0.276178	0	0.552489
AT1G07720	Chr1:2390654-2392453	30.5983	27.8271	33.3696
AT1G07725	Chr1:2394800-2397272	0	0	0
AT1G07728	Chr1:2395450-2397345	14.0279	12.1425	15.9133
AT1G07730,AT1G07740	Chr1:2397441-2400508	2.74225	1.71837	3.76612
AT1G07745	Chr1:2400588-2402903	12.6523	3.39339	21.9112
AT1G07747	Chr1:2403557-2403845	0	0	0
AT1G07750	Chr1:2404036-2405943	28.8457	25.7539	31.9375
AT1G07760	Chr1:2406833-2406905	0	0	0
AT1G07770	Chr1:2408202-2409580	396.175	375.406	416.943
AT1G07780	Chr1:2410055-2412677	18.2555	15.4586	21.0524
AT1G07790	Chr1:2412979-2413708	44.5153	38.6475	50.383
AT1G07795	Chr1:2414285-2414967	0	0	0
AT1G07800.1	Chr1:2415040-2415970	0	0	0
AT1G07810	Chr1:2416243-2420763	13.9879	0	135.564
AT1G07820	Chr1:2421215-2421947	116.544	105.176	127.912
AT1G07830	Chr1:2422240-2423655	39.5338	34.5599	44.5077
AT1G07840	Chr1:2424053-2426676	23.6353	20.5559	26.7146
AT1G07850	Chr1:2426744-2428719	0	0	0
AT1G07860,AT1G07870	Chr1:2428772-2432057	12.5473	10.3238	14.7707
AT1G07880	Chr1:2434029-2435763	0.980252	0.36109	1.59941
AT1G07885	Chr1:2436466-2436959	0	0	0
AT1G07890,AT1G07920	Chr1:2437329-2457321	973.536	937.461	1009.61
AT1G07900	Chr1:2442621-2445018	3.38317	2.09455	4.67179
AT1G07901	Chr1:2443970-2444123	178.382	89.4909	267.273
AT1G07910	Chr1:2445469-2454645	7.92466	6.92393	8.9254
AT1G07930	Chr1:2458243-2460790	201.592	190.65	212.534
AT1G07940	Chr1:2462952-2465504	239.502	227.028	251.976
AT1G07950	Chr1:2465769-2467022	40.309	35.0214	45.5966
AT1G07960	Chr1:2467160-2469195	46.7143	40.9425	52.4862
AT1G07970	Chr1:2469285-2472628	4.99594	4.05599	5.9359
AT1G07980	Chr1:2473164-2474927	24.1525	20.6378	27.6673
AT1G07985	Chr1:2475404-2476155	5.40816	3.43338	7.38294
AT1G07990	Chr1:2477156-2483138	32.3772	30.1822	34.5721
AT1G08000	Chr1:2483239-2485109	6.15706	4.66755	7.64658
AT1G08005	Chr1:2485343-2485511	0	0	0
AT1G08010	Chr1:2485905-2488027	10.801	8.58384	13.0181
AT1G08030	Chr1:2489458-2493254	47.5371	40.2542	54.8201
AT1G08032	Chr1:2494122-2494315	0	0	0
AT1G08035	Chr1:2494401-2495149	0.263687	0	0.79106
AT1G08040	Chr1:2495341-2498764	21.0572	18.3493	23.7651
AT1G08050	Chr1:2498835-2501427	0.943473	0.521539	1.36541
AT1G08060	Chr1:2501741-2511084	3.44143	2.94544	3.93741
AT1G08065	Chr1:2511646-2513454	0	0	0
AT1G08070	Chr1:2514191-2516605	0.624568	0.290723	0.958414
AT1G08080	Chr1:2516990-2518546	0	0	0
AT1G08090	Chr1:2524075-2526164	0.406934	0.0993207	0.714546
AT1G08100	Chr1:2527169-2529120	0	0	0
AT1G08105	Chr1:2531694-2534786	0.555316	0.263658	0.846974
AT1G08110	Chr1:2535327-2537931	259.705	245.678	273.733
AT1G08115	Chr1:2538075-2538237	442.279	324.12	560.439
AT1G08120	Chr1:2538614-2539661	0	0	0
AT1G08125	Chr1:2539613-2542346	32.7349	28.961	36.5088
AT1G08130	Chr1:2542701-2547946	6.16445	5.1805	7.1484
AT1G08135	Chr1:2548818-2551473	0	0	0
AT1G08140	Chr1:2552035-2555161	0	0	0
AT1G08150	Chr1:2556342-2559074	0	0	0
AT1G08160	Chr1:2559486-2560403	1.38294	0.489994	2.27589
AT1G08165	Chr1:2561626-2562148	6.11034	2.84422	9.37645
AT1G08170	Chr1:2562940-2563672	1.49409	0.437607	2.55056
AT1G08180	Chr1:2564571-2565121	30.4985	24.6017	36.3953
AT1G08190	Chr1:2567474-2573393	27.1148	25.2584	28.9713
AT1G08200	Chr1:2573847-2576714	113.032	107.537	118.527
AT1G08210	Chr1:2577019-2580669	14.0119	11.9895	16.0343
AT1G08220	Chr1:2581021-2583323	8.5933	6.61348	10.5731
AT1G08230	Chr1:2583653-2586744	66.027	57.773	74.2809
AT1G08240	Chr1:2588524-2588596	0	0	0
AT1G08250	Chr1:2588856-2590301	8.97779	7.28867	10.6669
AT1G08260	Chr1:2590943-2606892	0.599375	0.394323	0.804427
AT1G08270	Chr1:2606268-2607507	1.93901	0.547473	3.33055
AT1G08280	Chr1:2608407-2609853	4.76313	3.51459	6.01167
AT1G08290	Chr1:2609995-2613242	0.126729	0	0.3062
AT1G08300,AT1G08310	Chr1:2614773-2620452	8.52242	5.97852	11.0663
AT1G08315	Chr1:2620334-2621545	11.0902	8.99093	13.1895
AT1G08320	Chr1:2621903-2627848	0.324066	0	0.735082
AT1G08340	Chr1:2631067-2632871	0	0	0
AT1G08350	Chr1:2632809-2635852	3.48812	2.5871	4.38913
AT1G08360	Chr1:2636010-2637915	338.361	324.975	351.746
AT1G08370	Chr1:2638180-2640554	38.2429	33.6561	42.8296
AT1G08380	Chr1:2640812-2641828	3620.34	3461.59	3779.09
AT1G08390	Chr1:2642213-2643285	14.0733	10.2251	17.9215
AT1G08400	Chr1:2643329-2646035	4.41692	3.50979	5.32405
AT1G08410	Chr1:2646188-2649379	9.3697	7.93722	10.8022
AT1G08420	Chr1:2649536-2657120	15.6836	14.1974	17.1698
AT1G08430	Chr1:2658715-2661029	0	0	0
AT1G08440	Chr1:2663026-2665343	0	0	0
AT1G08450	Chr1:2667797-2671892	79.632	73.8588	85.4053
AT1G08460	Chr1:2672450-2674628	38.4234	34.785	42.0617
AT1G08465	Chr1:2675812-2679781	15.349	12.8508	17.8471
AT1G08470	Chr1:2682126-2684100	8.5981	6.93568	10.2605
AT1G08480	Chr1:2684233-2685621	103.356	93.7182	112.995
AT1G08490	Chr1:2685658-2688595	28.5704	0	3882.72
AT1G08500	Chr1:2689015-2690045	0.399203	0	0.860163
AT1G08510	Chr1:2691079-2694377	129.883	122.381	137.385
AT1G08520	Chr1:2696411-2700959	64.3267	61.0361	67.6174
AT1G08530	Chr1:2701225-2703140	14.3789	11.5408	17.217
AT1G08540	Chr1:2703335-2706845	33.3974	30.6467	36.148
AT1G08550	Chr1:2706923-2709531	52.5639	48.3916	56.7361
AT1G08560	Chr1:2709631-2710912	0.799183	0.234075	1.36429
AT1G08570	Chr1:2712882-2714734	122.918	112.235	133.601
AT1G08580	Chr1:2715078-2716404	60.3393	52.8908	67.7878
AT1G08590	Chr1:2718777-2722221	0.365151	0.145723	0.58458
AT1G08592	Chr1:2718874-2721676	1.95793	1.19429	2.72156
AT1G08600	Chr1:2723814-2733613	7.43586	6.60566	8.26607
AT1G08610	Chr1:2733656-2735819	4.61993	3.62692	5.61294
AT1G08620	Chr1:2736773-2743758	7.37382	6.45628	8.29136
AT1G08630	Chr1:2743760-2747967	43.5773	39.5428	47.6118
AT1G08640	Chr1:2748397-2751278	79.3596	73.8938	84.8254
AT1G08650	Chr1:2752153-2753703	18.0661	15.4805	20.6517
AT1G08660	Chr1:2757040-2759794	30.7102	27.676	33.7444
AT1G08670	Chr1:2760345-2761573	0	0	0
AT1G08680,AT1G08720	Chr1:2762583-2779297	23.5748	21.0154	26.1343
AT1G08695	Chr1:2769055-2769483	0	0	0
AT1G08700	Chr1:2769814-2771477	13.5143	11.5054	15.5231
AT1G08710	Chr1:2771632-2773460	26.5411	22.926	30.1562
AT1G08730	Chr1:2779962-2788447	0.195658	0.0652193	0.326096
AT1G08735.1	Chr1:2790289-2793641	0.0140934	0	0.0767306
AT1G08740,AT1G08740.1	Chr1:2795642-2800081	0	0	0
AT1G08750	Chr1:2801066-2804537	10.909	8.92123	12.8967
AT1G08760	Chr1:2805370-2808621	8.64039	7.43027	9.8505
AT1G08770	Chr1:2808882-2809747	28.8922	24.5264	33.258
AT1G08780	Chr1:2809777-2811191	57.0692	49.1093	65.0291
AT1G08790	Chr1:2811988-2812646	0	0	0
AT1G08800	Chr1:2813060-2818008	3.89512	3.23174	4.55849
AT1G08810	Chr1:2819064-2820395	23.6888	20.1984	27.1793
AT1G08820	Chr1:2821551-2825275	40.6317	36.809	44.4543
AT1G08830	Chr1:2827060-2829330	710.757	677.693	743.821
AT1G08840	Chr1:2829104-2838469	0	0	0
AT1G08845	Chr1:2838788-2840994	9.61921	6.86556	12.3729
AT1G08860	Chr1:2842152-2846138	0	0	0
AT1G08870	Chr1:2846535-2846608	32.1801	0	611.421
AT1G08880	Chr1:2846948-2847800	101.147	92.4662	109.827
AT1G08890	Chr1:2848347-2852270	17.5273	15.3343	19.7203
AT1G08900	Chr1:2852453-2855779	57.586	52.8322	62.3398
AT1G08910	Chr1:2856200-2861170	15.8916	14.2645	17.5187
AT1G08920	Chr1:2867258-2870656	14.186	12.2151	16.1569
AT1G08930	Chr1:2873464-2877270	89.9947	83.9911	95.9983
AT1G08940	Chr1:2877691-2879169	10.8478	8.35979	13.3359
AT1G08950	Chr1:2879302-2879374	0	0	0
AT1G08960	Chr1:2879641-2882231	2.9893	2.15821	3.8204
AT1G08970	Chr1:2882523-2884337	99.5811	92.3413	106.821
AT1G08980	Chr1:2884410-2886621	123.932	113.356	134.509
AT1G08985	Chr1:2887284-2887706	0	0	0
AT1G08990	Chr1:2888752-2890959	0	0	0
AT1G09000	Chr1:2891036-2895182	0	0	0
AT1G09010	Chr1:2895165-2899384	48.2158	43.1698	53.2618
AT1G09020	Chr1:2899913-2904815	16.5888	14.8083	18.3693
AT1G09026	Chr1:2907123-2907279	0	0	0
AT1G09030	Chr1:2908610-2909030	0	0	0
AT1G09040	Chr1:2911316-2915369	2.09732	1.55259	2.64206
AT1G09050	Chr1:2918030-2920889	1.54886	1.0558	2.04193
AT1G09060	Chr1:2921063-2925762	15.9052	14.2535	17.557
AT1G09070	Chr1:2927702-2928968	286.975	276.652	297.299
AT1G09080	Chr1:2929175-2931841	0.489539	0.130261	0.848817
AT1G09090	Chr1:2932738-2936586	0	0	0
AT1G09100	Chr1:2936527-2939326	28.5876	25.3673	31.8079
AT1G09110	Chr1:2939416-2939488	0	0	0
AT1G09130	Chr1:2939569-2942288	144.254	135.012	153.495
AT1G09140	Chr1:2942563-2945961	153.35	144.883	161.817
AT1G09150	Chr1:2946228-2949159	56.2396	50.9642	61.5149
AT1G09155	Chr1:2949675-2950989	0	0	0
AT1G09157	Chr1:2951664-2952396	0	0	0
AT1G09160	Chr1:2952770-2955689	13.0281	11.1965	14.8597
AT1G09170	Chr1:2956588-2962207	0.557604	0.248802	0.866406
AT1G09176	Chr1:2964151-2964604	0.792247	0	1.91422
AT1G09180	Chr1:2965022-2966150	11.0998	7.96319	14.2364
AT1G09190	Chr1:2966119-2967718	1.20152	0.586575	1.81647
AT1G09195	Chr1:2967939-2971498	9.4005	7.56317	11.2378
AT1G09200	Chr1:2971592-2972199	15.9059	11.8868	19.9249
AT1G09210	Chr1:2972841-2976750	62.0297	58.0043	66.0551
AT1G09220,AT1G09230	Chr1:2977791-2982624	23.7368	20.8652	26.6084
AT1G09240	Chr1:2984880-2986130	1.41394	0.677076	2.1508
AT1G09245	Chr1:2986938-2987393	0	0	0
AT1G09250	Chr1:2989377-2990357	34.6888	30.4371	38.9404
AT1G09260	Chr1:2993403-2993820	0	0	0
AT1G09270	Chr1:2994368-2998222	24.3566	21.8791	26.8342
AT1G09280	Chr1:2998099-3001315	21.5829	19.1569	24.0089
AT1G09290	Chr1:3001516-3003762	17.7687	15.0601	20.4774
AT1G09300	Chr1:3003494-3008213	9.32075	7.7187	10.9228
AT1G09310	Chr1:3009054-3009880	1336.89	1307.23	1366.56
AT1G09320	Chr1:3009940-3012363	4.89164	3.84853	5.93475
AT1G09330	Chr1:3012761-3015091	46.0395	41.1892	50.8897
AT1G09340	Chr1:3015327-3018234	304.823	295.091	314.555
AT1G09350	Chr1:3019818-3021441	5.12314	3.70926	6.53703
AT1G09360	Chr1:3021801-3022368	0	0	0
AT1G09370	Chr1:3024895-3025435	0	0	0
AT1G09380	Chr1:3026134-3029549	0	0	0
AT1G09390	Chr1:3031202-3033582	3.55541	2.41812	4.6927
AT1G09400	Chr1:3033511-3035036	0.604904	0.0714288	1.13838
AT1G09410	Chr1:3035442-3037560	0.515117	0.182512	0.847722
AT1G09415	Chr1:3037753-3038408	68.6577	60.8647	76.4507
AT1G09420	Chr1:3038461-3041873	2.19012	1.49066	2.88959
AT1G09421	Chr1:3038630-3039326	7.82834	4.68631	10.9704
AT1G09430	Chr1:3041995-3045402	40.1257	36.5723	43.679
AT1G09440	Chr1:3045512-3047893	0	0	0
AT1G09450	Chr1:3049023-3053112	0.0521107	0	0.156332
AT1G09460	Chr1:3053900-3055360	0.279332	0	0.651753
AT1G09470	Chr1:3055230-3057443	0.536907	0	1.07847
AT1G09480	Chr1:3057974-3060661	18.1202	15.2953	20.9452
AT1G09483	Chr1:3060991-3061729	0.362329	0	1.81164
AT1G09486	Chr1:3062429-3063731	6.82824	4.92755	8.72892
AT1G09490	Chr1:3064123-3065937	40.3583	35.2187	45.4979
AT1G09500	Chr1:3066698-3068598	1.39202	0.497782	2.28626
AT1G09510	Chr1:3069384-3070910	0	0	0
AT1G09520	Chr1:3070945-3072050	16.1963	13.5336	18.8589
AT1G09530	Chr1:3076581-3079539	14.0323	11.6819	16.3827
AT1G09540	Chr1:3086158-3087912	0.15239	0	0.368203
AT1G09550	Chr1:3089732-3092327	0	0	0
AT1G09560	Chr1:3093838-3094864	16.033	13.1058	18.9603
AT1G09570	Chr1:3095255-3100357	26.4451	24.5362	28.3539
AT1G09575	Chr1:3101670-3102925	1.97615	1.06815	2.88416
AT1G09580	Chr1:3104587-3106290	8.25136	6.08846	10.4142
AT1G09590	Chr1:3106501-3107772	304.637	289.193	320.08
AT1G09600	Chr1:3108616-3111318	0	0	0
AT1G09610	Chr1:3111693-3112873	0	0	0
AT1G09620	Chr1:3112777-3116699	23.6802	21.7661	25.5944
AT1G09625	Chr1:3117136-3117567	0	0	0
AT1G09630	Chr1:3118202-3119708	18.1355	15.0138	21.2572
AT1G09640	Chr1:3119877-3122526	127.07	119.345	134.795
AT1G09645	Chr1:3122955-3124578	48.6735	42.6866	54.6604
AT1G09650	Chr1:3125806-3127284	0.0773913	0	0.232174
AT1G09660	Chr1:3127770-3131094	36.1718	32.3504	39.9931
AT1G09665	Chr1:3133094-3133674	0	0	0
AT1G09680	Chr1:3134106-3135930	1.58238	0.959375	2.20539
AT1G09690	Chr1:3136187-3137475	446.492	428.679	464.306
AT1G09700	Chr1:3137766-3140353	8.43773	6.93439	9.94107
AT1G09710	Chr1:3140867-3144370	10.142	8.66276	11.6213
AT1G09720	Chr1:3144437-3147303	0	0	0
AT1G09730	Chr1:3147666-3154380	13.8469	12.3812	15.3126
AT1G09740	Chr1:3154531-3156275	14.1968	11.2193	17.1742
AT1G09750	Chr1:3157500-3159148	10.1179	8.34271	11.8931
AT1G09760	Chr1:3159124-3161692	41.3997	36.9455	45.8538
AT1G09770	Chr1:3161840-3165360	47.5262	44.2329	50.8195
AT1G09780	Chr1:3165369-3167869	20.7354	18.5295	22.9413
AT1G09790	Chr1:3168481-3170819	0	0	0
AT1G09794	Chr1:3172107-3173463	29.8625	22.3653	37.3596
AT1G09795	Chr1:3173533-3176910	50.0496	45.619	54.4803
AT1G09800	Chr1:3176882-3180421	0	0	0
AT1G09810	Chr1:3180935-3184224	12.9108	10.9084	14.9133
AT1G09812	Chr1:3187816-3188580	4.30892	1.26205	7.35579
AT1G09815	Chr1:3189368-3190242	45.1796	38.577	51.7823
AT1G09820	Chr1:3190270-3192414	1.6771	1.06886	2.28535
AT1G09830	Chr1:3192680-3195025	19.7687	17.546	21.9913
AT1G09840	Chr1:3195823-3200291	20.1275	17.7414	22.5137
AT1G09850	Chr1:3201798-3204150	16.6388	14.371	18.9067
AT1G09860	Chr1:3204015-3205309	0	0	0
AT1G09870	Chr1:3205740-3208598	17.4692	15.294	19.6444
AT1G09880	Chr1:3208827-3211653	0	0	0
AT1G09890	Chr1:3214236-3217538	0	0	0
AT1G09900	Chr1:3218132-3220059	10.6317	8.98688	12.2766
AT1G09910	Chr1:3220034-3224541	13.5603	8.40652	18.7142
AT1G09920	Chr1:3224683-3227070	57.9484	52.4378	63.4591
AT1G09930	Chr1:3227489-3230043	0	0	0
AT1G09932	Chr1:3230449-3233109	0.957281	0.227371	1.68719
AT1G09935	Chr1:3234059-3235530	0	0	0
AT1G09940	Chr1:3236994-3239554	11.8725	10.2861	13.4589
AT1G09950	Chr1:3240605-3241632	0.599038	0.0632421	1.13483
AT1G09960	Chr1:3244212-3247200	2.50662	1.75325	3.26
AT1G09970	Chr1:3252239-3255693	40.2752	37.5649	42.9855
AT1G09980	Chr1:3256244-3261614	11.3357	9.88998	12.7815
AT1G09995	Chr1:3262264-3263612	9.01719	6.20956	11.8248
AT1G10000	Chr1:3263876-3264788	2.50688	1.32434	3.68941
AT1G10010	Chr1:3265975-3268726	0.080553	0	0.241659
AT1G10020	Chr1:3269603-3271987	1.6692	1.05969	2.2787
AT1G10030	Chr1:3273824-3275837	11.3428	8.4128	14.2728
AT1G10040	Chr1:3275890-3278697	4.4484	3.29202	5.60478
AT1G10050	Chr1:3279269-3283584	6.88971	5.90204	7.87737
AT1G10060	Chr1:3284238-3287107	11.4532	9.18474	13.7217
AT1G10070	Chr1:3288086-3290471	100.883	94.0005	107.766
AT1G10090	Chr1:3290310-3296198	25.6348	23.4138	27.8558
AT1G10095	Chr1:3297323-3300443	13.7342	11.0214	16.447
AT1G10100	Chr1:3300696-3301489	0.519098	0	1.65119
AT1G10110	Chr1:3302741-3304092	1.52529	0.742494	2.30808
AT1G10120	Chr1:3304038-3306824	6.53993	5.33722	7.74264
AT1G10130	Chr1:3310929-3322213	25.5772	21.9648	29.1897
AT1G10140	Chr1:3322801-3323548	94.6138	86.2701	102.958
AT1G10150	Chr1:3325823-3327676	30.763	27.7271	33.7989
AT1G10155	Chr1:3327636-3328448	0	0	0
AT1G10160.1	Chr1:3328970-3333470	2.73096	2.23027	3.23165
AT1G10170	Chr1:3333594-3337491	12.5207	11.3564	13.685
AT1G10180	Chr1:3338302-3341608	7.98006	6.79386	9.16627
AT1G10190	Chr1:3343685-3345632	0	0	0
AT1G10200	Chr1:3346389-3347885	82.8869	76.3532	89.4205
AT1G10210	Chr1:3349218-3351180	10.3985	8.62296	12.174
AT1G10220	Chr1:3352158-3354856	0	0	0
AT1G10230	Chr1:3355570-3356359	11.7992	8.9362	14.6622
AT1G10240	Chr1:3356679-3359838	5.89388	4.83686	6.95091
AT1G10250	Chr1:3360086-3360508	5.80133	0.947789	10.6549
AT1G10260	Chr1:3360525-3361247	0.693479	0	1.56366
AT1G10270	Chr1:3363503-3366488	2.9425	2.29216	3.59284
AT1G10280	Chr1:3366492-3369095	2.91182	2.08279	3.74085
AT1G10290	Chr1:3370531-3377463	21.7868	19.9215	23.6521
AT1G10300	Chr1:3378141-3380226	0	0	0
AT1G10310	Chr1:3381600-3383914	36.2162	31.6055	40.8268
AT1G10320	Chr1:3384007-3388373	27.3056	24.6508	29.9604
AT1G10330	Chr1:3388746-3390150	1.31463	0.657314	1.97194
AT1G10340	Chr1:3390321-3392571	0.849918	0.383383	1.31645
AT1G10350	Chr1:3393406-3395055	14.8417	12.6283	17.055
AT1G10360	Chr1:3395547-3396869	99.3099	89.4401	109.18
AT1G10370	Chr1:3397080-3398358	36.6834	32.285	41.0817
AT1G10380	Chr1:3400605-3402324	6.33027	4.74101	7.91953
AT1G10385	Chr1:3403223-3405856	0.0478374	0	0.143512
AT1G10390	Chr1:3407023-3412843	22.1175	20.2722	23.9628
AT1G10400	Chr1:3414851-3416358	0	0	0
AT1G10410	Chr1:3416679-3419639	13.2119	11.4736	14.9502
AT1G10417	Chr1:3424185-3427457	0.34306	0	0.73674
AT1G10419	Chr1:3428030-3428425	0	0	0
AT1G10430	Chr1:3428477-3430633	28.3684	25.2131	31.5238
AT1G10440	Chr1:3431184-3431256	0	0	0
AT1G10450	Chr1:3431779-3438370	11.7731	10.2872	13.259
AT1G10455	Chr1:3438554-3439013	0	0	0
AT1G10460	Chr1:3439321-3440320	3.47278	2.16019	4.78536
AT1G10470	Chr1:3442326-3443957	139.382	132.201	146.562
AT1G10480	Chr1:3449690-3451226	0	0	0
AT1G10490	Chr1:3453227-3460620	7.12127	6.18588	8.05666
AT1G10500	Chr1:3459999-3461485	149.616	138.146	161.086
AT1G10510	Chr1:3461634-3465786	19.1006	17.1232	21.0779
AT1G10520	Chr1:3465963-3469248	0.92478	0.411804	1.43776
AT1G10522	Chr1:3469579-3471488	21.7069	18.2228	25.1911
AT1G10530	Chr1:3471455-3472672	0	0	0
AT1G10538	Chr1:3474514-3474765	0	0	0
AT1G10540	Chr1:3474863-3477927	0.395053	0.0964211	0.693685
AT1G10550	Chr1:3479152-3480988	0	0	0
AT1G10560	Chr1:3484579-3486965	0.49703	0.19731	0.79675
AT1G10570	Chr1:3487583-3491277	26.6751	23.7324	29.6179
AT1G10580	Chr1:3491280-3493737	19.149	17.1209	21.1771
AT1G10585	Chr1:3493939-3495144	4.42587	2.65392	6.19782
AT1G10586	Chr1:3496927-3499439	0	0	0
AT1G10588	Chr1:3501144-3501904	0	0	0
AT1G10590	Chr1:3502003-3503457	154.685	142.837	166.533
AT1G10600,AT1G10610	Chr1:3503675-3509006	64.0624	58.6653	69.4595
AT1G10620	Chr1:3509000-3511975	0	0	0
AT1G10630	Chr1:3512794-3514729	57.2726	52.0474	62.4978
AT1G10640	Chr1:3515364-3517888	0.124096	0	0.29984
AT1G10650	Chr1:3524017-3526346	20.7689	18.0985	23.4394
AT1G10652	Chr1:3527708-3527831	0	0	0
AT1G10657	Chr1:3530466-3531842	29.3375	24.8648	33.8101
AT1G10660	Chr1:3532423-3535131	29.2594	26.212	32.3068
AT1G10670	Chr1:3535382-3538439	60.0985	55.3231	64.8738
AT1G10680	Chr1:3538469-3543782	0	0	0
AT1G10682	Chr1:3544990-3545471	46.2884	38.1689	54.4079
AT1G10690	Chr1:3549991-3550632	30.013	24.8081	35.218
AT1G10700	Chr1:3554103-3556503	8.17883	6.61205	9.74561
AT1G10705	Chr1:3557113-3557457	0	0	0
AT1G10710	Chr1:3558357-3561634	0.244658	0	0.618094
AT1G10717	Chr1:3562179-3562554	0	0	0
AT1G10720	Chr1:3562936-3564759	20.4036	17.8562	22.951
AT1G10730	Chr1:3565295-3567986	12.5299	10.4429	14.6168
AT1G10740	Chr1:3567904-3570838	10.5316	8.84785	12.2153
AT1G10745	Chr1:3572709-3573066	0	0	0
AT1G10747	Chr1:3574311-3574830	0	0	0
AT1G10750	Chr1:3574806-3578474	0.511185	0.108945	0.913426
AT1G10760	Chr1:3581033-3590928	89.6492	86.8269	92.4716
AT1G10770	Chr1:3591632-3592411	1.71492	0.607617	2.82222
AT1G10780	Chr1:3592745-3595077	0.311522	0	0.623194
AT1G10790	Chr1:3596359-3597847	0.244366	0	0.590435
AT1G10800	Chr1:3598157-3598591	0	0	0
AT1G10810	Chr1:3599270-3600877	0.469964	0	1.30042
AT1G10820	Chr1:3600909-3605076	34.8836	30.4648	39.3024
AT1G10830	Chr1:3605575-3607493	14.0216	11.6798	16.3634
AT1G10840	Chr1:3607630-3610520	89.8493	83.375	96.3237
AT1G10850	Chr1:3611746-3614613	0	0	0
AT1G10865	Chr1:3614512-3616159	110.044	97.8655	122.223
AT1G10870	Chr1:3616609-3623758	22.5132	19.1085	25.9179
AT1G10880	Chr1:3624034-3627082	0	0	0
AT1G10890	Chr1:3627675-3630765	146.597	137.325	155.87
AT1G10900	Chr1:3632233-3637141	22.9105	20.9585	24.8625
AT1G10910	Chr1:3639877-3644162	20.2656	18.1772	22.3541
AT1G10920	Chr1:3644362-3647768	11.8262	10.4544	13.1981
AT1G10930	Chr1:3647893-3655590	2.80154	2.24118	3.36191
AT1G10940	Chr1:3655776-3658608	82.6964	76.963	88.4299
AT1G10950	Chr1:3659208-3663984	35.8432	33.1997	38.4867
AT1G10960	Chr1:3664385-3665039	189.119	176.106	202.132
AT1G10970	Chr1:3665086-3667139	3.89098	2.81931	4.96266
AT1G10980	Chr1:3667247-3669902	0	0	0
AT1G10990	Chr1:3670277-3671187	3.29903	1.83731	4.76074
AT1G11000	Chr1:3671755-3675979	0.892758	0.446379	1.33914
AT1G11010	Chr1:3676606-3676644	0	0	0
AT1G11020	Chr1:3676690-3678524	20.2396	17.6316	22.8476
AT1G11030	Chr1:3678774-3678848	0	0	0
AT1G11040	Chr1:3679224-3680924	0	0	0
AT1G11050	Chr1:3681887-3684169	16.5587	14.6419	18.4754
AT1G11055	Chr1:3683918-3684095	0	0	0
AT1G11060	Chr1:3684567-3689847	8.36615	7.23202	9.50028
AT1G11070	Chr1:3690211-3693648	0	0	0
AT1G11080	Chr1:3694671-3698013	0.0670716	0	0.290348
AT1G11090	Chr1:3702607-3703779	15.177	12.5841	17.7699
AT1G11100	Chr1:3703671-3709302	0	0	0
AT1G11110	Chr1:3710207-3712503	0	0	0
AT1G11112	Chr1:3712998-3713735	0.370017	0	0.894029
AT1G11120	Chr1:3715183-3717320	0.603201	0	1.76217
AT1G11125	Chr1:3718782-3719711	0	0	0
AT1G11130	Chr1:3722856-3727450	3.53042	2.80465	4.2562
AT1G11145	Chr1:3727531-3728166	0	0	0
AT1G11150	Chr1:3728970-3731624	3.25957	2.52659	3.99255
AT1G11160	Chr1:3733138-3739842	0.136628	0.0144242	0.258831
AT1G11170	Chr1:3740764-3744675	1.13836	0.54987	1.72685
AT1G11175	Chr1:3744857-3745655	133.634	124.157	143.111
AT1G11180	Chr1:3745773-3748521	13.4645	10.9807	15.9482
AT1G11185	Chr1:3749509-3750035	0	0	0
AT1G11190	Chr1:3750065-3752780	0	0	0
AT1G11200	Chr1:3753364-3755641	8.72747	6.80976	10.6452
AT1G11210	Chr1:3755676-3756998	147.654	137.857	157.451
AT1G11220	Chr1:3759861-3761165	2.77279	1.66267	3.88291
AT1G11230	Chr1:3763267-3764483	0	0	0
AT1G11240	Chr1:3766753-3768294	48.4845	43.0683	53.9008
AT1G11250	Chr1:3768723-3769706	0	0	0
AT1G11260	Chr1:3777327-3780337	74.6557	69.4433	79.868
AT1G11265	Chr1:3781234-3785293	0.318404	0.127117	0.509692
AT1G11270	Chr1:3780428-3786990	5.70217	4.25334	7.15099
AT1G11280	Chr1:3787333-3790876	10.7483	9.34913	12.1475
AT1G11290	Chr1:3791453-3793883	1.46161	0.950122	1.97311
AT1G11300	Chr1:3794237-3800719	3.91481	3.31711	4.51251
AT1G11310	Chr1:3800737-3804185	61.9757	57.6096	66.3419
AT1G11320	Chr1:3807127-3808875	1.62969	0.934787	2.32459
AT1G11330	Chr1:3810055-3813648	12.3159	10.961	13.6708
AT1G11340	Chr1:3814115-3817420	3.69135	2.52387	4.85883
AT1G11350	Chr1:3817501-3820805	51.4483	46.2806	56.616
AT1G11360	Chr1:3821442-3823088	26.0837	22.808	29.3594
AT1G11362	Chr1:3824509-3825196	0	0	0
AT1G11370	Chr1:3828097-3830945	0	0	0
AT1G11380	Chr1:3832622-3834216	13.9253	10.0131	17.8375
AT1G11390	Chr1:3834458-3837629	5.44875	4.47878	6.41872
AT1G11400	Chr1:3837820-3840207	27.5488	23.7598	31.3378
AT1G11410	Chr1:3841285-3844574	14.1085	12.5381	15.6788
AT1G11420	Chr1:3844580-3846872	1.83603	1.1656	2.50645
AT1G11430	Chr1:3847242-3849162	108.345	100.743	115.947
AT1G11440	Chr1:3849359-3850662	18.4815	15.8857	21.0774
AT1G11450	Chr1:3853242-3855385	0.237588	0	0.643151
AT1G11460	Chr1:3857004-3859268	0	0	0
AT1G11470	Chr1:3859661-3860604	0	0	0
AT1G11475	Chr1:3862398-3864030	234.67	193.815	275.524
AT1G11480	Chr1:3864152-3866969	40.4498	37.1202	43.7794
AT1G11482	Chr1:3867404-3868870	0	0	0
AT1G11490	Chr1:3868883-3870065	0.110291	0	0.330874
AT1G11500	Chr1:3870832-3871570	0	0	0
AT1G11510	Chr1:3871777-3872836	0	0	0
AT1G11520	Chr1:3873028-3873619	0	0	0
AT1G11530	Chr1:3874436-3875484	75.84	66.6092	85.0709
AT1G11540	Chr1:3875441-3877155	0	0	0
AT1G11545	Chr1:3878549-3880361	0.425	0	0.850205
AT1G11550	Chr1:3881528-3881608	0	0	0
AT1G11560	Chr1:3881787-3882819	0	0	0
AT1G11570	Chr1:3883279-3883956	0.505681	0	2.085
AT1G11572	Chr1:3884355-3884952	0.250935	0	0.752804
AT1G11580	Chr1:3888689-3890811	13.769	11.9366	15.6014
AT1G11590	Chr1:3892579-3894677	0.0332642	0	0.166321
AT1G11592	Chr1:3895178-3896934	13.4063	10.8609	15.9518
AT1G11593	Chr1:3898001-3898609	0	0	0
AT1G11595	Chr1:3898630-3899699	0	0	0
AT1G11600	Chr1:3902011-3903782	0	0	0
AT1G11608	Chr1:3905578-3906818	0	0	0
AT1G11610	Chr1:3906861-3909338	0	0	0
AT1G11620	Chr1:3910832-3911924	0	0	0
AT1G11630	Chr1:3912901-3914407	5.98242	4.62374	7.3411
AT1G11640	Chr1:3914628-3914700	0	0	0
AT1G11650	Chr1:3914773-3918176	168.684	159.678	177.69
AT1G11655	Chr1:3919271-3919774	0	0	0
AT1G11660	Chr1:3920542-3924555	8.33518	7.15682	9.51354
AT1G11670	Chr1:3928161-3931576	0.616212	0.244622	0.987802
AT1G11680	Chr1:3938500-3940754	35.1258	32.163	38.0886
AT1G11684	Chr1:3941102-3941300	0	0	0
AT1G11690	Chr1:3941468-3942212	0	0	0
AT1G11700	Chr1:3945736-3946613	108.421	100.409	116.433
AT1G11710	Chr1:3948713-3951359	1.3727	0.89753	1.84787
AT1G11720	Chr1:3951426-3957044	24.0175	22.1248	25.9102
AT1G11730	Chr1:3957472-3960113	0.93312	0.267804	1.59844
AT1G11735	Chr1:3961347-3961464	55.7274	0	134.648
AT1G11740	Chr1:3963053-3966824	0.0988898	0	0.238936
AT1G11750	Chr1:3967475-3969877	82.7947	76.2383	89.351
AT1G11755	Chr1:3969680-3971840	16.145	13.652	18.638
AT1G11760	Chr1:3972031-3973286	14.5685	11.5735	17.5634
AT1G11765	Chr1:3973874-3974509	0	0	0
AT1G11770	Chr1:3975678-3977379	0	0	0
AT1G11780	Chr1:3976838-3979195	3.87833	2.87053	4.88613
AT1G11785	Chr1:3979861-3980956	30.2122	23.5643	36.8602
AT1G11790	Chr1:3981247-3985215	5.68819	4.40363	6.97275
AT1G11800	Chr1:3985224-3987290	4.23332	3.1398	5.32685
AT1G11803	Chr1:3987754-3988030	0	0	0
AT1G11806	Chr1:3988345-3989398	0	0	0
AT1G11810	Chr1:3989762-3991066	0	0	0
AT1G11820	Chr1:3991026-3993598	9.85941	8.27777	11.4411
AT1G11840	Chr1:3995168-3997907	277.685	262.14	293.229
AT1G11850	Chr1:3999198-3999876	1.67494	0.0652148	3.28467
AT1G11860	Chr1:4001112-4003442	340.16	324.857	355.462
AT1G11870	Chr1:4003845-4006882	13.3992	11.4467	15.3517
AT1G11880	Chr1:4007704-4010433	2.31472	1.54579	3.08366
AT1G11890	Chr1:4010778-4013125	26.8261	23.1651	30.4871
AT1G11900	Chr1:4013120-4014681	3.35185	2.16315	4.54054
AT1G11905	Chr1:4014846-4016540	11.9578	9.17617	14.7394
AT1G11910	Chr1:4016783-4020983	333.466	324.767	342.166
AT1G11915	Chr1:4021824-4023292	0.197396	0	0.476944
AT1G11920	Chr1:4023666-4025097	0	0	0
AT1G11925	Chr1:4025929-4026732	0	0	0
AT1G11930	Chr1:4028691-4030584	94.0427	86.7772	101.308
AT1G11940	Chr1:4031573-4034078	1.39304	0.735922	2.05016
AT1G11950	Chr1:4034586-4038758	1.61404	1.13057	2.09751
AT1G11960	Chr1:4039710-4043942	5.95086	4.94779	6.95393
AT1G11970	Chr1:4044369-4044669	0	0	0
AT1G11980	Chr1:4045618-4045855	0	0	0
AT1G11990	Chr1:4046245-4049116	0.663733	0.224284	1.10318
AT1G12000	Chr1:4049895-4053835	6.33363	5.17728	7.48999
AT1G12010	Chr1:4056206-4057933	4.34592	2.96072	5.73112
AT1G12013	Chr1:4058286-4058416	36.0723	0	87.1575
AT1G12015	Chr1:4058486-4058576	0	0	0
AT1G12020	Chr1:4062461-4063337	15.7005	12.6648	18.7361
AT1G12030	Chr1:4064666-4066341	0	0	0
AT1G12040	Chr1:4070123-4072567	0	0	0
AT1G12050,AT1G12060	Chr1:4072751-4076981	68.6346	63.4389	73.8304
AT1G12064	Chr1:4077497-4078095	0	0	0
AT1G12070	Chr1:4078912-4080106	0.21071	0	0.632131
AT1G12080	Chr1:4084161-4085045	2.55487	0.812122	4.29761
AT1G12090	Chr1:4089846-4090725	237.966	226.138	249.794
AT1G12100	Chr1:4095245-4095845	0	0	0
AT1G12110	Chr1:4105232-4109545	34.7526	32.0695	37.4358
AT1G12120	Chr1:4114770-4117594	32.9397	30.1782	35.7013
AT1G12130	Chr1:4118593-4120871	0	0	0
AT1G12140	Chr1:4121368-4124595	22.1706	19.4481	24.893
AT1G12150	Chr1:4123529-4125648	3.1393	2.21532	4.06329
AT1G12160	Chr1:4126065-4128310	4.35896	3.23581	5.48211
AT1G12170	Chr1:4128606-4129701	0	0	0
AT1G12180	Chr1:4130420-4131137	0	0	0
AT1G12190	Chr1:4132966-4134094	0	0	0
AT1G12200	Chr1:4137532-4140028	8.72112	7.19667	10.2456
AT1G12210	Chr1:4140947-4143605	1.8481	1.30219	2.39401
AT1G12211	Chr1:4143865-4144114	0	0	0
AT1G12220,AT1G12230	Chr1:4144571-4151056	43.0886	39.4927	46.6845
AT1G12240,AT1G12244	Chr1:4153651-4159071	120.61	114.044	127.176
AT1G12250	Chr1:4159264-4161495	97.9371	89.719	106.155
AT1G12260	Chr1:4162831-4165852	0.354869	0.0651196	0.644618
AT1G12270	Chr1:4172074-4174775	19.4362	17.1705	21.7019
AT1G12280,AT1G12290,AT1G12294	Chr1:4174744-4182593	16.3013	2.87763	29.7249
AT1G12300	Chr1:4183065-4186124	1.12232	0.725566	1.51907
AT1G12310	Chr1:4187164-4188056	75.0999	68.4939	81.7059
AT1G12320	Chr1:4189354-4190342	15.3249	12.236	18.4138
AT1G12330	Chr1:4194657-4196749	14.2695	12.2782	16.2608
AT1G12340	Chr1:4197395-4198310	8.81989	6.04772	11.5921
AT1G12350	Chr1:4198412-4200802	29.1657	25.6624	32.669
AT1G12360	Chr1:4200875-4206404	30.2104	27.6179	32.8028
AT1G12370	Chr1:4206373-4208951	0	0	0
AT1G12380	Chr1:4214261-4217132	2.51377	1.89532	3.13223
AT1G12390	Chr1:4220099-4221774	24.2563	20.6272	27.8854
AT1G12400	Chr1:4221862-4222837	12.48	8.53836	16.4217
AT1G12410	Chr1:4223029-4225124	126.209	118.629	133.788
AT1G12411	Chr1:4225320-4225482	0	0	0
AT1G12420	Chr1:4226361-4229138	3.93424	2.94652	4.92196
AT1G12423	Chr1:4231026-4231146	0	0	0
AT1G12430	Chr1:4233872-4238764	12.8859	10.5739	15.1979
AT1G12440	Chr1:4241591-4243008	123.608	114.063	133.153
AT1G12450	Chr1:4244307-4245993	5.3814	3.95961	6.80318
AT1G12451	Chr1:4246108-4246291	0	0	0
AT1G12460	Chr1:4247248-4250630	1.53399	1.08891	1.97908
AT1G12470	Chr1:4251031-4257392	8.67391	7.54187	9.80594
AT1G12480	Chr1:4257267-4259300	11.1851	9.47659	12.8937
AT1G12490	Chr1:4260782-4261869	0.230646	0	0.557283
AT1G12500	Chr1:4263149-4265044	23.1131	19.853	26.3732
AT1G12510	Chr1:4266987-4267061	0	0	0
AT1G12520	Chr1:4267105-4268926	130.22	121.56	138.881
AT1G12530	Chr1:4268985-4270787	22.1406	18.0814	26.1999
AT1G12540	Chr1:4272959-4274206	0	0	0
AT1G12550	Chr1:4274593-4275981	12.7683	10.3436	15.1929
AT1G12560	Chr1:4276518-4277899	0.11894	0	0.356821
AT1G12570	Chr1:4277992-4280862	0.108166	0	0.26135
AT1G12580	Chr1:4282898-4285829	26.4887	24.0475	28.93
AT1G12590	Chr1:4285886-4285958	0	0	0
AT1G12600	Chr1:4286203-4288878	0.275158	0	0.592883
AT1G12610	Chr1:4289943-4291017	0.226669	0	0.547673
AT1G12620	Chr1:4294593-4297084	2.08105	1.46742	2.69468
AT1G12630	Chr1:4298888-4299475	1.02995	0	2.06041
AT1G12640	Chr1:4303311-4305798	24.1064	21.6617	26.5512
AT1G12650	Chr1:4305932-4308005	29.3695	25.7145	33.0244
AT1G12660	Chr1:4308942-4309583	0	0	0
AT1G12663	Chr1:4310968-4311457	0	0	0
AT1G12665	Chr1:4312330-4312935	0	0	0
AT1G12667	Chr1:4313857-4314204	0	0	0
AT1G12669	Chr1:4315465-4315987	0	0	0
AT1G12670	Chr1:4316700-4317005	0	0	0
AT1G12672	Chr1:4318308-4319090	1.02708	0	2.89211
AT1G12680	Chr1:4319885-4322945	16.9931	15.014	18.9721
AT1G12700	Chr1:4323555-4326333	1.51614	0.997495	2.03479
AT1G12710	Chr1:4326738-4328481	28.1051	24.8662	31.344
AT1G12720.1	Chr1:4331061-4333220	0	0	0
AT1G12725,AT1G12725.1	Chr1:4333382-4334033	0	0	0
AT1G12730	Chr1:4334614-4337844	7.17298	5.7518	8.59417
AT1G12740	Chr1:4342281-4344857	0	0	0
AT1G12750	Chr1:4344984-4348328	50.881	46.6078	55.1541
AT1G12760	Chr1:4348497-4350867	37.5063	34.205	40.8076
AT1G12770	Chr1:4351063-4353685	18.4499	16.4557	20.4442
AT1G12775	Chr1:4353905-4355929	0	0	0
AT1G12780	Chr1:4355925-4358328	65.9923	60.6513	71.3334
AT1G12790	Chr1:4359150-4361272	4.27807	2.94748	5.60867
AT1G12800	Chr1:4361550-4365331	46.7603	44.0216	49.4991
AT1G12805	Chr1:4366596-4367119	0	0	0
AT1G12810	Chr1:4367255-4368822	67.2791	59.8041	74.7541
AT1G12820	Chr1:4368759-4371293	42.8546	39.4423	46.267
AT1G12830	Chr1:4374249-4375170	26.6794	22.7969	30.5619
AT1G12840	Chr1:4375514-4378514	76.7627	71.8707	81.6548
AT1G12845	Chr1:4378938-4379516	7.9106	5.02206	10.7991
AT1G12850	Chr1:4379706-4381612	26.0224	23.252	28.7927
AT1G12855	Chr1:4382159-4383611	0	0	0
AT1G12860	Chr1:4384352-4386610	14.5613	12.6628	16.4598
AT1G12870	Chr1:4387128-4389110	0.0941724	0	0.282517
AT1G12880	Chr1:4389741-4391151	24.0363	19.7316	28.3409
AT1G12890	Chr1:4391733-4392393	0.432514	0	1.04503
AT1G12900	Chr1:4392449-4394400	587.421	562.555	612.287
AT1G12910	Chr1:4394896-4396291	24.5044	21.6289	27.3799
AT1G12920	Chr1:4396347-4398193	60.4502	33.9792	86.9212
AT1G12930	Chr1:4398374-4405605	23.9462	20.6115	27.2809
AT1G12935	Chr1:4406317-4406746	0	0	0
AT1G12938	Chr1:4412886-4413057	0	0	0
AT1G12940	Chr1:4416404-4418590	12.1503	10.3699	13.9308
AT1G12950	Chr1:4419769-4422638	1.09549	0.578732	1.61226
AT1G12960	Chr1:4422706-4423155	0	0	0
AT1G12970	Chr1:4423639-4425789	15.1844	13.1128	17.256
AT1G12980	Chr1:4429717-4430965	0.0944431	0	0.283329
AT1G12990	Chr1:4433639-4436075	7.0001	5.7722	8.228
AT1G13000	Chr1:4436104-4439476	23.258	20.5539	25.9621
AT1G13010	Chr1:4440213-4440286	0	0	0
AT1G13020	Chr1:4440543-4443684	19.0953	17.148	21.0427
AT1G13030	Chr1:4444042-4447406	3.31614	2.49001	4.14226
AT1G13040	Chr1:4447646-4449200	1.16854	0.584272	1.75282
AT1G13050	Chr1:4450237-4451742	3.02581	1.87148	4.18014
AT1G13060	Chr1:4452211-4454876	84.7979	77.8312	91.7646
AT1G13070	Chr1:4455476-4457099	0	0	0
AT1G13080	Chr1:4459165-4460940	10.2819	8.54717	12.0166
AT1G13090	Chr1:4461805-4463543	103.741	97.2689	110.214
AT1G13100	Chr1:4463923-4465538	9.72597	8.02588	11.4261
AT1G13110	Chr1:4467219-4469033	137.493	129.77	145.216
AT1G13120	Chr1:4469180-4473213	11.6643	10.1301	13.1986
AT1G13130	Chr1:4474719-4477941	0	0	0
AT1G13140	Chr1:4478490-4480327	0.604503	0.179635	1.02937
AT1G13145	Chr1:4480859-4481334	25.4766	19.2949	31.6583
AT1G13150	Chr1:4481874-4483696	2.07183	1.34059	2.80306
AT1G13160	Chr1:4484583-4488577	8.94471	7.67467	10.2148
AT1G13170	Chr1:4488532-4492587	4.54163	3.70171	5.38155
AT1G13180	Chr1:4495027-4498469	5.93524	4.76467	7.10581
AT1G13190	Chr1:4498880-4501613	26.1647	23.4996	28.8298
AT1G13195	Chr1:4501580-4503591	13.6176	11.183	16.0523
AT1G13200	Chr1:4507220-4508528	0	0	0
AT1G13210	Chr1:4508962-4513938	29.978	28.2246	31.7314
AT1G13220	Chr1:4515605-4520284	6.69997	5.77915	7.6208
AT1G13230	Chr1:4520630-4522544	0	0	0
AT1G13240	Chr1:4522708-4522782	0	0	0
AT1G13245	Chr1:4525485-4526064	660.877	634.511	687.244
AT1G13250	Chr1:4528622-4530063	10.3618	8.54424	12.1794
AT1G13260	Chr1:4542167-4543742	240.844	232.52	249.168
AT1G13270	Chr1:4544952-4547312	18.2285	15.5562	20.9007
AT1G13280	Chr1:4547453-4548875	40.88	36.9461	44.8139
AT1G13290	Chr1:4550152-4551620	0	0	0
AT1G13300	Chr1:4556891-4558708	0	0	0
AT1G13310	Chr1:4561067-4563061	0	0	0
AT1G13320	Chr1:4563470-4567807	25.2824	22.7179	27.847
AT1G13330	Chr1:4567934-4570598	2.41671	1.30821	3.52521
AT1G13340	Chr1:4569447-4571118	7.34641	5.79208	8.90073
AT1G13350	Chr1:4572385-4576632	33.8107	29.6863	37.9352
AT1G13360	Chr1:4576872-4577967	266.992	251.48	282.503
AT1G13370	Chr1:4587779-4588613	0	0	0
AT1G13380	Chr1:4589070-4590423	33.6752	28.7938	38.5566
AT1G13390	Chr1:4592480-4594391	192.088	177.915	206.262
AT1G13400	Chr1:4597626-4598911	0.512692	0	1.1047
AT1G13410	Chr1:4601260-4603298	0.489911	0.143492	0.83633
AT1G13420	Chr1:4604840-4606053	0.0977195	0	0.293158
AT1G13430	Chr1:4606499-4607747	0.661101	0.161356	1.16085
AT1G13440	Chr1:4608195-4610647	706.229	679.564	732.894
AT1G13448	Chr1:4612242-4612929	20.9411	16.1695	25.7126
AT1G13450	Chr1:4612730-4615353	42.1656	38.3442	45.987
AT1G13460	Chr1:4615812-4618329	11.5039	9.80671	13.2011
AT1G13470	Chr1:4620227-4621580	27.2345	24.0376	30.4315
AT1G13480	Chr1:4622633-4624070	0	0	0
AT1G13485	Chr1:4624170-4624344	0	0	0
AT1G13490	Chr1:4624714-4626064	0	0	0
AT1G13500	Chr1:4627788-4629169	0	0	0
AT1G13510	Chr1:4629202-4630821	0	0	0
AT1G13520	Chr1:4631777-4633248	0.0926676	0	0.278003
AT1G13530	Chr1:4633739-4635129	0	0	0
AT1G13540	Chr1:4635462-4636805	0.0939033	0	0.28171
AT1G13550	Chr1:4636983-4638330	0	0	0
AT1G13560	Chr1:4638513-4642104	50.8487	0	37392.9
AT1G13570	Chr1:4642345-4644422	14.2805	11.3045	17.2566
AT1G13580	Chr1:4644520-4647007	4.70399	3.43356	5.97442
AT1G13590	Chr1:4647948-4648740	0	0	0
AT1G13600	Chr1:4650786-4651469	0.20587	0	0.617611
AT1G13605	Chr1:4658537-4659106	0	0	0
AT1G13607	Chr1:4660777-4661218	0	0	0
AT1G13608	Chr1:4661681-4662029	0	0	0
AT1G13609	Chr1:4662720-4663219	0	0	0
AT1G13610	Chr1:4663830-4666031	0	0	0
AT1G13620	Chr1:4668442-4669471	0	0	0
AT1G13630	Chr1:4669548-4672957	0.937568	0.161476	1.71366
AT1G13635	Chr1:4674151-4676170	0.369758	0	0.910498
AT1G13640	Chr1:4677026-4679812	20.5383	18.6474	22.4291
AT1G13650	Chr1:4680431-4682196	3.96431	2.64516	5.28345
AT1G13660	Chr1:4683170-4685640	0	0	0
AT1G13670	Chr1:4688155-4688966	1.46204	0.487348	2.43674
AT1G13680	Chr1:4690408-4692841	0	0	0
AT1G13690	Chr1:4693288-4694410	37.0526	32.0276	42.0776
AT1G13700	Chr1:4694367-4696023	11.8861	8.66469	15.1074
AT1G13710	Chr1:4702724-4704657	0.182357	0	0.392925
AT1G13720	Chr1:4709634-4709706	0	0	0
AT1G13730	Chr1:4709823-4712550	13.699	11.8149	15.583
AT1G13740	Chr1:4713673-4715407	6.9283	5.47843	8.37816
AT1G13750	Chr1:4715393-4718235	5.85183	4.70029	7.00337
AT1G13755	Chr1:4718672-4719354	0	0	0
AT1G13760	Chr1:4720242-4721342	0	0	0
AT1G13770	Chr1:4721680-4724510	13.8697	11.7541	15.9853
AT1G13780	Chr1:4724607-4726499	6.3292	4.97463	7.68377
AT1G13790	Chr1:4727437-4730425	0.716061	0.35803	1.07409
AT1G13800	Chr1:4731055-4733707	0.362471	0.120824	0.604118
AT1G13810	Chr1:4734035-4735389	9.70977	7.72987	11.6897
AT1G13820	Chr1:4735546-4737808	31.6207	28.2055	35.0358
AT1G13830	Chr1:4739872-4741038	6.12362	4.16033	8.08692
AT1G13840	Chr1:4741998-4742071	32.1801	0	611.421
AT1G13850	Chr1:4743094-4743167	32.1801	0	611.421
AT1G13860	Chr1:4743204-4746956	7.08172	5.97605	8.18738
AT1G13870	Chr1:4747264-4748642	17.1296	14.4488	19.8105
AT1G13880	Chr1:4748872-4751212	15.502	13.3634	17.6406
AT1G13890	Chr1:4751580-4752844	0	0	0
AT1G13900	Chr1:4753144-4755580	9.15964	7.84504	10.4743
AT1G13910	Chr1:4755783-4757991	10.326	7.60718	13.0448
AT1G13920	Chr1:4758187-4759932	6.68492	4.76506	8.60479
AT1G13930	Chr1:4761011-4762666	1808.71	1724.57	1892.84
AT1G13940	Chr1:4762702-4766749	12.2228	10.9897	13.4559
AT1G13950	Chr1:4773556-4774867	49.7312	43.4417	56.0208
AT1G13960	Chr1:4776462-4779400	23.1965	20.7413	25.6518
AT1G13970	Chr1:4779522-4782542	2.02955	1.36802	2.69109
AT1G13980,AT1G13990	Chr1:4788462-4796597	94.546	86.9633	102.129
AT1G14000	Chr1:4797357-4800283	21.8907	19.3756	24.4058
AT1G14010	Chr1:4800168-4801850	17.9642	14.6702	21.2582
AT1G14020	Chr1:4802719-4805375	6.85144	5.57149	8.13139
AT1G14030	Chr1:4805305-4807517	57.0103	52.3716	61.649
AT1G14040	Chr1:4810487-4814543	1.23351	0.767286	1.69973
AT1G14048	Chr1:4815682-4815988	0	0	0
AT1G14060	Chr1:4817143-4818020	14.3585	11.4448	17.2722
AT1G14070	Chr1:4818547-4820150	5.72143	4.3692	7.07367
AT1G14071	Chr1:4820404-4820499	0	0	0
AT1G14080	Chr1:4822527-4824414	0.245872	0	0.491862
AT1G14090	Chr1:4824432-4827436	1.58425	1.08501	2.08349
AT1G14100	Chr1:4827960-4829587	0.43918	0.0805911	0.79777
AT1G14110	Chr1:4830296-4831915	0	0	0
AT1G14120	Chr1:4833517-4835089	0	0	0
AT1G14130	Chr1:4835723-4837616	10.5522	8.68682	12.4176
AT1G14140	Chr1:4837926-4839634	22.0513	16.7642	27.3383
AT1G14150	Chr1:4839852-4840751	90.8349	81.6339	100.036
AT1G14160	Chr1:4840696-4841848	0	0	0
AT1G14170	Chr1:4843233-4845847	0.962841	0.414496	1.51119
AT1G14180	Chr1:4847161-4849207	0.985957	0.420559	1.55135
AT1G14182	Chr1:4849447-4849826	0	0	0
AT1G14185	Chr1:4850273-4852096	0	0	0
AT1G14190	Chr1:4852801-4854307	0	0	0
AT1G14200	Chr1:4854383-4855200	34.5847	29.6006	39.5687
AT1G14205	Chr1:4855532-4856930	4.60501	0	11.395
AT1G14210	Chr1:4856746-4857965	17.0363	12.7985	21.274
AT1G14220	Chr1:4858641-4859601	0	0	0
AT1G14225	Chr1:4860514-4860649	0	0	0
AT1G14230	Chr1:4861265-4864094	10.2611	8.64916	11.873
AT1G14240	Chr1:4864901-4868000	0	0	0
AT1G14250	Chr1:4868451-4871488	11.9406	10.1351	13.7462
AT1G14260	Chr1:4872855-4874907	0	0	0
AT1G14270	Chr1:4874874-4877248	50.742	46.2353	55.2488
AT1G14280	Chr1:4877626-4879149	56.063	51.9451	60.1809
AT1G14290	Chr1:4880050-4881964	3.99462	2.73106	5.25818
AT1G14300	Chr1:4882375-4884791	11.1837	9.18191	13.1854
AT1G14310	Chr1:4885043-4886793	19.5199	16.0396	23.0003
AT1G14315	Chr1:4886767-4887933	0	0	0
AT1G14320	Chr1:4888213-4889661	465.876	443.702	488.05
AT1G14330	Chr1:4890117-4892251	5.56823	4.50155	6.6349
AT1G14340	Chr1:4897345-4898961	27.5139	23.846	31.1819
AT1G14345	Chr1:4899144-4899979	36.4108	31.5568	41.2648
AT1G14350	Chr1:4907952-4911168	4.45894	3.4383	5.47957
AT1G14360	Chr1:4911092-4913152	9.79264	7.92312	11.6621
AT1G14370	Chr1:4915575-4918138	26.2642	23.4279	29.1004
AT1G14380	Chr1:4918009-4921596	12.5744	10.9571	14.1917
AT1G14390	Chr1:4924276-4926794	0.0483299	0	0.14499
AT1G14400	Chr1:4927010-4928690	234.09	220.566	247.614
AT1G14410	Chr1:4929122-4930904	18.0749	15.2713	20.8785
AT1G14420	Chr1:4931565-4933515	0.252161	0	0.504443
AT1G14430	Chr1:4934119-4936100	0.110967	0	0.268116
AT1G14440	Chr1:4938823-4940903	1.87042	1.01735	2.7235
AT1G14450	Chr1:4946217-4947576	213.931	197.917	229.946
AT1G14455	Chr1:4947818-4948400	1.82627	0.445739	3.2068
AT1G14460	Chr1:4948747-4952927	3.31608	2.70811	3.92404
AT1G14470	Chr1:4954079-4955702	0.0694824	0	0.208447
AT1G14480	Chr1:4956256-4958076	2.21173	1.33128	3.09219
AT1G14490	Chr1:4958513-4959325	2.27055	1.05689	3.48421
AT1G14500	Chr1:4960374-4961780	0	0	0
AT1G14510	Chr1:4961885-4964428	47.6173	43.4699	51.7647
AT1G14518	Chr1:4966809-4967493	0	0	0
AT1G14520	Chr1:4968141-4970311	23.3918	20.2376	26.546
AT1G14530	Chr1:4970857-4973726	10.4898	8.37252	12.607
AT1G14540	Chr1:4974066-4975705	0.388567	0	0.777322
AT1G14549	Chr1:4978793-4978907	0	0	0
AT1G14550	Chr1:4979027-4980324	0	0	0
AT1G14560	Chr1:4980671-4983284	18.2252	16.0199	20.4305
AT1G14570	Chr1:4983534-4987375	48.2149	44.3966	52.0332
AT1G14580	Chr1:4989561-4992732	15.697	13.2143	18.1797
AT1G14590	Chr1:4998815-5000643	10.6142	8.68163	12.5467
AT1G14600	Chr1:5001010-5003370	28.8595	24.8663	32.8526
AT1G14610	Chr1:5008243-5014533	24.9353	23.2256	26.645
AT1G14620	Chr1:5014752-5016604	24.5266	20.8472	28.2061
AT1G14630	Chr1:5019954-5021537	1.45724	0.485747	2.42873
AT1G14640,AT1G14642	Chr1:5023655-5026683	7.03238	0	40.9788
AT1G14650	Chr1:5027661-5031779	31.3519	28.9973	33.7064
AT1G14660	Chr1:5031949-5036477	9.19927	7.85085	10.5477
AT1G14670	Chr1:5037611-5040528	14.3038	12.5955	16.0122
AT1G14680	Chr1:5040860-5041733	1.03174	0.251818	1.81166
AT1G14685	Chr1:5042322-5044294	20.3568	17.7185	22.9952
AT1G14686	Chr1:5045780-5046800	0	0	0
AT1G14687	Chr1:5047802-5048612	8.29859	5.95865	10.6385
AT1G14688	Chr1:5049525-5050983	0	0	0
AT1G14690	Chr1:5051759-5055252	41.4248	38.1402	44.7094
AT1G14700	Chr1:5058679-5061136	4.27039	2.95644	5.58435
AT1G14710	Chr1:5061865-5065178	11.5262	10.026	13.0264
AT1G14720	Chr1:5066635-5068645	28.4416	25.2758	31.6074
AT1G14730	Chr1:5073104-5074779	0.960795	0.28141	1.64018
AT1G14740	Chr1:5075212-5077791	40.1848	37.5289	42.8406
AT1G14750	Chr1:5079406-5082520	0.191083	0	0.541517
AT1G14755	Chr1:5083741-5084342	0	0	0
AT1G14760	Chr1:5084351-5085213	0	0	0
AT1G14770	Chr1:5086625-5088846	5.80364	4.51627	7.09102
AT1G14780	Chr1:5090989-5094152	0	0	0
AT1G14790	Chr1:5093960-5098032	7.55231	6.58101	8.52362
AT1G14800	Chr1:5099571-5102558	0	0	0
AT1G14810	Chr1:5102423-5104695	24.6887	21.6859	27.6915
AT1G14820	Chr1:5105017-5106954	24.7972	21.182	28.4124
AT1G14830,AT1G14840	Chr1:5107420-5115497	40.3544	37.3139	43.3948
AT1G14850	Chr1:5116695-5123259	4.08559	3.47256	4.69862
AT1G14860	Chr1:5124741-5126151	0.10671	0	0.32013
AT1G14870	Chr1:5128374-5129523	4.41534	2.60064	6.23004
AT1G14880	Chr1:5132534-5133716	52.2044	46.0999	58.3089
AT1G14890	Chr1:5137013-5137957	5.3299	3.63452	7.02528
AT1G14900	Chr1:5138333-5139432	4.44368	2.96752	5.91984
AT1G14910	Chr1:5139711-5143689	16.2461	14.5286	17.9637
AT1G14920	Chr1:5149225-5151354	22.5356	20.3774	24.6939
AT1G14930	Chr1:5152262-5153084	0	0	0
AT1G14940	Chr1:5154536-5155564	0	0	0
AT1G14950	Chr1:5157335-5158269	0	0	0
AT1G14960	Chr1:5159198-5160083	0	0	0
AT1G14970	Chr1:5161948-5164917	4.37928	3.32955	5.429
AT1G14980	Chr1:5165627-5166745	141.019	130.233	151.804
AT1G14990	Chr1:5167030-5168264	19.9776	15.7146	24.2405
AT1G15000	Chr1:5168595-5170066	11.9841	9.96682	14.0014
AT1G15002	Chr1:5169939-5170435	0	0	0
AT1G15010	Chr1:5171206-5171742	9.50582	6.13834	12.8733
AT1G15015	Chr1:5172080-5172923	0	0	0
AT1G15020	Chr1:5173096-5176223	19.1401	15.9304	22.3499
AT1G15030	Chr1:5177528-5180049	50.1133	43.533	56.6936
AT1G15040	Chr1:5179886-5181389	0	0	0
AT1G15045	Chr1:5181856-5181964	0	0	0
AT1G15050	Chr1:5182255-5183243	0	0	0
AT1G15060	Chr1:5183606-5186974	22.9049	19.5698	26.2401
AT1G15080	Chr1:5187625-5189673	1.74918	0.945466	2.55288
AT1G15090	Chr1:5189686-5189760	0	0	0
AT1G15100	Chr1:5193425-5194203	40.7144	35.3476	46.0811
AT1G15110	Chr1:5199017-5202175	16.727	12.6204	20.8335
AT1G15120	Chr1:5202647-5204193	231.688	213.594	249.782
AT1G15125	Chr1:5204624-5206039	1727.36	1663.42	1791.29
AT1G15130	Chr1:5206001-5209915	0	0	0
AT1G15140	Chr1:5210205-5212349	35.903	31.967	39.8391
AT1G15150	Chr1:5212614-5214858	0.271239	0	0.542609
AT1G15160	Chr1:5215401-5217739	4.51715	1.91629	7.11801
AT1G15165	Chr1:5217718-5220113	4.11584	2.63733	5.59434
AT1G15170	Chr1:5220640-5222973	13.7737	11.7734	15.774
AT1G15175	Chr1:5222912-5224121	0	0	0
AT1G15180	Chr1:5224384-5226702	18.2297	15.9191	20.5403
AT1G15190	Chr1:5227052-5228202	1.45919	0.679221	2.23916
AT1G15200	Chr1:5228272-5231184	89.5693	83.9078	95.2307
AT1G15210	Chr1:5231347-5236573	0.0227743	0	0.0683229
AT1G15215	Chr1:5238064-5240051	17.564	14.6313	20.4968
AT1G15220	Chr1:5240028-5241538	13.1469	10.7964	15.4974
AT1G15230	Chr1:5242197-5243227	46.3165	41.6085	51.0244
AT1G15240	Chr1:5243449-5248645	21.1561	19.3824	22.9298
AT1G15250	Chr1:5248663-5249474	72.3619	62.597	82.1267
AT1G15260	Chr1:5249759-5250573	53.9912	48.043	59.9393
AT1G15270	Chr1:5250649-5252121	767.881	734.69	801.072
AT1G15280	Chr1:5252309-5256931	68.2997	63.0732	73.5261
AT1G15290	Chr1:5257045-5264942	27.6354	26.1362	29.1347
AT1G15300,AT1G15300.1	Chr1:5265725-5268602	1.16038	0.715573	1.60518
AT1G15310	Chr1:5269018-5272058	2.26618	1.48307	3.04929
AT1G15320	Chr1:5272255-5274074	0	0	0
AT1G15330	Chr1:5274345-5275602	0.100612	0	0.301835
AT1G15340	Chr1:5275676-5277689	118.956	112	125.911
AT1G15350	Chr1:5278259-5279877	70.8876	64.2943	77.4809
AT1G15360	Chr1:5283537-5284673	0	0	0
AT1G15370	Chr1:5287046-5288577	44.0952	38.2828	49.9076
AT1G15380	Chr1:5290744-5292535	0.747009	0	1.55585
AT1G15385	Chr1:5292755-5293265	0	0	0
AT1G15390	Chr1:5294628-5295797	33.6892	29.3459	38.0325
AT1G15400	Chr1:5295772-5296902	161.021	147.552	174.49
AT1G15405	Chr1:5297874-5298166	22.347	12.594	32.1001
AT1G15410	Chr1:5298323-5300927	57.0825	53.0238	61.1413
AT1G15415	Chr1:5300741-5301412	0	0	0
AT1G15420	Chr1:5301612-5303390	26.9305	23.4519	30.4091
AT1G15430	Chr1:5304316-5306012	11.7431	9.42672	14.0595
AT1G15440	Chr1:5306060-5309514	8.29541	7.13618	9.45465
AT1G15450	Chr1:5309646-5309718	0	0	0
AT1G15460	Chr1:5310000-5314094	0	0	0
AT1G15470	Chr1:5315506-5317863	12.2839	10.1926	14.3753
AT1G15480	Chr1:5318010-5320594	2.94152	2.14879	3.73425
AT1G15490	Chr1:5320614-5323895	4.63241	3.7453	5.51952
AT1G15500	Chr1:5326289-5328874	93.9007	89.5705	98.2308
AT1G15510	Chr1:5329110-5331711	3.49618	2.73316	4.25919
AT1G15520	Chr1:5331857-5338326	0.775154	0.454079	1.09623
AT1G15530	Chr1:5339960-5341931	7.14206	5.87951	8.40461
AT1G15540	Chr1:5342586-5343705	0	0	0
AT1G15550	Chr1:5344477-5346166	4.49879	3.19347	5.80411
AT1G15560	Chr1:5352654-5354314	0	0	0
AT1G15570	Chr1:5362008-5365549	0.175852	0	0.378908
AT1G15580	Chr1:5365664-5366497	0.697748	0	1.50344
AT1G15590	Chr1:5367296-5368670	0	0	0
AT1G15600	Chr1:5368922-5370344	0	0	0
AT1G15610	Chr1:5370676-5371859	0	0	0
AT1G15620	Chr1:5373503-5374575	0	0	0
AT1G15630	Chr1:5376792-5378027	0	0	0
AT1G15640	Chr1:5378885-5380139	0	0	0
AT1G15650	Chr1:5380906-5380988	0	0	0
AT1G15660	Chr1:5381169-5385254	3.08812	2.32836	3.84788
AT1G15670	Chr1:5389951-5391490	22.8211	20.2048	25.4375
AT1G15680	Chr1:5393406-5394639	0	0	0
AT1G15690	Chr1:5398989-5402733	154.952	146.883	163.021
AT1G15700	Chr1:5402568-5403818	0	0	0
AT1G15710	Chr1:5404357-5405686	6.83611	5.26819	8.40402
AT1G15720	Chr1:5406024-5407486	0	0	0
AT1G15730	Chr1:5407400-5409987	35.9612	32.3378	39.5846
AT1G15740	Chr1:5410907-5414919	117.113	0	37459.2
AT1G15750	Chr1:5414816-5421033	38.0444	35.4579	40.6308
AT1G15757	Chr1:5424241-5424576	0	0	0
AT1G15760	Chr1:5425713-5426322	1.94798	0.57055	3.32541
AT1G15770	Chr1:5426891-5428280	0	0	0
AT1G15772	Chr1:5428519-5429561	0.264351	0	0.638722
AT1G15780	Chr1:5430182-5436412	11.4235	10.3734	12.4735
AT1G15790	Chr1:5438252-5440087	20.9805	16.9682	24.9929
AT1G15800	Chr1:5441081-5443684	6.85522	5.05829	8.65215
AT1G15810	Chr1:5444417-5446564	0	0	0
AT1G15820	Chr1:5446461-5447859	1764.21	1686.65	1841.78
AT1G15825	Chr1:5448148-5448761	9.50996	0	20.4164
AT1G15830	Chr1:5448725-5450177	2.72005	1.73481	3.70529
AT1G15840	Chr1:5451431-5452374	0	0	0
AT1G15850	Chr1:5453244-5454088	0	0	0
AT1G15860	Chr1:5454784-5457022	51.2924	46.1229	56.4618
AT1G15870	Chr1:5457083-5458429	0.126738	0	0.380215
AT1G15880	Chr1:5458504-5461000	61.5201	55.9675	67.0728
AT1G15885	Chr1:5460476-5461281	24.9797	19.2599	30.6995
AT1G15890	Chr1:5461316-5464223	5.14296	4.27673	6.00919
AT1G15900	Chr1:5464355-5464697	3.54805	0.374577	6.72151
AT1G15910	Chr1:5465335-5469125	6.20313	5.15834	7.24792
AT1G15920	Chr1:5469388-5471149	20.6201	17.7437	23.4964
AT1G15930	Chr1:5471399-5473014	182.763	169.518	196.008
AT1G15940	Chr1:5473564-5478259	14.6369	13.258	16.0157
AT1G15950	Chr1:5478753-5482180	87.2188	80.0207	94.417
AT1G15960	Chr1:5481487-5485166	54.4463	50.5621	58.3306
AT1G15970	Chr1:5486318-5488868	8.13717	6.65153	9.62281
AT1G15980	Chr1:5489297-5491363	104.025	97.0156	111.035
AT1G15990	Chr1:5491303-5493772	0	0	0
AT1G16000	Chr1:5494532-5495359	0	0	0
AT1G16010	Chr1:5495318-5497723	50.9868	47.2464	54.7272
AT1G16020	Chr1:5498164-5501358	8.9088	7.49532	10.3223
AT1G16022	Chr1:5501395-5501959	0	0	0
AT1G16025	Chr1:5501504-5501959	0	0	0
AT1G16030	Chr1:5502205-5504535	5.19398	4.21241	6.17554
AT1G16040	Chr1:5504734-5506611	30.1635	25.813	34.514
AT1G16060	Chr1:5508506-5511735	8.15071	5.70922	10.5922
AT1G16070	Chr1:5511872-5513896	0.0869471	0	0.375771
AT1G16080	Chr1:5514316-5516027	68.4076	62.6191	74.1962
AT1G16090	Chr1:5516235-5517872	11.478	8.84709	14.109
AT1G16100	Chr1:5518061-5518134	0	0	0
AT1G16110	Chr1:5518372-5520891	10.9395	9.49898	12.38
AT1G16120	Chr1:5522638-5524983	0	0	0
AT1G16130	Chr1:5525490-5528212	1.09034	0.66106	1.51963
AT1G16140	Chr1:5528964-5531255	0	0	0
AT1G16150	Chr1:5532414-5534877	0	0	0
AT1G16160	Chr1:5535972-5538269	0	0	0
AT1G16170	Chr1:5538731-5539821	19.2022	15.2826	23.1218
AT1G16180	Chr1:5540426-5542902	91.8252	85.747	97.9034
AT1G16190	Chr1:5543151-5546103	14.1999	11.8075	16.5923
AT1G16210	Chr1:5546127-5547552	84.1082	76.8393	91.3772
AT1G16220	Chr1:5548652-5550553	1.16269	0.556767	1.76862
AT1G16225	Chr1:5551040-5552097	0	0	0
AT1G16230	Chr1:5553466-5554324	0	0	0
AT1G16240	Chr1:5555006-5556841	111.762	103.26	120.265
AT1G16250	Chr1:5556988-5559520	11.954	10.1698	13.7382
AT1G16260	Chr1:5559527-5562113	14.7233	12.9449	16.5018
AT1G16270	Chr1:5563086-5568368	7.02151	6.10452	7.93849
AT1G16280	Chr1:5568481-5570487	9.84415	8.09173	11.5966
AT1G16290	Chr1:5570752-5573538	0	0	0
AT1G16300	Chr1:5574309-5577622	7.03937	5.27481	8.80393
AT1G16310	Chr1:5578430-5580693	3.63035	2.5287	4.732
AT1G16320	Chr1:5580854-5582143	75.469	69.7504	81.1876
AT1G16330	Chr1:5582386-5587391	0	0	0
AT1G16340	Chr1:5587789-5590651	8.54997	6.5803	10.5196
AT1G16350	Chr1:5590950-5593007	23.0056	20.4807	25.5305
AT1G16360	Chr1:5593300-5595179	0.592187	0	2.06727
AT1G16370	Chr1:5596693-5598447	0.0636096	0	0.190829
AT1G16380	Chr1:5598452-5601367	0	0	0
AT1G16390	Chr1:5602872-5604663	0	0	0
AT1G16400	Chr1:5605158-5607473	2.12031	1.40035	2.84026
AT1G16410	Chr1:5608806-5611426	34.308	31.1748	37.4412
AT1G16420	Chr1:5612149-5613867	1.91283	1.0972	2.72846
AT1G16430	Chr1:5614618-5615510	24.1945	19.1203	29.2687
AT1G16440	Chr1:5615814-5617672	0.144781	0	0.349818
AT1G16445	Chr1:5617810-5619334	2.87347	1.55317	4.19377
AT1G16450	Chr1:5619470-5619543	0	0	0
AT1G16460	Chr1:5619581-5622663	82.4162	76.4746	88.3579
AT1G16470	Chr1:5622785-5625643	55.8163	50.1904	61.4421
AT1G16480	Chr1:5625698-5628656	0.590945	0.280651	0.901239
AT1G16489	Chr1:5629215-5630488	2.37097	0.0479713	4.69398
AT1G16490	Chr1:5629654-5630999	6.57574	3.45902	9.69246
AT1G16500	Chr1:5639031-5640173	8.4938	6.41847	10.5691
AT1G16510	Chr1:5644571-5645443	7.52822	5.4055	9.65094
AT1G16515	Chr1:5647548-5647813	14.0638	4.98297	23.1446
AT1G16520	Chr1:5648759-5651167	5.35169	3.91083	6.79255
AT1G16530	Chr1:5651369-5652883	0	0	0
AT1G16540	Chr1:5659388-5665449	8.27614	7.03353	9.51874
AT1G16550	Chr1:5665906-5668209	2.22781	1.52646	2.92916
AT1G16560	Chr1:5668383-5670708	28.7036	25.3282	32.0789
AT1G16570	Chr1:5670576-5673600	12.9047	10.9205	14.8889
AT1G16590	Chr1:5673794-5675131	13.3418	10.7302	15.9534
AT1G16600	Chr1:5675168-5675433	0	0	0
AT1G16610	Chr1:5675703-5678852	32.6865	29.3799	35.993
AT1G16620.1	Chr1:5679818-5681188	1.53336	0	61.4991
AT1G16630	Chr1:5682117-5684867	0.0387242	0	0.116173
AT1G16635	Chr1:5685502-5686368	0.14895	0	0.446851
AT1G16640	Chr1:5686602-5687715	1.6344	0.544801	2.72401
AT1G16650	Chr1:5687942-5691229	7.74367	6.29751	9.18982
AT1G16660.1	Chr1:5692023-5696458	0	0	0
AT1G16670	Chr1:5697323-5699769	9.56034	7.98329	11.1374
AT1G16680	Chr1:5702752-5705838	13.017	11.3598	14.6741
AT1G16690	Chr1:5705968-5709533	10.7673	7.86753	13.6671
AT1G16700	Chr1:5709724-5711902	70.758	64.289	77.2271
AT1G16705	Chr1:5712087-5713752	0.169827	0	0.66824
AT1G16710	Chr1:5714218-5722614	15.3331	13.1476	17.5185
AT1G16720	Chr1:5723087-5726478	74.2512	69.2375	79.2649
AT1G16730	Chr1:5726367-5727312	74.4988	67.0634	81.9342
AT1G16740	Chr1:5727689-5729080	69.0323	60.5713	77.4932
AT1G16750	Chr1:5729096-5731870	4.60612	3.56001	5.65222
AT1G16760	Chr1:5734233-5737307	0	0	0
AT1G16770	Chr1:5737877-5739377	0	0	0
AT1G16780	Chr1:5739298-5744214	13.182	11.1293	15.2346
AT1G16790	Chr1:5744552-5745209	17.1975	13.2917	21.1032
AT1G16800	Chr1:5745487-5755263	0.982563	0.724831	1.2403
AT1G16810	Chr1:5755587-5756895	166.322	153.948	178.696
AT1G16820	Chr1:5756834-5758464	0	0	0
AT1G16825	Chr1:5758854-5760501	12.7955	9.37705	16.214
AT1G16830	Chr1:5760771-5762619	0.299861	0.0316572	0.568066
AT1G16840	Chr1:5762693-5764073	85.509	77.8297	93.1884
AT1G16850	Chr1:5764806-5765651	2.90561	1.4528	4.35841
AT1G16858	Chr1:5767299-5770602	7.48807	6.28902	8.68713
AT1G16870	Chr1:5770731-5773251	8.12698	6.69263	9.56134
AT1G16880	Chr1:5773591-5776308	303.211	286.72	319.703
AT1G16890	Chr1:5776176-5778484	205.665	191.757	219.574
AT1G16900	Chr1:5779020-5782433	5.97854	4.85866	7.09843
AT1G16905	Chr1:5782454-5783840	0	0	0
AT1G16910	Chr1:5785002-5785927	0	0	0
AT1G16916	Chr1:5786559-5787112	49.5052	40.8518	58.1587
AT1G16920	Chr1:5787329-5789249	16.0162	13.0291	19.0032
AT1G16930	Chr1:5789986-5791534	8.68966	6.9525	10.4268
AT1G16940	Chr1:5791982-5793491	0	0	0
AT1G16950	Chr1:5796008-5796559	0	0	0
AT1G16960	Chr1:5799887-5800845	55.8495	48.5559	63.1431
AT1G16970	Chr1:5800766-5805799	9.38603	7.99438	10.7777
AT1G16980	Chr1:5807310-5811488	0	0	0
AT1G17000	Chr1:5812727-5816662	0	0	0
AT1G17010	Chr1:5817566-5819352	0	0	0
AT1G17020	Chr1:5820205-5822013	9.47257	7.70593	11.2392
AT1G17030	Chr1:5822367-5824455	0	0	0
AT1G17040	Chr1:5824847-5828233	5.13412	4.12216	6.14608
AT1G17050	Chr1:5829079-5831343	35.3296	32.1316	38.5275
AT1G17060	Chr1:5832096-5835456	0.672375	0.266917	1.07783
AT1G17070	Chr1:5837589-5840332	0	0	0
AT1G17080	Chr1:5840268-5841606	160.241	147.29	173.192
AT1G17090	Chr1:5842215-5844283	3.62077	1.77627	5.46527
AT1G17100	Chr1:5844675-5845661	172.349	158.554	186.144
AT1G17110	Chr1:5845659-5850934	25.0217	23.0418	27.0016
AT1G17120	Chr1:5851952-5853955	9.2072	7.78079	10.6336
AT1G17130	Chr1:5854147-5856697	33.7909	30.05	37.5317
AT1G17140	Chr1:5856572-5858550	30.339	26.739	33.939
AT1G17145	Chr1:5860115-5862682	63.641	56.8605	70.4215
AT1G17147	Chr1:5863430-5864009	22.8796	17.9464	27.8127
AT1G17150	Chr1:5865706-5867495	0	0	0
AT1G17160	Chr1:5867634-5869356	30.8118	27.2403	34.3833
AT1G17170	Chr1:5869845-5870840	18.479	15.125	21.8331
AT1G17180	Chr1:5872144-5873086	0	0	0
AT1G17190	Chr1:5875349-5876545	3.91176	2.45897	5.36455
AT1G17200	Chr1:5878399-5880041	60.027	53.4842	66.5697
AT1G17210	Chr1:5880129-5884756	23.1112	21.3986	24.8237
AT1G17220	Chr1:5885082-5890470	66.3972	63.6549	69.1394
AT1G17230	Chr1:5891323-5895075	1.57839	1.13586	2.02092
AT1G17232	Chr1:5892299-5893652	1.25052	0.530672	1.97037
AT1G17235	Chr1:5895350-5895710	0	0	0
AT1G17240	Chr1:5896415-5898717	0.892881	0.482621	1.30314
AT1G17250	Chr1:5901168-5903439	0	0	0
AT1G17255	Chr1:5899993-5903619	3.57514	2.75431	4.39597
AT1G17260	Chr1:5904057-5908898	1.2421	0.800224	1.68398
AT1G17270	Chr1:5908876-5911693	5.23978	4.13545	6.34412
AT1G17275	Chr1:5912052-5915313	0	0	0
AT1G17277,AT1G17277.1	Chr1:5915643-5916212	0	0	0
AT1G17280	Chr1:5916870-5920089	79.2689	72.6542	85.8836
AT1G17285	Chr1:5920773-5921415	0.592329	0	1.43118
AT1G17290	Chr1:5922629-5926400	57.8107	54.3104	61.311
AT1G17300	Chr1:5926993-5927784	0	0	0
AT1G17310	Chr1:5928013-5928667	0	0	0
AT1G17330	Chr1:5929908-5931838	32.0544	27.5813	36.5274
AT1G17340	Chr1:5933869-5938780	7.77816	6.69976	8.85656
AT1G17345	Chr1:5940422-5941210	0	0	0
AT1G17350	Chr1:5941783-5944463	8.09528	5.89124	10.2993
AT1G17360	Chr1:5946763-5951473	13.2403	11.86	14.6205
AT1G17370	Chr1:5951541-5955037	68.4337	63.3795	73.4879
AT1G17380	Chr1:5955487-5957212	20.2409	15.5198	24.9621
AT1G17390.1	Chr1:5958627-5959651	0	0	0
AT1G17400	Chr1:5960480-5962481	0.542165	0.132327	0.952003
AT1G17410	Chr1:5968533-5969995	21.5028	17.6751	25.3305
AT1G17420	Chr1:5977410-5981480	6.51786	5.53747	7.49824
AT1G17430	Chr1:5982266-5984013	6.28782	4.44444	8.1312
AT1G17440	Chr1:5983983-5987784	21.1923	19.1503	23.2342
AT1G17450	Chr1:5988279-5996785	4.85416	4.24517	5.46315
AT1G17455	Chr1:5997179-5998475	28.2292	23.7752	32.6832
AT1G17460	Chr1:5998813-6002716	3.75355	2.85903	4.64807
AT1G17470	Chr1:6002911-6006405	55.9735	51.5634	60.3835
AT1G17480	Chr1:6006460-6008266	1.64328	0.926092	2.36046
AT1G17490	Chr1:6008588-6009420	48.094	40.7871	55.4008
AT1G17495.1	Chr1:6009569-6013742	0	0	0
AT1G17500	Chr1:6018756-6023503	4.36543	3.68629	5.04457
AT1G17510	Chr1:6023503-6024309	17.4649	13.5641	21.3657
AT1G17520	Chr1:6024635-6027385	21.9497	19.0825	24.817
AT1G17530	Chr1:6027630-6028506	68.4789	61.4787	75.4792
AT1G17540	Chr1:6029276-6032754	0	0	0
AT1G17545	Chr1:6033108-6033908	0	0	0
AT1G17550	Chr1:6034361-6037289	51.8001	47.8852	55.7151
AT1G17560	Chr1:6037463-6038692	1.16692	0.341783	1.99206
AT1G17570	Chr1:6038756-6038838	0	0	0
AT1G17580	Chr1:6039302-6049556	7.54555	6.74783	8.34327
AT1G17590	Chr1:6050192-6052568	10.5835	8.66881	12.4982
AT1G17600	Chr1:6052935-6056664	0.56734	0.241677	0.893002
AT1G17610	Chr1:6056894-6058357	4.69881	3.46713	5.93048
AT1G17615	Chr1:6059440-6060667	0	0	0
AT1G17620	Chr1:6062215-6063291	18.6573	15.7446	21.5699
AT1G17630	Chr1:6064524-6066720	0.643429	0.286519	1.00034
AT1G17640	Chr1:6067147-6069315	7.66618	5.8316	9.50076
AT1G17650	Chr1:6069476-6072012	13.8684	11.5729	16.1639
AT1G17660	Chr1:6075819-6075891	0	0	0
AT1G17665	Chr1:6072252-6074484	0.397577	0	0.795347
AT1G17670	Chr1:6075944-6076018	0	0	0
AT1G17680	Chr1:6076076-6082337	12.6807	11.2142	14.1472
AT1G17690	Chr1:6082754-6088340	6.09776	1.69078	10.5047
AT1G17700	Chr1:6089516-6090323	4.57876	2.84815	6.30937
AT1G17710	Chr1:6090559-6092027	8.18288	5.49268	10.8731
AT1G17720	Chr1:6093207-6098383	25.0034	22.7622	27.2446
AT1G17730	Chr1:6099068-6100315	54.3669	48.381	60.3529
AT1G17744	Chr1:6100960-6101983	0	0	0
AT1G17745	Chr1:6100963-6105265	55.3954	51.4459	59.3448
AT1G17750	Chr1:6106655-6110120	0	0	0
AT1G17760	Chr1:6110106-6116617	12.4448	10.925	13.9646
AT1G17770	Chr1:6120740-6122822	0	0	0
AT1G17780	Chr1:6123700-6125269	33.487	29.6922	37.2818
AT1G17790	Chr1:6125355-6127404	7.88002	6.46679	9.29324
AT1G17800	Chr1:6128822-6129508	0	0	0
AT1G17810	Chr1:6130024-6131627	0	0	0
AT1G17820	Chr1:6131536-6135345	7.24939	6.15663	8.34215
AT1G17830	Chr1:6135802-6138432	0.42713	0.0783798	0.77588
AT1G17840	Chr1:6142563-6146521	19.9229	18.0528	21.793
AT1G17850	Chr1:6145925-6148940	14.1209	12.2972	15.9446
AT1G17860	Chr1:6149300-6150038	6.34674	4.0907	8.60278
AT1G17870	Chr1:6149938-6152222	3.49917	2.5593	4.43904
AT1G17880	Chr1:6152408-6153982	239.648	226.724	252.572
AT1G17890	Chr1:6154267-6155752	19.1088	16.4646	21.7531
AT1G17900.1	Chr1:6157367-6158130	0	0	0
AT1G17910	Chr1:6159125-6161615	0	0	0
AT1G17920	Chr1:6161871-6165382	0.772966	0.427285	1.11865
AT1G17930	Chr1:6166219-6168839	8.95805	7.55043	10.3657
AT1G17940	Chr1:6169310-6173222	17.1645	14.9574	19.3716
AT1G17950	Chr1:6177616-6179289	0	0	0
AT1G17960	Chr1:6180895-6183806	0.362219	0.0382404	0.686197
AT1G17970	Chr1:6184903-6187472	34.2587	30.869	37.6483
AT1G17980	Chr1:6187506-6191708	16.1482	14.1872	18.1091
AT1G17990	Chr1:6192070-6194093	76.3235	70.5603	82.0867
AT1G18000	Chr1:6194542-6196229	28.1226	25.3837	30.8614
AT1G18010	Chr1:6199897-6201484	29.7284	26.8168	32.6401
AT1G18020	Chr1:6202248-6203918	90.762	83.5756	97.9483
AT1G18030	Chr1:6204311-6206988	18.9858	16.4213	21.5503
AT1G18040	Chr1:6206870-6209500	3.5406	1.9013	5.1799
AT1G18050	Chr1:6209770-6211588	0.301545	0	0.72859
AT1G18060	Chr1:6211872-6213444	146.484	137.958	155.009
AT1G18070	Chr1:6213724-6218340	59.5039	55.2042	63.8037
AT1G18075	Chr1:6220647-6220833	146.334	94.4945	198.173
AT1G18080	Chr1:6222200-6224151	146.102	139.03	153.174
AT1G18090	Chr1:6224500-6227822	1.624	0.970802	2.27721
AT1G18100	Chr1:6227216-6230188	2.28106	1.40152	3.1606
AT1G18120	Chr1:6232091-6233926	0	0	0
AT1G18130	Chr1:6235894-6238799	0	0	0
AT1G18140	Chr1:6238843-6241436	0	0	0
AT1G18150	Chr1:6244297-6247812	37.72	34.6817	40.7583
AT1G18160	Chr1:6248792-6254039	22.6888	20.8854	24.4921
AT1G18170	Chr1:6254228-6255690	35.6727	31.4102	39.9351
AT1G18180	Chr1:6255829-6257900	2.12794	1.15431	3.10157
AT1G18190	Chr1:6257850-6261457	8.83809	7.46639	10.2098
AT1G18191	Chr1:6262053-6262330	0	0	0
AT1G18200,AT1G18210	Chr1:6265415-6268828	115.391	105.371	125.411
AT1G18220	Chr1:6269669-6269807	0	0	0
AT1G18230	Chr1:6272665-6273307	0.112573	0	0.562867
AT1G18240.1	Chr1:6274285-6275594	1.05588	0.383413	1.72834
AT1G18250	Chr1:6276787-6278150	0	0	0
AT1G18260	Chr1:6278847-6282103	17.5214	15.708	19.3348
AT1G18265	Chr1:6282251-6283293	11.0603	8.77555	13.345
AT1G18270	Chr1:6283411-6293871	13.1872	11.9399	14.4345
AT1G18280	Chr1:6294332-6295364	0	0	0
AT1G18290	Chr1:6297363-6298328	0	0	0
AT1G18300	Chr1:6299686-6301086	39.9672	35.6471	44.2872
AT1G18310	Chr1:6301199-6303956	0	0	0
AT1G18320	Chr1:6304359-6305689	4.88075	2.88861	6.8729
AT1G18330	Chr1:6305965-6308013	16.073	13.7576	18.3885
AT1G18335	Chr1:6308989-6311411	13.0959	10.723	15.4688
AT1G18340	Chr1:6311482-6313931	11.3717	9.21293	13.5305
AT1G18350	Chr1:6315650-6316738	0	0	0
AT1G18360	Chr1:6316694-6319427	31.0753	27.8874	34.2632
AT1G18370	Chr1:6319649-6324222	0.135335	0	0.270735
AT1G18382	Chr1:6326365-6326699	0	0	0
AT1G18390	Chr1:6325641-6330098	8.42156	7.09366	9.74946
AT1G18400	Chr1:6331397-6333743	10.6859	8.38907	12.9827
AT1G18410	Chr1:6336527-6342460	0.0612556	0	0.148005
AT1G18415	Chr1:6343095-6345662	1.43073	0.879108	1.98235
AT1G18420	Chr1:6343329-6345689	1.40706	0.71221	2.10191
AT1G18430	Chr1:6345763-6345835	0	0	0
AT1G18440	Chr1:6345929-6347910	11.3129	8.97702	13.6488
AT1G18450	Chr1:6348106-6351975	42.6808	39.2111	46.1506
AT1G18460	Chr1:6352469-6356113	23.1708	20.9222	25.4194
AT1G18470	Chr1:6356130-6360192	42.186	38.4963	45.8757
AT1G18480	Chr1:6361628-6363007	16.4469	14.0643	18.8295
AT1G18485	Chr1:6363171-6366235	2.1373	1.5852	2.68939
AT1G18486,AT1G18490	Chr1:6366396-6368849	14.3473	12.1894	16.5052
AT1G18500	Chr1:6369346-6373025	25.764	23.4046	28.1233
AT1G18510	Chr1:6373294-6374090	0	0	0
AT1G18520	Chr1:6374931-6376316	0	0	0
AT1G18530	Chr1:6376782-6377256	0	0	0
AT1G18540	Chr1:6377320-6378580	252.742	240.409	265.074
AT1G18550	Chr1:6381502-6384340	1.15882	0.694876	1.62277
AT1G18560	Chr1:6385448-6388080	2.27789	0	36.2044
AT1G18570	Chr1:6389410-6391267	51.5416	47.7825	55.3006
AT1G18580	Chr1:6395863-6398239	9.58262	8.15987	11.0054
AT1G18590	Chr1:6398579-6399942	18.8858	16.3101	21.4614
AT1G18600	Chr1:6400403-6402791	7.46944	5.93389	9.00499
AT1G18610	Chr1:6405644-6409297	11.0449	9.52583	12.5639
AT1G18620	Chr1:6409977-6414451	25.1316	22.2684	27.9948
AT1G18630	Chr1:6414724-6416459	17.4302	13.7711	21.0893
AT1G18640	Chr1:6416356-6418690	18.2827	15.4561	21.1093
AT1G18650	Chr1:6418857-6420557	35.1307	29.2328	41.0285
AT1G18660	Chr1:6421116-6425880	57.8223	53.8071	61.8375
AT1G18670	Chr1:6426897-6430696	5.38567	4.41724	6.35409
AT1G18680	Chr1:6431937-6433464	10.8434	8.06968	13.6172
AT1G18690	Chr1:6433573-6436922	67.0362	35.1425	98.93
AT1G18700	Chr1:6437476-6444076	21.0842	0	336.193
AT1G18710	Chr1:6450593-6453135	131.698	121.338	142.058
AT1G18720	Chr1:6457820-6459751	118.352	110.172	126.533
AT1G18730	Chr1:6460597-6462224	195.889	181.428	210.349
AT1G18735	Chr1:6461231-6461752	0	0	0
AT1G18740	Chr1:6463921-6465476	51.8158	47.8987	55.7329
AT1G18745	Chr1:6465486-6466454	9.03428	6.84218	11.2264
AT1G18750	Chr1:6466746-6469984	13.6272	11.4442	15.8101
[truncated: 31,071 more rows]

## Sheet: L45_2
Gene ID	Locus	FPKM	FPKM_conf_lo	FPKM_conf_hi
AT1G01010	Chr1:3630-5899	2.47305	1.74442	3.20168
AT1G01020	Chr1:5927-8737	16.6376	14.1285	19.1466
AT1G01030	Chr1:11648-13714	0.629282	0.292917	0.965648
AT1G01040,AT1G01046	Chr1:23145-31227	16.8825	11.7287	22.0363
AT1G01050	Chr1:31169-33153	76.8925	70.4766	83.3084
AT1G01060	Chr1:33378-37871	1.44407	0.982933	1.90521
AT1G01070	Chr1:38751-40944	7.32144	5.84584	8.79704
AT1G01073	Chr1:44676-44787	0	0	0
AT1G01080	Chr1:45295-47019	41.2819	37.4744	45.0894
AT1G01090	Chr1:47484-49286	41.3189	38.3229	44.315
AT1G01100	Chr1:50074-51199	198.627	184.531	212.723
AT1G01110	Chr1:52238-54692	1.10489	0.584169	1.62561
AT1G01115	Chr1:56623-56740	0	0	0
AT1G01120	Chr1:57268-59167	11.8634	10.3832	13.3435
AT1G01130	Chr1:61904-63811	6.25325	0	28964.3
AT1G01140	Chr1:64165-67625	109.616	103.022	116.211
AT1G01150	Chr1:70114-72138	0	0	0
AT1G01160	Chr1:72338-74096	42.6452	38.2423	47.0481
AT1G01170	Chr1:73930-74737	406.007	379.774	432.24
AT1G01180	Chr1:75582-76758	31.7804	28.6182	34.9427
AT1G01183	Chr1:78931-79032	0	0	0
AT1G01190	Chr1:83044-84864	0.816869	0.295377	1.33836
AT1G01200	Chr1:86514-88213	0.294849	0	0.635312
AT1G01210	Chr1:88897-89745	16.9841	13.4029	20.5652
AT1G01220	Chr1:91375-95651	5.0771	4.35499	5.79921
AT1G01225,AT1G01230	Chr1:95986-99240	66.9695	60.5698	73.3692
AT1G01240	Chr1:99893-101840	93.7313	88.1988	99.2638
AT1G01250	Chr1:104490-105330	6.01154	4.29999	7.7231
AT1G01260	Chr1:108945-111609	7.93367	6.84822	9.01913
AT1G01270	Chr1:111889-111961	0	0	0
AT1G01280	Chr1:112262-113947	0	0	0
AT1G01290	Chr1:114285-116108	16.2898	13.7637	18.8158
AT1G01300	Chr1:116942-118764	8.5531	7.2622	9.844
AT1G01305	Chr1:119396-119997	0	0	0
AT1G01310	Chr1:120153-121130	0	0	0
AT1G01320	Chr1:121066-130577	24.7058	23.337	26.0747
AT1G01340	Chr1:132327-135846	2.44755	1.8339	3.0612
AT1G01350	Chr1:136123-138162	14.2581	12.2782	16.238
AT1G01355	Chr1:138512-139568	2.37489	0	28960.5
AT1G01360	Chr1:141970-143183	44.4759	40.3149	48.6369
AT1G01370	Chr1:143563-145684	1.01955	0.26552	1.77357
AT1G01380	Chr1:147152-147942	2.31114	0.487714	4.13456
AT1G01390	Chr1:148119-149806	2.16538	1.49189	2.83888
AT1G01400	Chr1:150688-152210	0	0	0
AT1G01410	Chr1:153112-154198	0	0	0
AT1G01420	Chr1:154491-156011	6.33288	5.11972	7.54604
AT1G01430	Chr1:156800-158655	29.0841	26.5675	31.6007
AT1G01440	Chr1:159855-162572	12.0163	10.6615	13.3711
AT1G01448	Chr1:163418-166290	4.54418	3.59009	5.49827
AT1G01450	Chr1:164104-165517	5.69182	4.45241	6.93122
AT1G01453	Chr1:166588-167842	0	0	0
AT1G01460	Chr1:168722-171165	0	0	0
AT1G01470	Chr1:172145-172948	474.903	458.237	491.569
AT1G01471	Chr1:173250-173466	0	0	0
AT1G01480	Chr1:175781-178400	0.399521	0.0706767	0.728366
AT1G01490	Chr1:180058-182358	130.357	122.435	138.279
AT1G01500	Chr1:185132-186923	18.2481	16.1214	20.3749
AT1G01510	Chr1:187210-190056	8.34719	7.18743	9.50695
AT1G01520	Chr1:190595-192139	3.5916	2.30146	4.88174
AT1G01530	Chr1:192639-193670	0	0	0
AT1G01540	Chr1:195779-198684	23.8819	21.5736	26.1902
AT1G01550	Chr1:199638-201775	186.439	177.873	195.005
AT1G01560	Chr1:202135-204346	6.59261	5.22706	7.95815
AT1G01570	Chr1:205175-207435	0.930169	0.445419	1.41492
AT1G01580	Chr1:209394-213041	0.693484	0.383348	1.00362
AT1G01590	Chr1:214228-217304	1.20027	0.761994	1.63855
AT1G01600	Chr1:218993-221286	0	0	0
AT1G01610	Chr1:221690-224340	9.16385	7.84798	10.4797
AT1G01620	Chr1:225664-227302	222.318	210.197	234.439
AT1G01630	Chr1:229012-230917	32.3756	29.2226	35.5287
AT1G01640	Chr1:230993-232508	9.3172	7.25093	11.3835
AT1G01650	Chr1:232840-237817	31.045	27.6341	34.456
AT1G01660	Chr1:240056-242608	1.17002	0.679654	1.66039
AT1G01670	Chr1:242842-245988	5.18682	3.86972	6.50393
AT1G01680	Chr1:246410-248367	2.21054	1.26796	3.15311
AT1G01690	Chr1:249140-252462	1.33597	0.809979	1.86196
AT1G01695	Chr1:252946-254495	0.278546	0	0.557226
AT1G01700	Chr1:259494-261474	0.975563	0.404325	1.5468
AT1G01710	Chr1:262827-267771	15.373	13.404	17.3419
AT1G01720	Chr1:268329-269821	61.7425	56.9136	66.5713
AT1G01725	Chr1:269791-270775	75.1398	64.9331	85.3465
AT1G01730	Chr1:270955-272061	37.2151	32.8773	41.5528
AT1G01740	Chr1:272022-274750	4.64189	3.54488	5.7389
AT1G01750	Chr1:275365-276310	1.7999	0.767841	2.83196
AT1G01760	Chr1:275857-278527	8.13126	5.46406	10.7985
AT1G01770,AT1G01780	Chr1:278614-284252	28.6531	25.7084	31.5979
AT1G01790	Chr1:284497-291098	38.8326	23.5499	54.1152
AT1G01800	Chr1:293341-295040	72.0811	66.2344	77.9278
AT1G01810	Chr1:295220-295859	0.703205	0	1.40675
AT1G01820	Chr1:296000-298120	122.486	115.789	129.183
AT1G01830	Chr1:298534-302315	6.85916	5.78046	7.93786
AT1G01840	Chr1:303536-304358	0	0	0
AT1G01860	Chr1:304132-306287	28.4307	22.5772	34.2843
AT1G01870	Chr1:306383-306456	69.5175	0	518.707
AT1G01880	Chr1:306479-309109	0.938653	0.509274	1.36803
AT1G01890	Chr1:309274-309347	0	0	0
AT1G01900	Chr1:310315-313130	0	0	0
AT1G01910	Chr1:313100-315902	33.3498	30.2588	36.4407
AT1G01920	Chr1:316127-319650	7.27166	5.57283	8.97049
AT1G01930	Chr1:319835-322860	6.77256	5.63048	7.91464
AT1G01940	Chr1:323026-324917	17.5363	14.3534	20.7192
AT1G01950	Chr1:325378-330619	4.477	3.70188	5.25212
AT1G01960	Chr1:330587-337582	5.7159	5.0887	6.34309
AT1G01970	Chr1:338290-340077	12.0641	10.4437	13.6845
AT1G01980	Chr1:340171-341999	0.0941602	0	0.227509
AT1G01990	Chr1:343165-344341	28.1619	25.1677	31.1561
AT1G02000	Chr1:345811-347592	3.83018	2.9603	4.70007
AT1G02010	Chr1:347890-352480	3.98305	2.81794	5.14817
AT1G02020	Chr1:352636-354969	5.36017	4.42648	6.29386
AT1G02030	Chr1:355320-357258	0.0440933	0	0.13228
AT1G02040	Chr1:358103-359078	0.0991755	0	0.297526
AT1G02050	Chr1:359116-360518	2.76031	1.88229	3.63834
AT1G02060	Chr1:360917-363094	2.36385	1.74784	2.97987
AT1G02065	Chr1:365208-367340	0.0544192	0	0.24315
AT1G02070	Chr1:370256-370967	0.191188	0	0.573565
AT1G02074	Chr1:372063-372210	8.58676	0	25.7603
AT1G02080	Chr1:373334-386847	6.1377	5.56455	6.71084
AT1G02090	Chr1:387276-389647	24.7299	21.6033	27.8566
AT1G02100,AT1G02110	Chr1:389811-395528	44.5893	41.1175	48.0612
AT1G02120	Chr1:395708-399941	55.2302	51.7162	58.7441
AT1G02130	Chr1:400034-401882	52.9724	48.4548	57.4899
AT1G02136	Chr1:402692-402961	0	0	0
AT1G02140	Chr1:403189-404456	139.117	130.485	147.749
AT1G02145	Chr1:404597-408619	14.4447	12.5902	16.2992
AT1G02150	Chr1:408621-410611	31.4167	29.0206	33.8128
AT1G02160	Chr1:410747-411597	92.8164	81.9457	103.687
AT1G02170	Chr1:411778-413562	20.6657	18.1731	23.1582
AT1G02180	Chr1:413521-414645	0	0	0
AT1G02190	Chr1:415078-418010	0.0389506	0	0.144411
AT1G02205	Chr1:418747-422438	3.23486	2.50222	3.96751
AT1G02210	Chr1:427547-427811	0	0	0
AT1G02220	Chr1:428813-430653	2.46585	1.64045	3.29126
AT1G02228.1	Chr1:433030-433819	0	0	0
AT1G02230	Chr1:435173-436862	3.09801	2.0399	4.15612
AT1G02250	Chr1:437950-439559	0.129598	0	0.412235
AT1G02260	Chr1:440440-442877	18.1674	16.2975	20.0372
AT1G02270	Chr1:443148-446235	16.3954	14.5157	18.2751
AT1G02280	Chr1:448462-450426	45.0565	40.8124	49.3006
AT1G02290	Chr1:450526-452737	2.76912	2.0067	3.53154
AT1G02300	Chr1:453224-455518	86.3046	81.0619	91.5474
AT1G02305	Chr1:455687-458164	113.387	0	29071.4
AT1G02310	Chr1:458132-460696	0	0	0
AT1G02320	Chr1:461827-461974	0	0	0
AT1G02330	Chr1:462074-463612	14.9524	12.6331	17.2717
AT1G02335	Chr1:463854-464924	3.04407	1.82534	4.2628
AT1G02340	Chr1:465717-467844	13.7761	11.7471	15.8052
AT1G02350	Chr1:469817-470693	26.1703	11.6187	40.722
AT1G02360	Chr1:471989-473160	11.7491	9.63641	13.8618
AT1G02370	Chr1:474499-476511	2.41085	1.71957	3.10213
AT1G02380	Chr1:476999-478971	1.75105	0.986828	2.51527
AT1G02390	Chr1:480851-483292	5.15503	4.15832	6.15174
AT1G02391	Chr1:483763-483919	0	0	0
AT1G02400	Chr1:486800-489577	16.6994	13.9541	19.4448
AT1G02405	Chr1:489978-490505	2.36783	0.838951	3.8967
AT1G02410	Chr1:490924-492926	25.5266	22.6692	28.3841
AT1G02420	Chr1:493682-495158	1.18362	0.628742	1.73849
AT1G02430	Chr1:495049-496062	1.36364	0.284707	2.44258
AT1G02440	Chr1:496585-497479	0.103628	0	0.518139
AT1G02450	Chr1:497975-498516	2.26943	0.804086	3.73476
AT1G02460	Chr1:504672-507204	1.00289	0.565191	1.44058
AT1G02470	Chr1:511764-513624	4.51163	3.00184	6.02141
AT1G02475	Chr1:513842-515404	94.7112	88.31	101.112
AT1G02480	Chr1:515493-515566	0	0	0
AT1G02490	Chr1:516617-516734	0	0	0
AT1G02500	Chr1:518250-520437	116.073	108.984	123.162
AT1G02510	Chr1:520497-521668	0	0	0
AT1G02520	Chr1:523650-528745	0.0938225	0	0.199481
AT1G02530	Chr1:529794-534677	0.0302273	0	0.0961492
AT1G02540	Chr1:534826-535699	0	0	0
AT1G02550	Chr1:536482-537211	0	0	0
AT1G02560	Chr1:537859-540109	382.235	363.043	401.427
AT1G02570	Chr1:541334-542240	0	0	0
AT1G02575	Chr1:543109-544007	0	0	0
AT1G02580	Chr1:544782-549202	0.109904	0	0.236811
AT1G02590	Chr1:552137-552761	0	0	0
AT1G02600	Chr1:552639-552711	0	0	0
AT1G02610	Chr1:553049-555994	139.264	129.653	148.875
AT1G02620	Chr1:557091-558947	14.4681	11.8733	17.0629
AT1G02630	Chr1:560609-562424	0.380934	0.0314973	0.730371
AT1G02640	Chr1:564204-567769	5.20417	4.38641	6.02192
AT1G02650	Chr1:568703-570418	0.646587	0.239286	1.05389
AT1G02660	Chr1:571954-574981	19.2015	17.6194	20.7836
AT1G02670	Chr1:576045-580299	0.333693	0.0546511	0.612735
AT1G02680	Chr1:580624-582310	26.3224	22.8695	29.7753
AT1G02681	Chr1:582412-582922	0	0	0
AT1G02690	Chr1:584259-587219	1.98534	1.37442	2.59626
AT1G02700	Chr1:588328-589480	0.0925708	0	0.277713
AT1G02710	Chr1:589705-589996	1.66616	0	4.02575
AT1G02720	Chr1:591825-594236	2.30712	1.58458	3.02966
AT1G02730	Chr1:594572-598657	0.251359	0.105686	0.397031
AT1G02740	Chr1:599337-602158	14.821	12.7686	16.8733
AT1G02750	Chr1:602496-604292	27.0602	23.5678	30.5525
AT1G02760	Chr1:604401-604474	0	0	0
AT1G02770	Chr1:604872-606693	0.678652	0.226217	1.13109
AT1G02780	Chr1:607807-609465	420.688	408.168	433.208
AT1G02790	Chr1:610390-612324	0.262925	0.0277578	0.498093
AT1G02800	Chr1:613215-616191	0	0	0
AT1G02810	Chr1:618264-620480	0	0	0
AT1G02813	Chr1:620677-621289	0	0	0
AT1G02816	Chr1:621460-622469	21.8468	18.7436	24.95
AT1G02820	Chr1:623764-624475	68.1016	60.9246	75.2786
AT1G02830	Chr1:625144-625608	0	0	0
AT1G02840	Chr1:626740-629819	87.2441	81.9672	92.5211
AT1G02850	Chr1:630504-633259	8.20205	6.82373	9.58037
AT1G02860	Chr1:635143-637262	25.7201	23.0179	28.4222
AT1G02870	Chr1:637213-638677	18.1081	15.0338	21.1824
AT1G02880	Chr1:642751-644903	19.8844	17.3006	22.4681
AT1G02890	Chr1:645091-651907	14.6602	13.4213	15.899
AT1G02900	Chr1:653764-654343	2.6512	1.18058	4.12182
AT1G02910	Chr1:655576-658148	43.4003	0	147.298
AT1G02920,AT1G02930	Chr1:658656-662456	801.975	774.207	829.743
AT1G02940	Chr1:663078-664128	0.134865	0	0.404596
AT1G02950	Chr1:665151-666452	4.26472	2.77882	5.75062
AT1G02952	Chr1:665353-666367	2.10553	0.248878	3.96219
AT1G02960	Chr1:666871-669837	21.6897	17.8762	25.5032
AT1G02965	Chr1:671660-672814	0	0	0
AT1G02970	Chr1:673305-676378	0.138846	0	0.299172
AT1G02980	Chr1:677868-681310	0	0	0
AT1G02990	Chr1:681395-687315	2.88058	0	6.05592
AT1G03000	Chr1:687889-692560	10.4079	9.17394	11.6419
AT1G03010	Chr1:693479-696382	0.645549	0.322775	0.968324
AT1G03020	Chr1:698206-698515	30.4768	21.1135	39.8402
AT1G03022	Chr1:699120-699246	0	0	0
AT1G03030	Chr1:701473-703864	13.0626	10.9507	15.1745
AT1G03040	Chr1:703905-706631	20.7055	18.3156	23.0953
AT1G03050	Chr1:707725-710041	0	0	0
AT1G03055	Chr1:710017-711803	8.74023	6.74883	10.7316
AT1G03060	Chr1:712472-726891	1.08825	0.9151	1.26141
AT1G03070	Chr1:729900-731557	0.656743	0.066429	1.24706
AT1G03080	Chr1:731610-738056	6.92889	6.2702	7.58758
AT1G03090	Chr1:739678-744184	43.9763	41.079	46.8736
AT1G03100	Chr1:743884-746479	0	0	0
AT1G03103	Chr1:747196-748057	0.526193	0	1.13379
AT1G03106	Chr1:748101-749034	0	0	0
AT1G03110	Chr1:749245-751963	1.57416	0.979183	2.16914
AT1G03120	Chr1:752270-753140	0.443356	0	1.07123
AT1G03130	Chr1:753306-754198	1464.96	1439.05	1490.87
AT1G03140	Chr1:754370-756303	73.5594	68.2926	78.8262
AT1G03150	Chr1:756413-758612	50.3648	44.9843	55.7453
AT1G03160	Chr1:761265-766242	16.4554	14.9868	17.924
AT1G03170	Chr1:769631-770684	0.450313	0.0475409	0.853086
AT1G03180	Chr1:773410-775344	0.772351	0.208177	1.33652
AT1G03190	Chr1:775526-780062	2.2544	1.69747	2.81133
AT1G03200,AT1G03210	Chr1:780601-784240	68.5334	60.6362	76.4306
AT1G03220	Chr1:787121-788651	68.4155	64.4293	72.4017
AT1G03230	Chr1:790090-791592	15.0504	13.1314	16.9693
AT1G03240	Chr1:792221-792986	2.41686	0.532643	4.30108
AT1G03250	Chr1:793352-795376	27.387	24.2002	30.5738
AT1G03260	Chr1:795531-798463	5.21938	4.02346	6.4153
AT1G03270	Chr1:799190-802436	0.353979	0.0649564	0.643002
AT1G03280	Chr1:803034-807066	21.5869	19.5007	23.6731
AT1G03290	Chr1:807360-810868	27.6575	25.3207	29.9943
AT1G03300	Chr1:811032-813086	1.07454	0.632	1.51707
AT1G03310	Chr1:813470-816749	9.76555	8.68839	10.8427
AT1G03320	Chr1:817026-817767	0.166607	0	0.49982
AT1G03330	Chr1:817982-819563	54.9353	48.7611	61.1095
AT1G03340	Chr1:819661-821410	6.91338	5.51379	8.31296
AT1G03350	Chr1:822637-824393	14.0403	12.3663	15.7144
AT1G03360	Chr1:824536-826358	3.24599	2.2704	4.22158
AT1G03365	Chr1:826568-830383	4.85112	4.09865	5.60358
AT1G03370	Chr1:830626-835361	13.5324	12.3067	14.7581
AT1G03380	Chr1:835784-840940	13.2193	12.1369	14.3017
AT1G03390	Chr1:841032-842418	0	0	0
AT1G03400	Chr1:842746-844196	44.6822	40.7223	48.642
AT1G03410	Chr1:844435-847683	1.81838	1.32184	2.31491
AT1G03420.1	Chr1:846663-847739	17.9564	15.3529	20.5598
AT1G03430	Chr1:847828-849500	45.628	41.2909	49.965
AT1G03440	Chr1:852365-854032	4.44223	3.47275	5.41172
AT1G03445	Chr1:854409-859701	0	0	0
AT1G03457	Chr1:860787-864125	0.914138	0.460814	1.36746
AT1G03470	Chr1:865914-867733	7.60994	0	23.9851
AT1G03475	Chr1:869050-871211	68.4696	64.3536	72.5856
AT1G03490	Chr1:871873-872906	0	0	0
AT1G03495	Chr1:873183-874935	2.61776	1.89676	3.33876
AT1G03502	Chr1:875357-875471	361.829	173.265	550.393
AT1G03506	Chr1:875517-875604	83.861	0	251.583
AT1G03510	Chr1:876257-877547	0.211218	0	0.455111
AT1G03515	Chr1:877647-877719	0	0	0
AT1G03520	Chr1:877861-880158	11.4426	9.82529	13.0598
AT1G03530	Chr1:880495-883391	2.10518	1.57666	2.6337
AT1G03540	Chr1:883781-885611	0	0	0
AT1G03545	Chr1:885904-889479	5.24485	4.40603	6.08368
AT1G03550	Chr1:885581-889479	18.4263	15.9621	20.8904
AT1G03560	Chr1:890155-892410	2.90767	2.24078	3.57457
AT1G03570	Chr1:892513-892585	0	0	0
AT1G03580	Chr1:892846-894052	17.3777	14.7038	20.0516
AT1G03590	Chr1:894004-897569	8.31193	4.51757	12.1063
AT1G03600	Chr1:898875-899655	526.516	509.763	543.269
AT1G03610	Chr1:900886-903003	53.4847	50.1275	56.8419
AT1G03620	Chr1:904318-906186	3.73007	2.40868	5.05146
AT1G03630	Chr1:907641-909376	119.509	112.049	126.97
AT1G03640	Chr1:909810-909883	0	0	0
AT1G03650	Chr1:910022-911193	7.01065	5.08041	8.94088
AT1G03660	Chr1:911435-911759	0	0	0
AT1G03670	Chr1:914221-916222	0	0	0
AT1G03680	Chr1:916818-918064	609.99	579.946	640.035
AT1G03687	Chr1:918298-920507	5.90709	4.60739	7.2068
AT1G03700	Chr1:920949-921901	0	0	0
AT1G03710	Chr1:923425-924726	0.283746	0	0.81827
AT1G03720	Chr1:924995-926373	0	0	0
AT1G03730	Chr1:930827-931895	23.8062	20.71	26.9024
AT1G03740	Chr1:933511-937043	42.3582	39.7184	44.998
AT1G03743	Chr1:937206-937287	0	0	0
AT1G03746	Chr1:937400-937485	0	0	0
AT1G03750	Chr1:937919-941162	1.94302	1.43443	2.4516
AT1G03760	Chr1:941061-943377	4.99782	3.82231	6.17333
AT1G03770	Chr1:944571-947507	1.20366	0.651211	1.75611
AT1G03780	Chr1:947519-951827	0.0983847	0	0.286247
AT1G03790	Chr1:954524-956097	0.111701	0	0.26989
AT1G03800	Chr1:957260-957998	0.143201	0	0.429604
AT1G03810	Chr1:958758-959609	0	0	0
AT1G03820	Chr1:959868-960728	3.03068	1.83746	4.2239
AT1G03830	Chr1:962015-966757	0.666687	0.37401	0.959363
AT1G03840	Chr1:967502-970130	0.11033	0	0.330351
AT1G03850	Chr1:976096-977761	71.2737	63.6586	78.8889
AT1G03860	Chr1:979307-981889	28.3679	24.8071	31.9287
AT1G03870	Chr1:982505-983540	6.62499	5.03696	8.21302
AT1G03880	Chr1:985750-988146	1.97969	1.32205	2.63733
AT1G03890	Chr1:989197-991020	0.290499	0.0306688	0.55033
AT1G03900	Chr1:991138-993118	73.8463	69.0353	78.6572
AT1G03905	Chr1:993399-995784	1.63206	0.902183	2.36195
AT1G03910	Chr1:996114-1000437	15.6909	14.0861	17.2958
AT1G03920	Chr1:1001320-1004383	0.489066	0.181451	0.796681
AT1G03930	Chr1:1004768-1008370	19.946	18.1064	21.7856
AT1G03935	Chr1:1008809-1008896	419.305	44.2672	794.342
AT1G03940	Chr1:1009541-1011056	1.86629	1.20515	2.52742
AT1G03950	Chr1:1011171-1013365	31.8121	28.2863	35.3378
AT1G03960	Chr1:1013714-1017929	7.71988	6.65267	8.78709
AT1G03970	Chr1:1018099-1019247	17.2236	14.7297	19.7175
AT1G03980	Chr1:1018569-1022108	9.54749	8.29961	10.7954
AT1G03982	Chr1:1022250-1023719	0	0	0
AT1G03990	Chr1:1024846-1027616	1.51217	1.03385	1.99049
AT1G04000	Chr1:1028105-1029119	8.68477	6.86336	10.5062
AT1G04010	Chr1:1031199-1036237	2.81924	2.16075	3.47772
AT1G04020	Chr1:1036536-1040224	0.244215	0.0155739	0.472856
AT1G04030	Chr1:1040382-1042892	2.3232	1.63244	3.01395
AT1G04040	Chr1:1042361-1043864	11.6608	9.54688	13.7748
AT1G04050	Chr1:1045597-1049297	0.773534	0.463841	1.08323
AT1G04070	Chr1:1050552-1051186	10.4929	7.72064	13.2652
AT1G04080	Chr1:1051263-1056827	40.1267	37.5883	42.6651
AT1G04090	Chr1:1057150-1059419	0	0	0
AT1G04100	Chr1:1059505-1061191	4.51485	3.3486	5.6811
AT1G04110	Chr1:1061456-1063784	0.0359966	0	0.10799
AT1G04120	Chr1:1064449-1071047	3.16487	2.70275	3.62699
AT1G04130	Chr1:1073426-1075568	0	0	0
AT1G04140	Chr1:1075542-1080630	21.6447	19.9596	23.3298
AT1G04150	Chr1:1081207-1084246	0	0	0
AT1G04160	Chr1:1086494-1096146	0.391254	0.224423	0.558085
AT1G04170	Chr1:1096945-1099898	19.4393	17.5051	21.3736
AT1G04171	Chr1:1100443-1100608	0	0	0
AT1G04180	Chr1:1104622-1105988	0.719972	0.255095	1.18485
AT1G04190	Chr1:1106427-1108715	13.3531	11.3538	15.3524
AT1G04200	Chr1:1109481-1114107	7.47154	5.79957	9.14352
AT1G04210	Chr1:1114404-1119739	7.81327	6.94801	8.67853
AT1G04220	Chr1:1119698-1122526	0	0	0
AT1G04230	Chr1:1125517-1128168	9.91635	8.3077	11.525
AT1G04240	Chr1:1128187-1129551	56.5221	51.6676	61.3766
AT1G04250	Chr1:1136257-1138613	8.91922	7.16013	10.6783
AT1G04260	Chr1:1140527-1141365	17.1267	14.2522	20.0011
AT1G04270	Chr1:1141603-1143053	230.173	215.655	244.691
AT1G04280	Chr1:1143435-1146654	23.3508	21.1481	25.5536
AT1G04290	Chr1:1147522-1148533	12.3011	9.79523	14.8069
AT1G04295	Chr1:1147780-1148435	29.1326	23.8659	34.3994
AT1G04300	Chr1:1148596-1154652	21.2028	19.6434	22.7623
AT1G04310	Chr1:1154763-1157711	2.09192	1.55155	2.6323
AT1G04320	Chr1:1159022-1159093	0	0	0
AT1G04330	Chr1:1161310-1161982	0.490205	0	1.05625
AT1G04340	Chr1:1163096-1164851	24.4502	20.9936	27.9068
AT1G04350	Chr1:1165164-1166768	91.5668	86.7999	96.3337
AT1G04360	Chr1:1167456-1168878	2.82487	1.97585	3.6739
AT1G04370	Chr1:1175176-1175578	0	0	0
AT1G04380	Chr1:1176920-1178407	0.141857	0	0.342753
AT1G04390	Chr1:1179357-1183704	7.41203	6.09499	8.72906
AT1G04400	Chr1:1185549-1188517	89.9053	85.4459	94.3646
AT1G04410	Chr1:1189077-1191412	338.692	329.642	347.742
AT1G04420	Chr1:1191607-1193884	54.7369	51.0321	58.4416
AT1G04425	Chr1:1194186-1196889	0.90698	0	1.95427
AT1G04430	Chr1:1198117-1201527	17.67	15.9776	19.3623
AT1G04440	Chr1:1202204-1205881	47.4958	44.2359	50.7557
AT1G04445	Chr1:1207343-1207862	0	0	0
AT1G04450	Chr1:1208520-1209874	0	0	0
AT1G04457	Chr1:1210318-1210549	0.838684	0	4.19342
AT1G04470	Chr1:1211048-1214662	0.0246392	0	0.0739175
AT1G04480	Chr1:1216094-1217467	124.527	115.224	133.83
AT1G04490	Chr1:1217947-1220137	0.564049	0.15	0.978097
AT1G04500	Chr1:1221432-1224366	0.270747	0.0285835	0.51291
AT1G04501	Chr1:1224551-1224680	0	0	0
AT1G04510	Chr1:1226574-1230827	13.7684	12.1062	15.4306
AT1G04520	Chr1:1231577-1234032	1.04909	0.540204	1.55797
AT1G04530	Chr1:1234175-1236034	57.6783	53.7229	61.6337
AT1G04540	Chr1:1237255-1239061	0.0954534	0	0.230633
AT1G04550	Chr1:1240374-1242121	12.5843	10.5116	14.657
AT1G04555	Chr1:1242557-1244244	10.9236	8.78532	13.0618
AT1G04560	Chr1:1244946-1246059	0.35238	0	0.759274
AT1G04570	Chr1:1246727-1248775	0.927563	0.522741	1.33239
AT1G04580	Chr1:1252121-1257510	0.0588114	0	0.126721
AT1G04590	Chr1:1258576-1261426	9.92645	8.21698	11.6359
AT1G04600	Chr1:1262122-1272376	0.153246	0.0542969	0.252194
AT1G04610	Chr1:1279387-1281618	0	0	0
AT1G04620	Chr1:1282740-1286584	36.2976	33.459	39.1362
AT1G04625,AT1G04630	Chr1:1287830-1291112	31.662	27.0848	36.2392
AT1G04635	Chr1:1291313-1291995	2.7197	1.40045	4.03895
AT1G04640	Chr1:1292079-1293357	90.0571	82.6783	97.4359
AT1G04645	Chr1:1293769-1294263	0	0	0
AT1G04650	Chr1:1294892-1299002	0.317573	0.133527	0.501619
AT1G04660	Chr1:1300485-1301773	0.141072	0	0.340856
AT1G04670	Chr1:1301860-1302724	0	0	0
AT1G04680	Chr1:1303528-1307884	6.94029	5.77482	8.10576
AT1G04684	Chr1:1310429-1310579	0	0	0
AT1G04690	Chr1:1313563-1315750	82.3318	77.7451	86.9185
AT1G04700	Chr1:1316253-1320919	0.0622935	0	0.134224
AT1G04710	Chr1:1321903-1324782	9.70166	8.16118	11.2421
AT1G04720	Chr1:1324922-1324960	0	0	0
AT1G04730	Chr1:1325295-1331086	0.534656	0.288993	0.780319
AT1G04750	Chr1:1331465-1333567	70.9753	65.5444	76.4062
AT1G04760	Chr1:1334759-1336070	0.999639	0.183437	1.81584
AT1G04770	Chr1:1336370-1337849	16.8791	14.5506	19.2077
AT1G04778	Chr1:1339891-1340327	1.45438	0	3.51406
AT1G04780	Chr1:1340668-1343584	18.0101	16.5502	19.47
AT1G04790	Chr1:1345035-1348451	8.3233	7.17042	9.47618
AT1G04800	Chr1:1348451-1349286	8.84641	6.75451	10.9383
AT1G04810	Chr1:1350179-1355442	8.14507	7.23903	9.05111
AT1G04820	Chr1:1356190-1358386	40.5586	37.6689	43.4482
AT1G04830	Chr1:1358573-1362019	16.2935	14.2878	18.2993
AT1G04840	Chr1:1362866-1364962	0.170474	0	0.34103
AT1G04850	Chr1:1365117-1368844	41.9995	38.45	45.5489
AT1G04860	Chr1:1369053-1373101	5.98862	5.19986	6.77738
AT1G04870	Chr1:1373233-1375762	10.7671	9.13248	12.4018
AT1G04880	Chr1:1375960-1379185	0.0552849	0	0.165855
AT1G04890	Chr1:1380381-1382599	0	0	0
AT1G04900	Chr1:1383840-1387895	0	0	0
AT1G04910	Chr1:1387870-1391187	14.9756	12.7456	17.2055
AT1G04920	Chr1:1391501-1395864	0.0234166	0	0.0702498
AT1G04930	Chr1:1396290-1399053	1.99224	1.22852	2.75596
AT1G04940,AT1G04945	Chr1:1399173-1403112	44.7004	40.4091	48.9917
AT1G04950	Chr1:1403084-1407501	10.5089	9.12256	11.8953
AT1G04960	Chr1:1407800-1410868	30.4529	27.3289	33.5768
AT1G04970	Chr1:1411169-1413627	26.0955	23.4231	28.768
AT1G04980	Chr1:1413643-1416144	2.42203	1.68705	3.157
AT1G04985	Chr1:1416342-1418482	39.6373	35.7174	43.5571
AT1G04990	Chr1:1419079-1421789	16.112	14.1219	18.1022
AT1G05000	Chr1:1425592-1428782	3.52741	2.34663	4.70819
AT1G05010	Chr1:1431189-1432858	177.243	170.407	184.079
AT1G05020	Chr1:1435253-1437667	0.311362	0.103787	0.518936
AT1G05030	Chr1:1438140-1441428	9.88644	8.43843	11.3345
AT1G05040	Chr1:1447368-1448448	0.125356	0	0.536233
AT1G05055	Chr1:1448717-1450887	5.26695	4.14444	6.38946
AT1G05060	Chr1:1451029-1452872	33.387	29.7738	37.0002
AT1G05061	Chr1:1453215-1454260	0.181839	0	0.439357
AT1G05065	Chr1:1454968-1455220	17.7945	8.28294	27.3061
AT1G05070	Chr1:1457062-1458744	48.5156	43.8	53.2312
AT1G05080	Chr1:1459090-1460579	0	0	0
AT1G05085	Chr1:1460987-1461670	0	0	0
AT1G05090	Chr1:1463201-1465622	6.521	1.61666	11.4253
AT1G05100	Chr1:1469609-1470881	1.21708	0.626707	1.80744
AT1G05120	Chr1:1471405-1476078	8.15185	6.72532	9.57839
AT1G05135	Chr1:1477499-1478821	24.5216	21.7151	27.3281
AT1G05136	Chr1:1478771-1479063	106.68	76.141	137.22
AT1G05140	Chr1:1482547-1484056	36.1498	33.2086	39.091
AT1G05150	Chr1:1484066-1486960	4.7323	3.99455	5.47006
AT1G05160	Chr1:1487377-1490947	13.342	10.7086	15.9755
AT1G05170	Chr1:1491110-1494248	5.0098	4.00023	6.01938
AT1G05180	Chr1:1498113-1501824	15.8189	2.34662	29.2911
AT1G05190	Chr1:1502343-1503830	571.134	555.615	586.652
AT1G05200	Chr1:1504959-1509152	18.3941	16.9249	19.8633
AT1G05205	Chr1:1509102-1510281	0	0	0
AT1G05210	Chr1:1510403-1511683	1.35104	0.478689	2.22338
AT1G05220	Chr1:1511906-1513573	0	0	0
AT1G05230	Chr1:1512895-1518805	6.67964	5.76019	7.59909
AT1G05240	Chr1:1521136-1522681	0.142518	0	0.389783
AT1G05250	Chr1:1525600-1527234	0.131601	0	0.359926
AT1G05260	Chr1:1529766-1531439	0	0	0
AT1G05270	Chr1:1531640-1534410	23.352	20.8758	25.8283
AT1G05280	Chr1:1535443-1537525	0	0	0
AT1G05290	Chr1:1539151-1540562	0	0	0
AT1G05291	Chr1:1541347-1542432	0	0	0
AT1G05300	Chr1:1545105-1547849	14.36	12.3523	16.3676
AT1G05310	Chr1:1550542-1552517	9.58287	7.90072	11.265
AT1G05320	Chr1:1553564-1557733	8.04951	7.01198	9.08703
AT1G05330	Chr1:1558169-1558583	0.364223	0	1.09267
AT1G05340	Chr1:1558843-1559903	38.914	34.004	43.824
AT1G05350	Chr1:1560677-1564123	9.779	8.30808	11.2499
AT1G05360	Chr1:1564566-1567465	9.70011	7.59758	11.8026
AT1G05370	Chr1:1569191-1572280	0.778977	0.346878	1.21108
AT1G05380	Chr1:1576862-1582614	4.85864	4.21855	5.49873
AT1G05385	Chr1:1582670-1583718	47.0843	41.5261	52.6425
AT1G05390	Chr1:1583771-1583845	0	0	0
AT1G05400	Chr1:1584072-1585421	0	0	0
AT1G05410	Chr1:1585370-1587778	8.00377	6.6419	9.36564
AT1G05420	Chr1:1590072-1590753	0.160318	0	0.480954
AT1G05430	Chr1:1594056-1595818	29.5929	26.3327	32.8531
AT1G05440	Chr1:1596006-1597848	0.115585	0	0.279274
AT1G05450	Chr1:1599910-1601214	0	0	0
AT1G05460	Chr1:1601147-1605027	1.27787	0.917015	1.63873
AT1G05470	Chr1:1607356-1611703	1.13518	0.384046	1.88632
AT1G05490	Chr1:1618601-1623452	0	0	0
AT1G05500	Chr1:1624954-1629225	14.9625	12.9912	16.9338
AT1G05510	Chr1:1629445-1630863	0.295609	0	0.636949
AT1G05520	Chr1:1630899-1635711	6.80467	5.81849	7.79085
AT1G05530	Chr1:1636495-1637863	0.197063	0	0.424611
AT1G05540	Chr1:1639285-1640811	2.29527	1.44896	3.14157
AT1G05550	Chr1:1640958-1643917	0.21629	0	0.57546
AT1G05560	Chr1:1645497-1647147	2.80759	2.01621	3.59896
AT1G05562	Chr1:1645874-1647162	26.0209	23.0786	28.9631
AT1G05570	Chr1:1647705-1659437	7.25264	6.60483	7.90046
AT1G05575	Chr1:1661690-1662187	109.113	97.4277	120.799
AT1G05577	Chr1:1662369-1664398	0	0	0
AT1G05580	Chr1:1665432-1668904	0.057965	0	0.185823
AT1G05590	Chr1:1669349-1671876	3.2535	2.52683	3.98016
AT1G05600	Chr1:1671935-1673856	4.9116	3.87252	5.95069
AT1G05610	Chr1:1673860-1675934	0.242537	0	0.485191
AT1G05615	Chr1:1677506-1678270	0	0	0
AT1G05620	Chr1:1679157-1681710	5.99569	4.26709	7.72429
AT1G05630	Chr1:1682317-1687382	3.1673	2.62818	3.70643
AT1G05640	Chr1:1687435-1689501	0.455106	0.153223	0.75699
AT1G05650	Chr1:1690263-1692126	0	0	0
AT1G05660	Chr1:1694285-1696058	0	0	0
AT1G05670,AT1G05675	Chr1:1697586-1702749	20.6968	18.3789	23.0147
AT1G05680	Chr1:1703091-1704691	0.610977	0.225	0.996954
AT1G05690	Chr1:1707010-1709347	7.29929	6.0024	8.59617
AT1G05700	Chr1:1709795-1713245	0.0324655	0	0.0973966
AT1G05710	Chr1:1714949-1717276	4.00986	0	113.038
AT1G05720	Chr1:1717446-1718909	26.3273	22.4027	30.2519
AT1G05730	Chr1:1718554-1720303	5.76307	4.35716	7.16898
AT1G05740	Chr1:1720673-1721309	0	0	0
AT1G05750	Chr1:1721508-1724734	1.13848	0.791592	1.48537
AT1G05760	Chr1:1723733-1724486	3.02338	1.49874	4.54802
AT1G05770	Chr1:1725387-1726283	0.844965	0.155054	1.53488
AT1G05780	Chr1:1726607-1728404	8.16222	5.58794	10.7365
AT1G05785	Chr1:1730248-1732626	16.098	12.9781	19.2179
AT1G05790	Chr1:1732870-1737489	11.0645	9.76444	12.3646
AT1G05800	Chr1:1741203-1742619	0	0	0
AT1G05805	Chr1:1744772-1747693	71.7007	66.4946	76.9069
AT1G05810	Chr1:1748313-1749460	14.3649	11.8452	16.8847
AT1G05820	Chr1:1749681-1753990	1.01975	0.551566	1.48794
AT1G05830	Chr1:1754243-1761817	9.32477	8.09353	10.556
AT1G05835	Chr1:1762223-1762814	0	0	0
AT1G05840	Chr1:1762733-1766281	33.6745	30.6799	36.6691
AT1G05850	Chr1:1766502-1768695	202.252	195.284	209.22
AT1G05860	Chr1:1769013-1771306	10.1254	7.9711	12.2798
AT1G05870	Chr1:1771456-1773293	24.1544	19.2156	29.0931
AT1G05880	Chr1:1775642-1778553	0.0509384	0	0.22974
AT1G05890	Chr1:1779255-1784529	39.471	36.5335	42.4085
AT1G05894	Chr1:1784802-1786292	0.178366	0	0.384325
AT1G05900	Chr1:1786855-1789684	30.9422	27.2644	34.62
AT1G05910	Chr1:1790223-1796647	2.04534	1.63616	2.45453
AT1G05920	Chr1:1796777-1798254	0	0	0
AT1G05925	Chr1:1798900-1799062	0	0	0
AT1G05930	Chr1:1799417-1800933	0	0	0
AT1G05940	Chr1:1801161-1803984	20.0613	18.0531	22.0695
AT1G05950	Chr1:1804400-1807471	0.371553	0.123851	0.619255
AT1G05960	Chr1:1807972-1815474	11.5564	10.4235	12.6892
AT1G05970	Chr1:1816055-1817282	15.7565	12.8919	18.6211
AT1G05980	Chr1:1817399-1817471	0	0	0
AT1G05990	Chr1:1818446-1819040	0	0	0
AT1G06000	Chr1:1820307-1821894	4.16289	3.17387	5.15191
AT1G06002	Chr1:1820976-1821918	12.7132	10.3324	15.094
AT1G06010	Chr1:1822617-1823997	16.5782	13.1085	20.048
AT1G06020	Chr1:1824547-1826101	0.458414	0.048396	0.868431
AT1G06030	Chr1:1826879-1828161	0	0	0
AT1G06040	Chr1:1828412-1829890	191.415	180.427	202.403
AT1G06050	Chr1:1830559-1832555	10.8309	9.11036	12.5514
AT1G06060	Chr1:1832942-1834861	31.1385	27.6253	34.6516
AT1G06070	Chr1:1834828-1837648	8.46538	7.16594	9.76482
AT1G06080	Chr1:1843567-1846302	1.20412	0.602059	1.80618
AT1G06090	Chr1:1847882-1849693	0.412418	0.0435401	0.781296
AT1G06100	Chr1:1851529-1853019	0	0	0
AT1G06110	Chr1:1853076-1855031	41.5466	38.0141	45.079
AT1G06120	Chr1:1855942-1857718	0.0832924	0	0.249877
AT1G06130	Chr1:1857766-1860730	33.0236	29.8628	36.1845
AT1G06135	Chr1:1862196-1862742	0	0	0
AT1G06137	Chr1:1863543-1863750	0	0	0
AT1G06140	Chr1:1864795-1866472	0.726694	0.33826	1.11513
AT1G06148	Chr1:1874884-1877528	0.546347	0.129206	0.963487
AT1G06149,AT1G06150	Chr1:1867014-1873718	7.15624	6.23703	8.07544
AT1G06160	Chr1:1883003-1883934	16.7234	14.0709	19.3759
AT1G06170	Chr1:1884980-1886897	0	0	0
AT1G06180	Chr1:1889407-1891158	1.94403	1.027	2.86107
AT1G06190	Chr1:1892272-1894148	25.6073	22.8759	28.3388
AT1G06200	Chr1:1894335-1896935	90.6023	0	205.559
AT1G06210	Chr1:1897202-1899208	17.1241	14.956	19.2921
AT1G06220	Chr1:1899963-1904873	5.48494	4.7172	6.25268
AT1G06225	Chr1:1905974-1906226	0	0	0
AT1G06230	Chr1:1906962-1910848	12.3302	10.988	13.6724
AT1G06240	Chr1:1911121-1913205	10.237	8.67467	11.7993
AT1G06250,AT1G06265	Chr1:1913255-1917661	6.95497	5.77082	8.13912
AT1G06260	Chr1:1916429-1917585	0	0	0
AT1G06270	Chr1:1918087-1919760	1.5106	0.915852	2.10534
AT1G06280	Chr1:1920306-1920949	0	0	0
AT1G06290	Chr1:1922351-1926278	13.6467	12.2584	15.035
AT1G06310	Chr1:1926790-1930258	0.122922	0	0.26486
AT1G06320	Chr1:1930522-1931449	0	0	0
AT1G06330	Chr1:1931670-1932266	0	0	0
AT1G06340	Chr1:1933283-1934014	0	0	0
AT1G06350	Chr1:1935292-1936819	0	0	0
AT1G06360	Chr1:1938962-1940459	1.04853	0.466911	1.63015
AT1G06370	Chr1:1942842-1944934	6.24621	4.77016	7.72225
AT1G06380	Chr1:1945123-1946076	5.10445	3.65115	6.55775
AT1G06390	Chr1:1946787-1950860	31.8046	28.8581	34.7512
AT1G06400	Chr1:1950843-1952785	92.7198	85.5638	99.8758
AT1G06410	Chr1:1954849-1958756	16.1245	14.8225	17.4265
AT1G06420	Chr1:1958922-1959947	0	0	0
AT1G06430	Chr1:1960057-1963011	62.515	59.4555	65.5744
AT1G06440	Chr1:1963379-1965051	1.35417	0.821015	1.88733
AT1G06450	Chr1:1965839-1967219	0	0	0
AT1G06460	Chr1:1967086-1969561	500.141	476.097	524.186
AT1G06470	Chr1:1969728-1973866	20.7917	18.301	23.2824
AT1G06475	Chr1:1973833-1974386	0	0	0
AT1G06480	Chr1:1978083-1978157	0	0	0
AT1G06490	Chr1:1978761-1989409	0.105691	0.0309561	0.180425
AT1G06500	Chr1:1989478-1990730	27.6859	23.4064	31.9653
AT1G06510	Chr1:1992332-1993840	29.3524	26.2417	32.4631
AT1G06515	Chr1:1990633-1992228	30.3573	25.7508	34.9638
AT1G06520	Chr1:1993977-1996112	0.725728	0.373698	1.07776
AT1G06530	Chr1:2001593-2002596	38.0884	34.27	41.9068
AT1G06540	Chr1:2002876-2003393	0	0	0
AT1G06550	Chr1:2003626-2007190	9.79668	8.29163	11.3017
AT1G06560	Chr1:2007614-2012006	0	0	0
AT1G06570	Chr1:2011884-2013545	63.2063	58.579	67.8336
AT1G06580	Chr1:2014002-2016054	1.28256	0.821854	1.74327
AT1G06590	Chr1:2016307-2024668	1.9964	1.45457	2.53823
AT1G06610	Chr1:2025355-2025428	0	0	0
AT1G06620	Chr1:2025600-2027280	4.38461	3.21357	5.55566
AT1G06630,AT1G06640	Chr1:2027738-2034018	44.0677	40.5585	47.5768
AT1G06645,AT1G06650	Chr1:2034155-2037366	107.788	101.493	114.084
AT1G06660	Chr1:2037310-2040246	0	0	0
AT1G06670	Chr1:2040432-2047612	3.15722	2.71088	3.60356
AT1G06680	Chr1:2047824-2049418	3975.48	3839.98	4110.97
AT1G06690	Chr1:2049601-2052154	36.9719	33.8428	40.1009
AT1G06700	Chr1:2052480-2055548	66.6619	62.069	71.2548
AT1G06710	Chr1:2056574-2060242	1.02289	0.708632	1.33715
AT1G06720	Chr1:2060443-2067323	3.11144	2.36193	3.86095
AT1G06730	Chr1:2067528-2070446	6.87063	5.20767	8.53359
AT1G06740,AT1G06740.1,AT1G06750	Chr1:2070736-2076505	0	0	0
AT1G06760	Chr1:2076503-2077698	124.101	115.739	132.463
AT1G06770	Chr1:2078910-2081939	4.99162	3.97497	6.00827
AT1G06780	Chr1:2083310-2087131	5.87645	4.88005	6.87285
AT1G06790	Chr1:2087231-2089786	6.65947	0	15.1386
AT1G06800	Chr1:2089416-2091686	7.27484	6.07483	8.47486
AT1G06810	Chr1:2091737-2092528	0	0	0
AT1G06820	Chr1:2092945-2096249	16.448	14.7143	18.1816
AT1G06830	Chr1:2097150-2097655	39.1308	32.8243	45.4373
AT1G06840	Chr1:2097746-2103479	5.89281	5.10899	6.67663
AT1G06850	Chr1:2105047-2106749	2.87915	1.98525	3.77304
AT1G06860	Chr1:2107397-2107468	0	0	0
AT1G06870	Chr1:2108592-2110986	9.1005	7.45902	10.742
AT1G06880	Chr1:2111147-2111218	0	0	0
AT1G06890	Chr1:2111362-2114601	34.646	31.5703	37.7216
AT1G06900	Chr1:2114926-2120745	7.12375	6.2938	7.95371
AT1G06910	Chr1:2120825-2123794	3.21517	2.35121	4.07914
AT1G06920	Chr1:2124853-2125801	0	0	0
AT1G06923	Chr1:2126748-2128060	0	0	0
AT1G06925	Chr1:2127703-2128611	0	0	0
AT1G06930	Chr1:2128842-2129883	0.0913541	0	0.274062
AT1G06950	Chr1:2130141-2135665	11.4806	10.3055	12.6557
AT1G06960	Chr1:2135850-2137785	15.1302	12.5696	17.6907
AT1G06970	Chr1:2138108-2140818	0	0	0
AT1G06980	Chr1:2143030-2143821	3.12646	1.84149	4.41143
AT1G06990	Chr1:2148386-2150152	0	0	0
AT1G07000	Chr1:2150193-2152325	36.2543	33.7597	38.7489
AT1G07010	Chr1:2152851-2155269	29.1425	26.3837	31.9013
AT1G07020	Chr1:2155212-2156008	22.0685	18.1231	26.0139
AT1G07025	Chr1:2157657-2158158	0	0	0
AT1G07030	Chr1:2158419-2160809	8.28863	6.87748	9.69978
AT1G07040	Chr1:2160937-2163308	48.9813	45.1771	52.7855
AT1G07050	Chr1:2164187-2165239	85.7062	78.1348	93.2777
AT1G07051	Chr1:2165516-2165746	0	0	0
AT1G07060	Chr1:2167106-2168397	0	0	0
AT1G07070	Chr1:2168563-2169851	16.0787	12.391	19.7665
AT1G07080	Chr1:2169981-2172194	108.056	100.769	115.344
AT1G07090	Chr1:2173951-2174894	7.7603	5.95141	9.56919
AT1G07100	Chr1:2177884-2177958	0	0	0
AT1G07110	Chr1:2178103-2184148	67.958	64.1358	71.7801
AT1G07119	Chr1:2184346-2186539	0.507562	0	1.18513
AT1G07120	Chr1:2184758-2186580	0.841771	0.335929	1.34761
AT1G07128	Chr1:2187620-2188417	0	0	0
AT1G07130	Chr1:2187775-2188733	20.7894	17.7269	23.852
AT1G07135	Chr1:2189927-2190659	179.154	168.962	189.345
AT1G07140	Chr1:2191722-2193793	72.9646	68.6875	77.2417
AT1G07150	Chr1:2193940-2195798	3.25854	2.34618	4.17091
AT1G07160	Chr1:2197907-2199748	0.974009	0.487005	1.46101
AT1G07170	Chr1:2200122-2201265	53.2006	46.3062	60.095
AT1G07175	Chr1:2202329-2202774	0	0	0
AT1G07180	Chr1:2204319-2206934	17.6182	15.7578	19.4786
AT1G07190	Chr1:2208012-2208177	0	0	0
AT1G07200	Chr1:2208718-2212546	4.31976	3.54621	5.09332
AT1G07210	Chr1:2215222-2216982	12.3971	10.354	14.4402
AT1G07220	Chr1:2216924-2219474	4.94068	3.92395	5.95742
AT1G07230	Chr1:2220252-2222982	23.8261	21.8133	25.8388
AT1G07240	Chr1:2223690-2225452	44.4126	41.4249	47.4002
AT1G07250	Chr1:2225899-2227566	30.8343	28.2563	33.4123
AT1G07260	Chr1:2227593-2229319	0.200942	0	0.401981
AT1G07270	Chr1:2229756-2232897	0.232753	0	0.465619
AT1G07280	Chr1:2238086-2241217	67.4733	63.5575	71.389
AT1G07290	Chr1:2242255-2244428	0.964821	0.405669	1.52397
AT1G07300,AT1G07310	Chr1:2245690-2248961	27.0624	24.3636	29.7611
AT1G07320	Chr1:2249132-2250529	176.434	166.959	185.909
AT1G07330	Chr1:2251130-2253585	0.0412391	0	0.123717
AT1G07340	Chr1:2254821-2256850	0	0	0
AT1G07350	Chr1:2257424-2260101	16.6009	14.562	18.6399
AT1G07360	Chr1:2260388-2262865	13.8501	12.1395	15.5606
AT1G07370	Chr1:2263139-2264551	1.95583	1.10224	2.80942
AT1G07380	Chr1:2264673-2268330	3.81789	3.07905	4.55674
AT1G07390	Chr1:2269892-2274820	0.698907	0.414913	0.9829
AT1G07400	Chr1:2274942-2275758	1.37441	0.545611	2.20322
AT1G07410	Chr1:2276052-2277154	2.77565	1.53434	4.01695
AT1G07420	Chr1:2277786-2280297	36.9083	33.29	40.5266
AT1G07430	Chr1:2280834-2282828	5.78294	4.69238	6.87351
AT1G07440	Chr1:2286148-2287730	230.06	0	492.189
AT1G07450	Chr1:2287925-2289336	3.57032	2.358	4.78263
AT1G07460	Chr1:2290200-2290977	0	0	0
AT1G07470	Chr1:2291456-2294588	15.3893	13.3873	17.3912
AT1G07473	Chr1:2294565-2295489	0	0	0
AT1G07476	Chr1:2295750-2296497	0	0	0
AT1G07480	Chr1:2296022-2299470	14.0543	12.3951	15.7134
AT1G07485	Chr1:2301374-2302121	0	0	0
AT1G07490	Chr1:2301379-2302021	2.44435	1.07269	3.81602
AT1G07500	Chr1:2304765-2305031	9.14737	0	18.853
AT1G07510	Chr1:2305377-2309544	4.25537	3.53358	4.97717
AT1G07520	Chr1:2309549-2312194	6.90747	5.89408	7.92085
AT1G07530	Chr1:2313581-2316469	14.3262	13.0147	15.6378
AT1G07540	Chr1:2318432-2321048	0	0	0
AT1G07550	Chr1:2322652-2326561	0	0	0
AT1G07560	Chr1:2327319-2331096	0	0	0
AT1G07570	Chr1:2331169-2333738	4.14397	2.07716	6.21077
AT1G07580	Chr1:2334821-2334894	0	0	0
AT1G07590,AT1G07600	Chr1:2336522-2339391	23971.9	22502.4	25441.5
AT1G07610	Chr1:2341541-2342123	59.5584	50.9682	68.1485
AT1G07615	Chr1:2342197-2344271	2.35587	1.62959	3.08216
AT1G07620	Chr1:2344389-2346842	3.82735	3.01345	4.64126
AT1G07630	Chr1:2349096-2351692	9.0371	7.88283	10.1914
AT1G07640	Chr1:2354353-2356227	9.32131	7.71385	10.9288
AT1G07645	Chr1:2367436-2368385	0	0	0
AT1G07650	Chr1:2359548-2366561	24.8976	0	405.082
AT1G07660	Chr1:2368836-2369734	52.3963	46.3326	58.46
AT1G07670	Chr1:2370051-2374545	5.92791	5.12645	6.72937
AT1G07680	Chr1:2376011-2377186	0	0	0
AT1G07690	Chr1:2378075-2379000	0	0	0
AT1G07700	Chr1:2379629-2381362	71.0832	65.5968	76.5697
AT1G07702	Chr1:2382250-2382331	0	0	0
AT1G07705	Chr1:2381614-2386092	5.66162	4.73643	6.58681
AT1G07710	Chr1:2386274-2387986	0.0535426	0	0.160628
AT1G07720	Chr1:2390654-2392453	12.5113	10.9458	14.0769
AT1G07725	Chr1:2394800-2397272	0	0	0
AT1G07728	Chr1:2395450-2397345	10.619	9.15724	12.0807
AT1G07730,AT1G07740	Chr1:2397441-2400508	0.903516	0.528383	1.27865
AT1G07745	Chr1:2400588-2402882	11.019	9.06725	12.9707
AT1G07747	Chr1:2403557-2403845	0	0	0
AT1G07750	Chr1:2404036-2405943	12.2589	10.4749	14.0428
AT1G07760	Chr1:2406833-2406905	0	0	0
AT1G07770	Chr1:2408202-2409580	260.869	246.389	275.349
AT1G07780	Chr1:2410055-2412677	9.84395	8.0415	11.6464
AT1G07790	Chr1:2412979-2413708	27.2378	23.1938	31.2819
AT1G07795	Chr1:2414285-2414967	0	0	0
AT1G07800.1	Chr1:2415040-2415970	0	0	0
AT1G07810	Chr1:2416264-2420757	7.62232	6.70974	8.53489
AT1G07820	Chr1:2421215-2421947	84.2972	76.0615	92.533
AT1G07830	Chr1:2422240-2423655	12.0737	9.67532	14.472
AT1G07840	Chr1:2424053-2426676	9.43789	7.75359	11.1222
AT1G07850	Chr1:2426744-2428719	0	0	0
AT1G07860,AT1G07870	Chr1:2428772-2432057	7.73292	6.37476	9.09107
AT1G07880	Chr1:2434029-2435763	1.62497	0.9079	2.34203
AT1G07885	Chr1:2436466-2436959	17.5392	0	52.6177
AT1G07890	Chr1:2437329-2439665	209.699	198.457	220.94
AT1G07900	Chr1:2442621-2443632	22.4086	18.1159	26.7013
AT1G07901	Chr1:2443870-2444498	11.3169	0	26.3356
AT1G07910	Chr1:2445469-2454645	4.23485	3.61471	4.85499
AT1G07920	Chr1:2454845-2457321	148.921	143.55	154.292
AT1G07930	Chr1:2458243-2460790	106.49	100.164	112.817
AT1G07940	Chr1:2462952-2465504	130.868	123.537	138.199
AT1G07950	Chr1:2465769-2467022	29.1921	25.2391	33.1451
AT1G07960	Chr1:2467160-2469154	36.3526	31.7949	40.9102
AT1G07970	Chr1:2469285-2472628	2.63998	2.03508	3.24488
AT1G07980	Chr1:2473164-2474927	14.6749	12.2943	17.0555
AT1G07985	Chr1:2475404-2476155	0.698987	0.073794	1.32418
AT1G07990	Chr1:2477156-2483138	15.6535	14.3007	17.0062
AT1G08000	Chr1:2483239-2485109	3.92002	2.86284	4.9772
AT1G08005	Chr1:2485343-2485511	0	0	0
AT1G08010	Chr1:2485905-2488027	4.95992	3.77638	6.14347
AT1G08030	Chr1:2489500-2493250	11.9348	10.3819	13.4877
AT1G08032	Chr1:2494122-2494315	0	0	0
AT1G08035	Chr1:2494401-2495149	0	0	0
AT1G08040	Chr1:2495341-2498764	16.3265	14.2691	18.3839
AT1G08050	Chr1:2498835-2501427	0.877973	0.517127	1.23882
AT1G08060	Chr1:2501741-2511084	1.88526	1.56841	2.20212
AT1G08065	Chr1:2511646-2513454	0	0	0
AT1G08070	Chr1:2514191-2516605	0.622723	0.328975	0.916472
AT1G08080	Chr1:2516990-2518546	0.46697	0	0.934167
AT1G08090	Chr1:2524075-2526164	0.811463	0.428683	1.19424
AT1G08100	Chr1:2527169-2529120	0.050803	0	0.152409
AT1G08105	Chr1:2531694-2534786	0.45358	0.219894	0.687266
AT1G08110	Chr1:2535327-2537931	212.454	201.75	223.159
AT1G08115	Chr1:2538075-2538237	41.394	10.1031	72.6849
AT1G08120	Chr1:2538614-2539661	0	0	0
AT1G08125	Chr1:2539613-2542334	17.3635	14.899	19.8281
AT1G08130	Chr1:2542701-2547946	2.74036	2.156	3.32472
AT1G08135	Chr1:2548818-2551473	0	0	0
AT1G08140	Chr1:2552035-2555161	0	0	0
AT1G08150	Chr1:2556342-2559074	0	0	0
AT1G08160	Chr1:2559486-2560403	2.68111	1.6077	3.75452
AT1G08165	Chr1:2561626-2562148	3.72306	1.47797	5.96816
AT1G08170	Chr1:2562940-2563672	0.434487	0	0.93619
AT1G08180	Chr1:2564571-2565121	11.0519	7.90527	14.1985
AT1G08190	Chr1:2567474-2573393	16.0937	14.0891	18.0983
AT1G08200	Chr1:2573847-2576714	66.1661	62.4577	69.8745
AT1G08210	Chr1:2577019-2580669	11.0668	9.48677	12.6468
AT1G08220	Chr1:2581021-2583323	2.82631	1.78743	3.8652
AT1G08230	Chr1:2583653-2586885	22.1322	19.1002	25.1642
AT1G08240	Chr1:2588524-2588596	0	0	0
AT1G08250	Chr1:2588856-2590301	2.77252	1.93923	3.6058
AT1G08260	Chr1:2590943-2606892	0.511159	0.349273	0.673046
AT1G08270	Chr1:2606244-2607529	1.10696	0.127244	2.08667
AT1G08280	Chr1:2608407-2609853	0.861866	0.401179	1.32255
AT1G08290	Chr1:2609995-2613242	0.294826	0.0541016	0.535551
AT1G08300,AT1G08310	Chr1:2614773-2620452	3.28552	2.46733	4.10371
AT1G08315	Chr1:2620334-2621689	12.3805	10.4039	14.3572
AT1G08320	Chr1:2621903-2627848	0.313975	0.0139796	0.613971
AT1G08340	Chr1:2631067-2632871	0	0	0
AT1G08350	Chr1:2632809-2635852	2.86509	2.13687	3.59332
AT1G08360	Chr1:2636010-2637915	171.353	160.316	182.39
AT1G08370	Chr1:2638180-2640554	13.9459	12.0824	15.8093
AT1G08380	Chr1:2640812-2641828	8844.1	8769.91	8918.29
AT1G08390	Chr1:2642021-2643285	16.9732	13.2815	20.6649
AT1G08400	Chr1:2643329-2646035	1.52304	1.06528	1.98079
AT1G08410	Chr1:2646188-2649379	2.61759	1.96549	3.26969
AT1G08420	Chr1:2649536-2657120	9.55688	8.55528	10.5585
AT1G08430	Chr1:2658715-2661029	0	0	0
AT1G08440	Chr1:2663026-2665343	0.0587246	0	0.176174
AT1G08450	Chr1:2667797-2671892	90.054	84.6738	95.4342
AT1G08460	Chr1:2672450-2674628	38.5911	35.3659	41.8163
AT1G08465	Chr1:2675812-2679781	13.0064	10.9759	15.0369
AT1G08470	Chr1:2682126-2684100	8.53709	7.07834	9.99583
AT1G08480	Chr1:2684233-2685621	80.7615	73.252	88.271
AT1G08490	Chr1:2685658-2688595	28.3702	25.6949	31.0455
AT1G08500	Chr1:2689015-2690045	3.92127	2.64313	5.19941
AT1G08510	Chr1:2691079-2694377	37.5051	34.9862	40.0239
AT1G08520	Chr1:2696411-2700959	68.99	64.8329	73.1471
AT1G08530	Chr1:2701225-2703091	10.2994	8.22342	12.3753
AT1G08540	Chr1:2703335-2706845	31.0275	28.718	33.337
AT1G08550	Chr1:2706923-2709547	158.533	151.493	165.573
AT1G08560	Chr1:2709631-2710912	2.55647	1.66183	3.45111
AT1G08570	Chr1:2712882-2714734	161.12	144.485	177.755
AT1G08580	Chr1:2715078-2716404	22.3484	18.3977	26.299
AT1G08590	Chr1:2718777-2722221	0.283168	0.113005	0.45333
AT1G08592	Chr1:2718874-2721676	0.488036	0.14121	0.834862
AT1G08600	Chr1:2723823-2733613	5.07749	4.2351	5.91988
AT1G08610	Chr1:2733656-2735819	1.3435	0.873341	1.81366
AT1G08620	Chr1:2736773-2743758	3.30657	2.77614	3.83699
AT1G08630	Chr1:2743760-2747967	1.36652	0.643393	2.08965
AT1G08640	Chr1:2748397-2751278	57.0947	53.0301	61.1593
AT1G08650	Chr1:2752153-2753703	33.9243	30.6016	37.2471
AT1G08660	Chr1:2757040-2759794	21.059	18.8263	23.2917
AT1G08670	Chr1:2760345-2761573	0	0	0
AT1G08680	Chr1:2762583-2768967	11.1671	9.86682	12.4673
AT1G08695	Chr1:2769055-2769483	0	0	0
AT1G08700	Chr1:2769814-2771477	11.1562	9.55421	12.7581
AT1G08710	Chr1:2771632-2773460	15.5493	13.0775	18.0211
AT1G08720	Chr1:2774029-2779297	15.2062	13.0306	17.3818
AT1G08730	Chr1:2779962-2788447	0.0505763	0	0.108977
AT1G08735.1	Chr1:2790289-2793641	0.00485739	0	0.0534313
AT1G08740,AT1G08740.1	Chr1:2795642-2800081	0	0	0
AT1G08750	Chr1:2801066-2804537	8.24383	6.71877	9.76889
AT1G08760	Chr1:2805370-2808621	5.89793	4.86663	6.92923
AT1G08770	Chr1:2808817-2809747	22.6403	19.2785	26.0021
AT1G08780	Chr1:2809777-2811191	31.0692	25.6266	36.5119
AT1G08790	Chr1:2811988-2812646	0	0	0
AT1G08800	Chr1:2813060-2818008	4.62035	3.98987	5.25084
AT1G08810	Chr1:2819064-2820395	8.43638	6.63262	10.2401
AT1G08820	Chr1:2821551-2825275	27.4878	24.7472	30.2284
AT1G08830	Chr1:2827060-2829315	86.8187	79.7613	93.8761
AT1G08840	Chr1:2827854-2838469	4.16191	3.3495	4.97433
AT1G08845	Chr1:2838788-2840994	9.66365	7.21616	12.1111
AT1G08860	Chr1:2842152-2846138	0.0492961	0	0.147888
AT1G08870	Chr1:2846535-2846608	0	0	0
AT1G08880	Chr1:2846948-2847800	103.177	95.5289	110.826
AT1G08890,AT1G08900	Chr1:2848347-2855779	173.454	165.487	181.421
AT1G08910	Chr1:2856178-2861170	8.47719	5.75327	11.2011
AT1G08920	Chr1:2867258-2870656	34.1168	31.2367	36.997
AT1G08930	Chr1:2873464-2877270	194.667	184.58	204.755
AT1G08940	Chr1:2877691-2879169	8.52012	6.50928	10.531
AT1G08950	Chr1:2879302-2879374	0	0	0
AT1G08960	Chr1:2879641-2882231	2.48373	1.83268	3.13477
AT1G08970,AT1G08980	Chr1:2882523-2886621	240.068	0	830.778
AT1G08985	Chr1:2887284-2887706	0	0	0
AT1G08990	Chr1:2888752-2890959	0	0	0
AT1G09000	Chr1:2891036-2895182	0	0	0
AT1G09010	Chr1:2895165-2899384	23.7145	21.822	25.607
AT1G09020	Chr1:2899913-2904815	10.8599	9.59515	12.1247
AT1G09026	Chr1:2907123-2907279	0	0	0
AT1G09030	Chr1:2908610-2909030	0	0	0
AT1G09040	Chr1:2911316-2915369	0.938835	0.619124	1.25855
AT1G09050	Chr1:2918030-2920889	1.1418	0.771381	1.51221
AT1G09060	Chr1:2921063-2925762	10.3615	9.27492	11.448
AT1G09070	Chr1:2927702-2928968	351.778	341.693	361.864
AT1G09080	Chr1:2929216-2931841	0.528132	0.2045	0.851765
AT1G09090	Chr1:2932738-2936586	0	0	0
AT1G09100	Chr1:2936527-2939326	19.3682	17.0539	21.6824
AT1G09110	Chr1:2939416-2939488	0	0	0
AT1G09130	Chr1:2939569-2942288	141.878	134.208	149.547
AT1G09140	Chr1:2942563-2945961	85.9052	0	29044
AT1G09150	Chr1:2946228-2949159	36.1551	32.4474	39.8627
AT1G09155	Chr1:2949675-2950989	0	0	0
AT1G09157	Chr1:2951664-2952396	0	0	0
AT1G09160	Chr1:2952753-2955689	9.85925	8.47185	11.2467
AT1G09170	Chr1:2956588-2962207	0.135128	0	0.513774
AT1G09176	Chr1:2964151-2964604	1.53593	0.162152	2.9097
AT1G09180	Chr1:2965022-2965972	7.31698	5.20841	9.42555
AT1G09190	Chr1:2966119-2967718	0.602902	0.239339	0.966466
AT1G09195	Chr1:2967939-2971498	14.3264	11.6045	17.0482
AT1G09200	Chr1:2971592-2972199	30.9316	26.0861	35.7772
AT1G09210	Chr1:2972841-2976750	30.241	27.7649	32.7171
AT1G09220,AT1G09230	Chr1:2977791-2982624	11.8427	10.0769	13.6084
AT1G09240	Chr1:2984880-2986130	0.292395	0	0.584931
AT1G09245	Chr1:2986938-2987393	0	0	0
AT1G09250	Chr1:2989377-2990357	21.5795	18.6128	24.5462
AT1G09260	Chr1:2993403-2993820	2.87281	0.841427	4.9042
AT1G09270	Chr1:2994368-2998222	22.1528	20.1843	24.1214
AT1G09280	Chr1:2998099-3001315	12.0645	10.5004	13.6286
AT1G09290	Chr1:3001516-3003762	6.81798	5.36848	8.26748
AT1G09300	Chr1:3003494-3008213	2.38016	1.73616	3.02416
AT1G09310	Chr1:3009054-3009880	510.683	494.768	526.597
AT1G09320	Chr1:3009940-3012363	3.66692	2.87628	4.45756
AT1G09330	Chr1:3012761-3015091	39.7886	35.8537	43.7234
AT1G09340	Chr1:3015327-3018234	358.588	349.254	367.922
AT1G09350	Chr1:3019818-3021441	5.78509	4.5065	7.06368
AT1G09360	Chr1:3021801-3022368	0	0	0
AT1G09370	Chr1:3024895-3025435	0	0	0
AT1G09380	Chr1:3026134-3029549	0.11211	0	0.270879
AT1G09390	Chr1:3031202-3033582	12.7098	10.7654	14.6542
AT1G09400	Chr1:3033511-3035036	0	0	0
AT1G09410	Chr1:3035442-3037560	0.239678	0.0439817	0.435374
AT1G09415,AT1G09420	Chr1:3037753-3041873	93.0448	84.3376	101.752
AT1G09421	Chr1:3038630-3039326	0	0	0
AT1G09430	Chr1:3041995-3045402	64.2921	59.8977	68.6866
AT1G09440	Chr1:3045512-3047893	3.96332	3.0133	4.91334
AT1G09450	Chr1:3049023-3053112	0.0404108	0	0.121232
AT1G09460	Chr1:3053900-3055360	0.649824	0.193183	1.10646
AT1G09470	Chr1:3055230-3057443	0.302804	0	0.689516
AT1G09480	Chr1:3057974-3060750	12.1817	10.0371	14.3263
AT1G09483	Chr1:3060991-3061729	0	0	0
AT1G09486	Chr1:3062429-3063731	0.905273	0.384162	1.42638
AT1G09490	Chr1:3064123-3065937	58.4833	53.665	63.3016
AT1G09500	Chr1:3066698-3068598	13.5806	11.4066	15.7546
AT1G09510	Chr1:3069384-3070910	0.0874862	0	0.262458
AT1G09520	Chr1:3070945-3072050	20.2825	17.6117	22.9533
AT1G09530	Chr1:3076581-3079539	12.6112	10.7127	14.5096
AT1G09540	Chr1:3086158-3087912	0.177263	0	0.381949
AT1G09550	Chr1:3089732-3092327	0	0	0
AT1G09560	Chr1:3093838-3094864	36.1602	32.2517	40.0687
AT1G09570	Chr1:3095255-3100675	21.358	19.8865	22.8295
AT1G09575	Chr1:3101670-3102925	6.61381	5.13662	8.09099
AT1G09580	Chr1:3104587-3106290	6.18547	4.53295	7.83799
AT1G09590	Chr1:3106501-3107772	91.4158	83.8708	98.9608
AT1G09600	Chr1:3108616-3111318	0	0	0
AT1G09610	Chr1:3111693-3112873	0	0	0
AT1G09620	Chr1:3112777-3116699	12.699	11.5152	13.8829
AT1G09625	Chr1:3117136-3117567	0	0	0
AT1G09630	Chr1:3118202-3119708	14.0637	11.6429	16.4845
AT1G09640	Chr1:3119877-3122526	78.4892	73.3905	83.5879
AT1G09645	Chr1:3122955-3124578	56.4781	50.8584	62.0979
AT1G09650	Chr1:3125806-3127284	0.0600154	0	0.180046
AT1G09660	Chr1:3127770-3131094	12.8466	10.9469	14.7463
AT1G09665	Chr1:3133094-3133674	0	0	0
AT1G09680	Chr1:3134106-3135930	0.991123	0.558562	1.42368
AT1G09690	Chr1:3136187-3137475	157.14	147.812	166.468
AT1G09700	Chr1:3137766-3140353	3.19436	2.37534	4.01338
AT1G09710	Chr1:3140867-3144370	4.89218	3.99129	5.79307
AT1G09720	Chr1:3144437-3147303	0	0	0
AT1G09730	Chr1:3147666-3154380	7.7125	6.77128	8.65372
AT1G09740	Chr1:3154531-3156275	32.7886	28.7744	36.8028
AT1G09750	Chr1:3157500-3159148	10.1276	8.55127	11.7039
AT1G09760	Chr1:3159124-3161692	28.3051	25.089	31.5212
AT1G09770	Chr1:3161840-3165360	24.8691	23.1855	26.5527
AT1G09780	Chr1:3165369-3167869	26.1578	23.7193	28.5963
AT1G09790	Chr1:3168481-3170819	0	0	0
AT1G09794,AT1G09795	Chr1:3172107-3176910	74.9442	69.6604	80.228
AT1G09800	Chr1:3176882-3180421	0	0	0
AT1G09810	Chr1:3180935-3184224	5.74644	4.09368	7.39919
AT1G09812	Chr1:3187816-3188580	0.417685	0	1.25306
AT1G09815	Chr1:3189368-3190242	32.8462	28.0849	37.6074
AT1G09820	Chr1:3190287-3192414	0.874705	0.50173	1.24768
AT1G09830	Chr1:3192680-3195025	8.14718	6.88498	9.40939
AT1G09840	Chr1:3195823-3200291	19.0691	17.0618	21.0764
AT1G09850	Chr1:3201798-3204150	13.3296	11.3418	15.3175
AT1G09860	Chr1:3204015-3205309	0	0	0
AT1G09870	Chr1:3205740-3208598	10.3367	8.83242	11.841
AT1G09880	Chr1:3208827-3211653	0	0	0
AT1G09890	Chr1:3214236-3217538	0.0451079	0	0.135324
AT1G09900	Chr1:3218132-3219929	4.22368	3.31584	5.13152
AT1G09910	Chr1:3220034-3224541	11.5627	6.15178	16.9736
AT1G09920	Chr1:3224683-3227070	42.1355	38.0284	46.2426
AT1G09930	Chr1:3227489-3230043	0.114628	0	0.246989
AT1G09932	Chr1:3230449-3233109	7.43803	5.14503	9.73104
AT1G09935	Chr1:3234059-3235530	0.466287	0	1.00471
AT1G09940	Chr1:3236994-3239554	10.7681	9.43816	12.098
AT1G09950	Chr1:3240605-3241632	1.95107	1.09956	2.80259
AT1G09960	Chr1:3244212-3247200	1.1663	0.71648	1.61612
AT1G09970	Chr1:3252239-3255693	34.525	32.3995	36.6506
AT1G09980	Chr1:3256244-3261614	6.93496	6.03814	7.83177
AT1G09995	Chr1:3262264-3263612	4.40693	2.82894	5.98492
AT1G10000	Chr1:3263876-3264788	0.972017	0.324006	1.62003
AT1G10010	Chr1:3265975-3268726	0	0	0
AT1G10020	Chr1:3269603-3271987	3.79699	2.92938	4.66461
AT1G10030	Chr1:3273824-3275837	12.6267	9.93563	15.3177
AT1G10040	Chr1:3275890-3278697	1.33867	0.781041	1.8963
AT1G10050	Chr1:3279269-3283482	3.56253	2.96249	4.16257
AT1G10060	Chr1:3284238-3287120	6.27116	5.07323	7.46908
AT1G10070	Chr1:3288086-3290471	11.5836	9.86791	13.2993
AT1G10090	Chr1:3290310-3296198	26.9905	25.0347	28.9463
AT1G10095	Chr1:3297323-3300443	4.28361	2.55235	6.01486
AT1G10100	Chr1:3300696-3301489	0	0	0
AT1G10110	Chr1:3302741-3304092	0	0	0
AT1G10120	Chr1:3304038-3306824	3.89034	3.07261	4.70808
AT1G10130	Chr1:3310929-3322213	8.8074	7.86402	9.75078
AT1G10140	Chr1:3322801-3323548	85.7639	78.7366	92.7913
AT1G10150	Chr1:3325823-3327614	41.6256	38.2871	44.9642
AT1G10155	Chr1:3327636-3328448	0	0	0
AT1G10160.1	Chr1:3328970-3333470	0.943224	0.683436	1.20301
AT1G10170	Chr1:3333594-3338070	7.58835	6.76552	8.41118
AT1G10180	Chr1:3338302-3341608	3.62652	0	28961.7
AT1G10190	Chr1:3343685-3345632	0	0	0
AT1G10200	Chr1:3346389-3347885	110.667	102.586	118.747
AT1G10210	Chr1:3349218-3351180	13.9844	12.1384	15.8304
AT1G10220	Chr1:3352158-3354856	0.127446	0	0.592056
AT1G10230	Chr1:3355570-3356359	9.67289	7.40996	11.9358
AT1G10240	Chr1:3356679-3359838	2.92518	2.25096	3.5994
AT1G10250	Chr1:3360086-3360508	0.899762	0	2.86203
AT1G10260	Chr1:3360525-3361247	1.77649	0.711944	2.84103
AT1G10270	Chr1:3363503-3366488	0.549843	0.303946	0.795741
AT1G10280	Chr1:3366492-3369095	2.03225	1.42145	2.64305
AT1G10290	Chr1:3370557-3377463	13.244	12.0907	14.3974
AT1G10300	Chr1:3378141-3380226	0	0	0
AT1G10310	Chr1:3381600-3383914	22.819	19.6305	26.0075
AT1G10320	Chr1:3384087-3388377	8.47023	7.35915	9.58131
AT1G10330	Chr1:3388746-3390150	1.08318	0.557763	1.60861
AT1G10340	Chr1:3390321-3392571	10.203	8.79615	11.6098
AT1G10350	Chr1:3393406-3395055	12.0071	10.1758	13.8384
AT1G10360	Chr1:3395557-3396849	86.3635	79.21	93.5171
AT1G10370	Chr1:3397080-3398358	14.1227	11.7356	16.5099
AT1G10380	Chr1:3400605-3402324	1.63633	0.938598	2.33407
AT1G10385	Chr1:3403223-3405856	0	0	0
AT1G10390	Chr1:3407023-3412843	10.8466	8.76437	12.9288
AT1G10400	Chr1:3414851-3416358	0	0	0
AT1G10410	Chr1:3416679-3419639	12.8923	11.3977	14.387
AT1G10417	Chr1:3424185-3427457	0.425658	0.0591957	0.79212
AT1G10419	Chr1:3428030-3428425	0	0	0
AT1G10430	Chr1:3428477-3430633	22.8305	20.2443	25.4166
AT1G10440	Chr1:3431184-3431256	0	0	0
AT1G10450	Chr1:3431779-3438370	4.86054	4.20716	5.51393
AT1G10455	Chr1:3438554-3439013	0	0	0
AT1G10460	Chr1:3439321-3440320	0.961811	0.340782	1.58284
AT1G10470	Chr1:3442326-3443957	124.936	0	29083
AT1G10480	Chr1:3449690-3451226	0.114804	0	0.277387
AT1G10490	Chr1:3453227-3460620	0	0	0
AT1G10500	Chr1:3459999-3461485	246.498	231.57	261.426
AT1G10510	Chr1:3461634-3465786	10.6867	9.37706	11.9964
AT1G10520	Chr1:3465963-3469248	0.275826	0.0291198	0.522533
AT1G10522	Chr1:3469579-3471488	10.9375	8.78084	13.0942
AT1G10530	Chr1:3471455-3472672	0	0	0
AT1G10538	Chr1:3474514-3474765	0	0	0
AT1G10540	Chr1:3474863-3477927	0.131295	0	0.282902
AT1G10550	Chr1:3479152-3480988	0	0	0
AT1G10560	Chr1:3484579-3486965	2.94333	2.29659	3.59008
AT1G10570	Chr1:3487583-3491277	17.1949	15.4201	18.9698
AT1G10580	Chr1:3491280-3493737	6.62712	5.58577	7.66847
AT1G10585	Chr1:3493939-3495144	0.961009	0.234555	1.68746
AT1G10586	Chr1:3496927-3499439	0	0	0
AT1G10588	Chr1:3501144-3501904	0	0	0
AT1G10590	Chr1:3502003-3503457	125.572	116.142	135.003
AT1G10600,AT1G10610	Chr1:3503675-3509006	55.22	50.6112	59.8288
AT1G10620	Chr1:3509000-3511975	0	0	0
AT1G10630	Chr1:3512794-3514729	38.8696	35.0874	42.6518
AT1G10640	Chr1:3515364-3517888	0.240586	0.0253993	0.455772
AT1G10650	Chr1:3524017-3526346	9.41933	7.86748	10.9712
AT1G10652	Chr1:3527708-3527831	0	0	0
AT1G10657	Chr1:3530466-3531842	9.40976	7.08325	11.7363
AT1G10660	Chr1:3532423-3535131	33.0554	30.1381	35.9727
AT1G10670	Chr1:3535382-3538439	53.0212	49.2792	56.7632
AT1G10680	Chr1:3538469-3543782	0	0	0
AT1G10682	Chr1:3544990-3545471	70.4109	61.4407	79.381
AT1G10690	Chr1:3549991-3550632	12.5997	9.57954	15.6199
AT1G10700	Chr1:3554103-3556503	19.2603	17.1178	21.4028
AT1G10705	Chr1:3557113-3557457	0	0	0
AT1G10710	Chr1:3558357-3561634	0.189727	0	0.891259
AT1G10717	Chr1:3562179-3562554	0	0	0
AT1G10720	Chr1:3562951-3564759	13.1134	11.3933	14.8336
AT1G10730	Chr1:3565271-3567779	7.24287	5.79372	8.69203
AT1G10740	Chr1:3567904-3570838	14.2848	12.5468	16.0229
AT1G10745	Chr1:3572709-3573066	0	0	0
AT1G10747	Chr1:3574311-3574830	0	0	0
AT1G10750	Chr1:3574806-3578474	0.247759	0	0.500484
AT1G10760	Chr1:3581033-3590928	103.931	98.8687	108.993
AT1G10770	Chr1:3591632-3592411	13.1659	10.5122	15.8196
AT1G10780	Chr1:3592745-3595077	0.483157	0.141514	0.824801
AT1G10790	Chr1:3596359-3597847	0.473753	0.0500155	0.897491
AT1G10800	Chr1:3598157-3598591	0	0	0
AT1G10810	Chr1:3599270-3600877	0	0	0
AT1G10820	Chr1:3600908-3605076	14.7873	12.3682	17.2063
AT1G10830	Chr1:3605575-3607493	21.8162	19.1701	24.4624
AT1G10840	Chr1:3607630-3610520	71.1639	66.0717	76.2561
AT1G10850	Chr1:3611746-3614613	0	0	0
AT1G10865	Chr1:3614512-3616159	84.2209	74.8466	93.5953
AT1G10870	Chr1:3616609-3623758	8.45668	6.6542	10.2592
AT1G10880	Chr1:3624034-3627082	0	0	0
AT1G10890	Chr1:3627682-3630765	69.532	64.8871	74.177
AT1G10900	Chr1:3632227-3637182	22.5972	20.773	24.4215
AT1G10910	Chr1:3639877-3644162	21.309	19.4139	23.204
AT1G10920	Chr1:3644419-3647768	12.5673	10.9134	14.2213
AT1G10930	Chr1:3647893-3655590	3.98853	2.00001	5.97705
AT1G10940	Chr1:3655776-3658608	74.2167	69.302	79.1313
AT1G10950	Chr1:3659208-3663984	24.9112	22.9636	26.8589
AT1G10960	Chr1:3664385-3665039	145.808	135.766	155.85
AT1G10970	Chr1:3665086-3667139	4.26988	3.27459	5.26517
AT1G10980	Chr1:3667247-3669902	0	0	0
AT1G10990	Chr1:3670277-3671187	2.37491	1.25147	3.49835
AT1G11000	Chr1:3671755-3675979	1.81733	1.22846	2.40619
AT1G11010	Chr1:3676606-3676644	0	0	0
AT1G11020	Chr1:3676690-3678524	15.1911	13.1956	17.1867
AT1G11030	Chr1:3678774-3678848	0	0	0
AT1G11040	Chr1:3679224-3680924	0	0	0
AT1G11050	Chr1:3681887-3684169	12.1051	10.6668	13.5433
AT1G11055	Chr1:3683918-3684095	0	0	0
AT1G11060	Chr1:3684567-3689847	3.45487	2.85097	4.05878
AT1G11070	Chr1:3690211-3693648	0.0335041	0	0.100512
AT1G11080	Chr1:3694671-3698013	0.364089	0.0462729	0.681905
AT1G11090	Chr1:3702607-3703779	10.8216	8.89967	12.7435
AT1G11100	Chr1:3703671-3709302	0	0	0
AT1G11110	Chr1:3710207-3712503	0	0	0
AT1G11112	Chr1:3712998-3713735	0.14347	0	0.430411
AT1G11120	Chr1:3715183-3717320	0.935541	0	2.09425
AT1G11125	Chr1:3718782-3719711	0	0	0
AT1G11130	Chr1:3722856-3727450	1.61384	1.17892	2.04877
AT1G11145	Chr1:3727531-3728166	0	0	0
AT1G11150	Chr1:3728970-3731624	1.74757	1.27661	2.21853
AT1G11160	Chr1:3733138-3739842	0.0847616	0	0.169564
AT1G11170	Chr1:3740764-3744675	4.96948	3.96221	5.97675
AT1G11175	Chr1:3744857-3745655	134.398	126.003	142.793
AT1G11180	Chr1:3745773-3748521	22.9143	19.9918	25.8367
AT1G11185	Chr1:3749509-3750035	2.37518	0.841557	3.90881
AT1G11190	Chr1:3750065-3752780	0.571671	0.167439	0.975903
AT1G11200	Chr1:3753364-3755641	17.4034	14.9018	19.905
AT1G11210	Chr1:3755676-3756998	131.781	123.397	140.164
AT1G11220	Chr1:3759861-3761165	0.258029	0	0.555976
AT1G11230	Chr1:3763267-3764483	0	0	0
AT1G11240	Chr1:3766753-3768294	30.2174	26.4432	33.9916
AT1G11250	Chr1:3768723-3769706	0.11034	0	0.33102
AT1G11260	Chr1:3777327-3780337	603.74	579.018	628.462
AT1G11265	Chr1:3781234-3785293	1.43867	1.08855	1.78879
AT1G11270	Chr1:3780428-3786990	5.80763	4.50987	7.1054
AT1G11280	Chr1:3787333-3790876	4.81442	4.00641	5.62243
AT1G11290	Chr1:3791453-3793883	1.85474	1.34408	2.3654
AT1G11300	Chr1:3794237-3800719	0	0	0
AT1G11310	Chr1:3800737-3804185	121.549	114.906	128.192
AT1G11320	Chr1:3807127-3808875	1.26379	0.63925	1.88833
AT1G11330	Chr1:3809977-3813732	12.3665	10.9301	13.8028
AT1G11340	Chr1:3814115-3817420	0.855624	0.532228	1.17902
AT1G11350	Chr1:3817522-3820805	20.6651	18.947	22.3831
AT1G11360	Chr1:3821442-3823088	32.0157	28.7738	35.2576
AT1G11362	Chr1:3824509-3825196	1.74158	0.69137	2.7918
AT1G11370	Chr1:3828097-3830945	0	0	0
AT1G11380	Chr1:3832622-3834191	7.36683	5.77844	8.95521
AT1G11390	Chr1:3834458-3837629	2.46204	1.88606	3.03803
AT1G11400	Chr1:3837820-3840207	17.7019	15.0822	20.3215
AT1G11410	Chr1:3841285-3844480	8.70095	7.05563	10.3463
AT1G11420	Chr1:3844580-3846872	0.37968	0.111206	0.648155
AT1G11430	Chr1:3847242-3849162	96.2699	89.9235	102.616
AT1G11440	Chr1:3849359-3850662	13.1493	11.2126	15.086
AT1G11450	Chr1:3853242-3855385	0.217746	0	0.558972
AT1G11460	Chr1:3857004-3859268	0.0471998	0	0.235999
AT1G11470	Chr1:3859661-3860604	0	0	0
AT1G11475	Chr1:3862398-3864030	56.6108	49.5944	63.6273
AT1G11480	Chr1:3864152-3866969	23.2442	21.0936	25.3947
AT1G11482	Chr1:3867404-3868870	0	0	0
AT1G11490	Chr1:3868883-3870065	0	0	0
AT1G11500	Chr1:3870832-3871570	0	0	0
AT1G11510	Chr1:3871777-3872836	0	0	0
AT1G11520	Chr1:3873028-3873619	0	0	0
AT1G11530	Chr1:3874436-3875484	283.728	264.9	302.555
AT1G11540	Chr1:3875441-3877155	0	0	0
AT1G11545	Chr1:3878549-3880361	0.988737	0.415724	1.56175
AT1G11550	Chr1:3881528-3881608	0	0	0
AT1G11560	Chr1:3881787-3882819	0	0	0
AT1G11570	Chr1:3883279-3883956	1.17644	0	2.87283
AT1G11572	Chr1:3884355-3884952	0	0	0
AT1G11580	Chr1:3888689-3890811	6.1962	5.12964	7.26276
AT1G11590	Chr1:3892579-3894677	0.18057	0	0.416627
AT1G11592	Chr1:3895178-3896934	7.558	5.89309	9.22291
AT1G11593	Chr1:3898001-3898609	0	0	0
AT1G11595	Chr1:3898630-3899699	0	0	0
AT1G11600	Chr1:3902011-3903782	0	0	0
AT1G11608	Chr1:3905578-3906818	0	0	0
AT1G11610	Chr1:3906861-3909338	0.0592709	0	0.25976
AT1G11620	Chr1:3910832-3911924	0	0	0
AT1G11630	Chr1:3912901-3914407	5.34394	4.21051	6.47737
AT1G11640	Chr1:3914628-3914700	0	0	0
AT1G11650	Chr1:3914771-3918176	141.617	133.934	149.299
AT1G11655	Chr1:3919271-3919774	0	0	0
AT1G11660	Chr1:3920542-3924555	6.49545	5.57919	7.41171
AT1G11670	Chr1:3928161-3931576	0.781953	0.413093	1.15081
AT1G11680	Chr1:3938500-3940754	28.6483	26.3025	30.994
AT1G11684	Chr1:3941102-3941300	0	0	0
AT1G11690	Chr1:3941468-3942212	0	0	0
AT1G11700	Chr1:3945736-3946613	6.02184	4.36327	7.68041
AT1G11710,AT1G11720,AT1G11750	Chr1:3948713-3969877	107.936	101.253	114.619
AT1G11730	Chr1:3957472-3960113	0.48241	0.088524	0.876297
AT1G11735	Chr1:3961347-3961464	0	0	0
AT1G11740	Chr1:3963053-3966824	0	0	0
AT1G11755	Chr1:3969680-3971840	0	0	0
AT1G11760	Chr1:3972031-3973286	7.49207	5.56163	9.4225
AT1G11765	Chr1:3973874-3974509	0.532299	0	1.14695
AT1G11770	Chr1:3975678-3977379	0	0	0
AT1G11780	Chr1:3976838-3979195	4.04142	3.14485	4.938
AT1G11785	Chr1:3979861-3980956	6.1667	0	15.6364
AT1G11790	Chr1:3981247-3985215	4.67364	3.63874	5.70855
AT1G11800	Chr1:3985224-3987290	5.34788	4.27877	6.41698
AT1G11803	Chr1:3987754-3988030	0	0	0
AT1G11806	Chr1:3988345-3989398	0	0	0
AT1G11810	Chr1:3989762-3991066	0	0	0
AT1G11820	Chr1:3991026-3993598	6.17885	5.08132	7.27639
AT1G11840	Chr1:3995168-3997907	101.629	95.686	107.573
AT1G11850	Chr1:3999198-3999876	2.0386	0.360681	3.71652
AT1G11860	Chr1:4001112-4003442	287.105	272.811	301.399
AT1G11870	Chr1:4003845-4006739	10.499	8.97841	12.0197
AT1G11880	Chr1:4007704-4010433	2.61976	1.89847	3.34106
AT1G11890	Chr1:4010778-4013125	26.7876	23.2496	30.3256
AT1G11900	Chr1:4013120-4014681	2.97125	1.98813	3.95437
AT1G11905	Chr1:4014846-4016540	8.58167	6.76962	10.3937
AT1G11910	Chr1:4016783-4020983	223.398	217.148	229.649
AT1G11915	Chr1:4021824-4023292	0	0	0
AT1G11920	Chr1:4023666-4025097	0	0	0
AT1G11925	Chr1:4025929-4026732	0.638295	0.0673866	1.2092
AT1G11930	Chr1:4028691-4030584	75.6012	69.829	81.3735
AT1G11940	Chr1:4031573-4034078	1.32034	0.757344	1.88333
AT1G11950	Chr1:4034586-4038758	13.0105	5.45336	20.5676
AT1G11960	Chr1:4039699-4043962	8.62279	7.53323	9.71234
AT1G11970	Chr1:4044369-4044669	0	0	0
AT1G11980	Chr1:4045618-4045855	0	0	0
AT1G11990	Chr1:4046245-4049060	0.243653	0	0.628162
AT1G12000	Chr1:4049895-4053835	4.05207	3.23534	4.86881
AT1G12010	Chr1:4056206-4057933	3.44039	2.4539	4.42687
AT1G12013	Chr1:4058286-4058416	0	0	0
AT1G12015	Chr1:4058486-4058576	0	0	0
AT1G12020	Chr1:4062461-4063337	4.21018	2.81159	5.60878
AT1G12030	Chr1:4064666-4066341	5.03307	3.63621	6.42994
AT1G12040	Chr1:4070123-4072567	0	0	0
AT1G12050	Chr1:4072751-4076207	34.6689	31.9576	37.3801
AT1G12060	Chr1:4076333-4076981	4.13368	2.43474	5.83262
AT1G12064	Chr1:4077497-4078095	0	0	0
AT1G12070	Chr1:4078912-4080106	0.163402	0	0.490205
AT1G12080	Chr1:4084161-4085045	22.4986	18.563	26.4342
AT1G12090	Chr1:4089846-4090725	870.126	849.967	890.286
AT1G12100	Chr1:4095245-4095845	0.392145	0	28958.5
AT1G12110	Chr1:4105232-4109545	3.99698	3.19794	4.79603
AT1G12120	Chr1:4114770-4117594	39.9099	37.2412	42.5786
AT1G12130	Chr1:4118593-4120871	0	0	0
AT1G12140	Chr1:4121368-4124595	25.8682	23.289	28.4474
AT1G12150	Chr1:4123529-4125648	3.16419	2.34698	3.9814
AT1G12160	Chr1:4126065-4128310	1.50235	0.934515	2.07018
AT1G12170	Chr1:4128606-4129701	0	0	0
AT1G12180	Chr1:4130420-4131137	0	0	0
AT1G12190	Chr1:4132966-4134094	0	0	0
AT1G12200	Chr1:4137532-4140028	3.04595	2.2412	3.85071
AT1G12210	Chr1:4140947-4143605	1.05929	0.692613	1.42598
AT1G12211	Chr1:4143865-4144114	0	0	0
AT1G12220	Chr1:4144571-4147911	9.24662	8.13785	10.3554
AT1G12230	Chr1:4147961-4151056	37.0952	33.7846	40.4058
AT1G12240	Chr1:4153651-4157644	73.347	69.2127	77.4813
AT1G12244	Chr1:4157653-4159046	9.49082	7.51636	11.4653
AT1G12250	Chr1:4159264-4161455	117.056	109.449	124.663
AT1G12260	Chr1:4162831-4165852	0.229328	0.0242108	0.434445
AT1G12270	Chr1:4172074-4174775	14.3714	12.6609	16.0819
AT1G12280	Chr1:4174804-4177644	4.98878	4.18831	5.78924
AT1G12290,AT1G12294	Chr1:4178187-4182691	5.28356	0	15.7551
AT1G12300	Chr1:4183065-4186124	0.392767	0.185333	0.6002
AT1G12310	Chr1:4187164-4188056	52.5702	47.7104	57.43
AT1G12320	Chr1:4189354-4190342	11.0698	8.72552	13.4141
AT1G12330	Chr1:4194654-4196749	3.21794	2.37077	4.0651
AT1G12340	Chr1:4197395-4198310	5.27394	3.40563	7.14226
AT1G12350	Chr1:4198412-4200802	24.4604	21.6647	27.2561
AT1G12360	Chr1:4200875-4206404	24.3049	22.2478	26.362
AT1G12370	Chr1:4206373-4208951	0	0	0
AT1G12380	Chr1:4214261-4217132	0.172004	0.0315634	0.312445
AT1G12390	Chr1:4220099-4221774	15.3949	12.8892	17.9005
AT1G12400	Chr1:4221862-4222837	13.2835	10.0604	16.5067
AT1G12410	Chr1:4223029-4225124	160.616	153.123	168.109
AT1G12411	Chr1:4225320-4225482	0	0	0
AT1G12420	Chr1:4226361-4229138	4.85374	3.90364	5.80384
AT1G12423	Chr1:4231026-4231146	0	0	0
AT1G12430	Chr1:4233872-4238764	4.036	3.36552	4.70647
AT1G12440	Chr1:4241591-4243008	286.667	270.644	302.689
AT1G12450	Chr1:4244307-4245993	8.84145	7.2558	10.4271
AT1G12451	Chr1:4246108-4246291	0	0	0
AT1G12460	Chr1:4247248-4250630	0.867403	0.57068	1.16413
AT1G12470	Chr1:4251031-4257392	5.72102	4.91726	6.52478
AT1G12480	Chr1:4257267-4259300	2.3763	1.69542	3.05718
AT1G12490	Chr1:4260782-4261869	0.894306	0.316864	1.47175
AT1G12500	Chr1:4263149-4265044	17.2099	14.3208	20.099
AT1G12510	Chr1:4266987-4267061	0	0	0
AT1G12520	Chr1:4267105-4268926	36.9841	33.4494	40.5189
AT1G12530	Chr1:4268985-4270787	16.4482	13.3672	19.5292
AT1G12540	Chr1:4272959-4274206	0	0	0
AT1G12550	Chr1:4274593-4275981	5.50085	4.16611	6.83559
AT1G12560	Chr1:4276518-4277899	0	0	0
AT1G12570	Chr1:4277992-4280862	0.0838809	0	0.202672
AT1G12580	Chr1:4282898-4285829	20.628	18.7297	22.5262
AT1G12590	Chr1:4285886-4285958	0	0	0
AT1G12600	Chr1:4286203-4288878	0.142253	0	0.34371
AT1G12610	Chr1:4289943-4291017	3.60343	2.46361	4.74324
AT1G12620	Chr1:4294593-4297084	0.925484	0.564813	1.28616
AT1G12630	Chr1:4298888-4299475	0	0	0
AT1G12640	Chr1:4303311-4305798	18.2135	16.3341	20.0928
AT1G12650	Chr1:4305932-4308005	19.7419	17.131	22.3527
AT1G12660	Chr1:4308942-4309583	0	0	0
AT1G12663	Chr1:4310968-4311457	0	0	0
AT1G12665	Chr1:4312330-4312935	0	0	0
AT1G12667	Chr1:4313857-4314204	0	0	0
AT1G12669	Chr1:4315465-4315987	0	0	0
AT1G12670	Chr1:4316700-4317005	0.733518	0	2.20055
AT1G12672	Chr1:4318308-4319090	0	0	0
AT1G12680	Chr1:4319885-4322945	14.2391	12.637	15.8411
AT1G12700	Chr1:4323555-4326333	1.43396	0.771906	2.09602
AT1G12710	Chr1:4326738-4328537	55.2787	50.9241	59.6332
AT1G12720.1	Chr1:4331061-4333220	0	0	0
AT1G12725,AT1G12725.1	Chr1:4333382-4334033	0	0	0
AT1G12730	Chr1:4334614-4337905	23.8689	21.5611	26.1768
AT1G12740	Chr1:4342281-4344857	0	0	0
AT1G12750	Chr1:4344984-4348349	30.3357	27.4641	33.2073
AT1G12760	Chr1:4348497-4350867	49.9736	46.2367	53.7104
AT1G12770	Chr1:4351063-4353685	13.5286	12.0228	15.0345
AT1G12775	Chr1:4353905-4355929	0	0	0
AT1G12780,AT1G12790	Chr1:4355925-4361272	126.156	118.513	133.8
AT1G12800	Chr1:4361550-4365331	43.8794	41.5433	46.2156
AT1G12805	Chr1:4366596-4367119	0	0	0
AT1G12810	Chr1:4367255-4368822	54.8277	48.8605	60.7949
AT1G12820	Chr1:4368759-4371293	16.6738	14.9288	18.4188
AT1G12830	Chr1:4374249-4375170	11.9444	9.68708	14.2016
AT1G12840	Chr1:4375514-4378514	77.4101	73.0946	81.7256
AT1G12845	Chr1:4378938-4379516	11.2466	8.18186	14.3114
AT1G12850	Chr1:4379706-4381612	20.9041	18.4693	23.3388
AT1G12855	Chr1:4382159-4383611	0	0	0
AT1G12860	Chr1:4384352-4386610	8.02546	6.83251	9.21841
AT1G12870	Chr1:4387128-4389110	0	0	0
AT1G12880	Chr1:4389750-4391172	19.572	16.6923	22.4516
AT1G12890	Chr1:4391733-4392393	0.335406	0	0.810403
AT1G12900	Chr1:4392449-4394400	704.558	681.118	727.997
AT1G12910,AT1G12920	Chr1:4394896-4398193	62.4417	58.1764	66.7069
AT1G12930	Chr1:4398374-4405605	5.11815	4.40392	5.83237
AT1G12935	Chr1:4406317-4406746	0	0	0
AT1G12938	Chr1:4412886-4413057	0	0	0
AT1G12940	Chr1:4416404-4418590	0.0981493	0	0.237147
AT1G12950	Chr1:4419769-4422638	0.235982	0.0249133	0.44705
AT1G12960	Chr1:4422706-4423155	0	0	0
AT1G12970	Chr1:4423639-4425789	11.5088	9.91637	13.1012
AT1G12980	Chr1:4429717-4430965	0	0	0
AT1G12990	Chr1:4433639-4436075	8.35144	7.1581	9.54478
AT1G13000	Chr1:4436104-4439476	22.3503	19.9825	24.718
AT1G13010	Chr1:4440213-4440286	0	0	0
AT1G13020	Chr1:4440543-4443684	5.5626	4.6387	6.4865
AT1G13030	Chr1:4444042-4447406	0.997933	0.605032	1.39083
AT1G13040	Chr1:4447646-4449200	0.849547	0.406813	1.29228
AT1G13050	Chr1:4450237-4451742	1.37551	0.672158	2.07886
AT1G13060	Chr1:4452211-4454876	52.3802	47.6845	57.0759
AT1G13070	Chr1:4455476-4457099	0.0538822	0	0.161647
AT1G13080	Chr1:4459165-4460940	10.4925	8.93999	12.045
AT1G13090	Chr1:4461805-4463543	57.2302	53.1899	61.2706
AT1G13100	Chr1:4463923-4465538	12.7816	11.0384	14.5248
AT1G13110	Chr1:4467213-4469033	155.654	147.597	163.71
AT1G13120	Chr1:4469180-4473213	6.66516	5.68392	7.6464
AT1G13130	Chr1:4474719-4477941	0	0	0
AT1G13140	Chr1:4478490-4480327	0.428641	0.0763682	0.780914
AT1G13145	Chr1:4480859-4481334	15.8053	11.5458	20.0647
AT1G13150	Chr1:4481874-4483696	2.26544	1.56172	2.96916
AT1G13160	Chr1:4484583-4488577	3.3618	2.6925	4.03111
AT1G13170	Chr1:4488532-4492587	2.75899	2.18513	3.33284
AT1G13180	Chr1:4495027-4498469	4.33454	3.4507	5.21839
AT1G13190	Chr1:4498858-4501613	78.407	69.436	87.378
AT1G13195	Chr1:4501580-4503591	12.967	10.8931	15.0409
AT1G13200	Chr1:4507220-4508528	0	0	0
AT1G13210	Chr1:4508962-4513938	45.6828	43.7806	47.585
AT1G13220	Chr1:4515605-4520284	5.77498	5.02027	6.52969
AT1G13230	Chr1:4520630-4522544	0	0	0
AT1G13240	Chr1:4522708-4522782	0	0	0
AT1G13245	Chr1:4525485-4526064	542.884	521.84	563.928
AT1G13250	Chr1:4528622-4530063	2.71967	1.89437	3.54497
AT1G13260	Chr1:4542167-4543742	146.17	140.46	151.88
AT1G13270	Chr1:4544952-4547312	48.124	43.9383	52.3098
AT1G13280	Chr1:4547453-4548875	25.6805	22.9279	28.433
AT1G13290	Chr1:4550152-4551620	0	0	0
AT1G13300	Chr1:4556891-4558708	0.148037	0	0.357686
AT1G13310	Chr1:4561067-4563061	0	0	0
AT1G13320	Chr1:4563470-4567807	18.6431	16.7105	20.5758
AT1G13330	Chr1:4567934-4570598	0	0	0
AT1G13340	Chr1:4569447-4571118	10.4945	8.83257	12.1563
AT1G13350	Chr1:4572293-4576632	20.9612	19.2507	22.6717
AT1G13360	Chr1:4576872-4577967	142.331	133.003	151.66
AT1G13370	Chr1:4587779-4588613	0.861183	0.0909175	1.63145
AT1G13380	Chr1:4589070-4590423	32.1409	27.9121	36.3697
AT1G13390	Chr1:4592480-4594391	139.872	129.753	149.992
AT1G13400	Chr1:4597626-4598911	0	0	0
AT1G13410	Chr1:4601260-4603298	0.379916	0.111275	0.648557
AT1G13420	Chr1:4604840-4606053	0.151559	0	0.366195
AT1G13430	Chr1:4606499-4607747	0.292955	0	0.586051
AT1G13440	Chr1:4608195-4610647	470.77	448.505	493.035
AT1G13448	Chr1:4612242-4612929	24.494	19.908	29.0801
AT1G13450	Chr1:4612730-4615353	44.677	41.1838	48.1701
AT1G13460	Chr1:4615812-4618329	11.1115	9.61878	12.6042
AT1G13470	Chr1:4620227-4621580	16.1799	13.8982	18.4617
AT1G13480	Chr1:4622633-4624070	0	0	0
AT1G13485	Chr1:4624170-4624344	0	0	0
AT1G13490	Chr1:4624714-4626064	0	0	0
AT1G13500	Chr1:4627788-4629169	0	0	0
AT1G13510	Chr1:4629202-4630821	0	0	0
AT1G13520	Chr1:4631777-4633248	1.07793	0.516175	1.63968
AT1G13530	Chr1:4633739-4635129	0.160298	0	0.387309
AT1G13540	Chr1:4635462-4636805	0.21846	0	0.470717
AT1G13550	Chr1:4636983-4638330	0.286908	0	0.573955
AT1G13560	Chr1:4638513-4642104	41.0534	37.6391	44.4677
AT1G13570	Chr1:4642345-4644422	9.92339	8.43442	11.4124
AT1G13580	Chr1:4644520-4647007	5.96947	4.6834	7.25554
AT1G13590	Chr1:4647948-4648740	0	0	0
AT1G13600	Chr1:4650786-4651469	0.159648	0	0.478945
AT1G13605	Chr1:4658537-4659106	0.284336	0	0.853009
AT1G13607	Chr1:4660777-4661218	2.80979	0	6.78241
AT1G13608	Chr1:4661340-4662066	12.953	3.97142	21.9345
AT1G13609	Chr1:4662553-4663488	474.604	443.952	505.256
AT1G13610	Chr1:4663830-4666031	0.420114	0.00547221	0.834756
AT1G13620	Chr1:4668442-4669471	0	0	0
AT1G13630	Chr1:4669783-4672957	0.345342	0.1217	0.568984
AT1G13635	Chr1:4674151-4676170	1.24254	0.505919	1.97916
AT1G13640	Chr1:4677026-4679812	12.146	10.8596	13.4324
AT1G13650	Chr1:4680387-4682196	82.5831	77.0456	88.1206
AT1G13660	Chr1:4683170-4685640	0.0562345	0	0.167315
AT1G13670	Chr1:4688155-4688966	1.25976	0.446349	2.07317
AT1G13680	Chr1:4690408-4692841	0	0	0
AT1G13690	Chr1:4693288-4694410	21.09	17.7894	24.3905
AT1G13700	Chr1:4694371-4696468	26.2236	22.6115	29.8358
AT1G13710	Chr1:4702724-4704657	0	0	0
AT1G13720	Chr1:4709634-4709706	0	0	0
AT1G13730	Chr1:4709823-4712550	5.21417	4.20602	6.22232
AT1G13740	Chr1:4713673-4715407	8.93033	7.46353	10.3971
AT1G13750	Chr1:4715387-4718243	6.47426	5.42788	7.52064
AT1G13755	Chr1:4718672-4719354	0	0	0
AT1G13760	Chr1:4720242-4721342	0	0	0
AT1G13770	Chr1:4721694-4724510	12.3413	10.4807	14.2018
AT1G13780	Chr1:4724607-4726499	5.36553	4.29212	6.43894
AT1G13790	Chr1:4727437-4730425	0.138823	0	0.277712
AT1G13800	Chr1:4731055-4733707	0.0936963	0	0.201887
AT1G13810	Chr1:4734035-4735389	2.56166	1.66521	3.45812
AT1G13820	Chr1:4735546-4737808	42.5411	38.6186	46.4636
AT1G13830	Chr1:4739872-4741038	0.974102	0.285308	1.6629
AT1G13840	Chr1:4741998-4742071	0	0	0
AT1G13850	Chr1:4743094-4743167	0	0	0
AT1G13860	Chr1:4743204-4746956	4.05781	2.55173	5.56389
AT1G13870	Chr1:4747264-4748642	11.0967	9.20061	12.9928
AT1G13880	Chr1:4748872-4751212	14.1609	12.4425	15.8793
AT1G13890	Chr1:4751580-4752844	0	0	0
AT1G13900	Chr1:4753144-4755580	5.78244	4.87382	6.69106
AT1G13910	Chr1:4755783-4757991	4.61428	3.43025	5.79831
AT1G13920	Chr1:4758187-4760208	13.7748	11.719	15.8306
AT1G13930	Chr1:4761011-4762666	3229.97	3089.13	3370.81
AT1G13940	Chr1:4762702-4766749	2.79773	2.27821	3.31726
AT1G13950	Chr1:4773556-4774867	29.4277	25.149	33.7065
AT1G13960	Chr1:4776462-4779400	14.5651	12.8509	16.2793
AT1G13970	Chr1:4779522-4782542	0.828357	0.457905	1.19881
AT1G13980	Chr1:4788462-4794654	4.35895	3.80334	4.91456
AT1G13990	Chr1:4794704-4796597	153.349	143.811	162.886
AT1G14000	Chr1:4797357-4800283	25.6087	23.1364	28.081
AT1G14010	Chr1:4800168-4801850	19.7633	16.7063	22.8203
AT1G14020	Chr1:4802719-4805375	4.28982	3.39473	5.18491
AT1G14030	Chr1:4805305-4807517	38.1604	35.032	41.2888
AT1G14040	Chr1:4810487-4814543	1.16154	0.759463	1.56361
AT1G14048	Chr1:4815682-4815988	0	0	0
AT1G14060	Chr1:4817143-4818020	6.58994	4.82937	8.35052
AT1G14070	Chr1:4818357-4820150	5.76137	4.62332	6.89942
AT1G14071	Chr1:4820404-4820499	0	0	0
AT1G14080	Chr1:4822527-4824414	0.190669	0	0.38143
AT1G14090	Chr1:4824432-4827436	1.11953	0.765406	1.47365
AT1G14100	Chr1:4827960-4829587	0.170288	0	0.366919
AT1G14110	Chr1:4830296-4831915	0	0	0
AT1G14120	Chr1:4833517-4835089	0.232642	0	0.501274
AT1G14130	Chr1:4835723-4837616	4.53902	3.44398	5.63406
AT1G14140	Chr1:4837926-4839633	9.97605	8.1295	11.8226
AT1G14150	Chr1:4839852-4840751	157.301	145.878	168.725
AT1G14160	Chr1:4840696-4841848	0	0	0
AT1G14170	Chr1:4843233-4845847	9.70578	8.28643	11.1251
AT1G14180	Chr1:4847161-4849207	0.873817	0.405857	1.34178
AT1G14182	Chr1:4849447-4849826	0	0	0
AT1G14185	Chr1:4850273-4852096	0.100011	0	0.241645
AT1G14190	Chr1:4852801-4854307	0.587246	0.208069	0.966424
AT1G14200	Chr1:4854383-4855200	44.0342	39.308	48.7605
AT1G14205	Chr1:4855532-4856930	19.2998	15.177	23.4225
AT1G14210	Chr1:4856755-4857964	21.1258	17.2189	25.0327
AT1G14220	Chr1:4858641-4859601	0	0	0
AT1G14225	Chr1:4860514-4860649	0	0	0
AT1G14230	Chr1:4861265-4864094	13.0612	0	28971.1
AT1G14240	Chr1:4864901-4868000	0	0	0
AT1G14250	Chr1:4868451-4871488	39.714	36.647	42.781
AT1G14260	Chr1:4872855-4874907	0	0	0
AT1G14270	Chr1:4874874-4877248	41.0102	37.4883	44.5321
AT1G14280	Chr1:4877626-4879149	27.1868	24.6588	29.7149
AT1G14290	Chr1:4880050-4881964	13.2221	11.1959	15.2482
AT1G14300	Chr1:4882375-4884791	8.92778	7.34913	10.5064
AT1G14310	Chr1:4885043-4886793	18.1425	15.1726	21.1125
AT1G14315	Chr1:4886767-4887933	0	0	0
AT1G14320	Chr1:4888213-4889661	234.511	221.448	247.574
AT1G14330	Chr1:4890117-4892251	3.16921	2.45174	3.88668
AT1G14340	Chr1:4897345-4898961	26.9224	23.7586	30.0863
AT1G14345	Chr1:4899144-4899979	48.9582	44.0867	53.8298
AT1G14350	Chr1:4907952-4911168	3.18569	2.42743	3.94396
AT1G14360	Chr1:4911092-4913152	10.9137	9.157	12.6704
AT1G14370	Chr1:4915575-4918138	16.0959	14.1456	18.0461
AT1G14380	Chr1:4918009-4921596	11.362	10.039	12.6849
AT1G14390	Chr1:4924276-4926794	0.112437	0	0.242267
AT1G14400	Chr1:4927010-4928690	211.86	200.124	223.596
AT1G14410	Chr1:4929122-4930904	8.39325	6.54471	10.2418
AT1G14420	Chr1:4931565-4933515	0.0488864	0	0.146659
AT1G14430	Chr1:4934119-4936100	0.387236	0.129079	0.645393
AT1G14440	Chr1:4938823-4940903	1.95573	1.20166	2.7098
AT1G14450	Chr1:4946217-4947576	136.093	124.74	147.446
AT1G14455	Chr1:4947818-4948400	0.404638	0	0.977682
AT1G14460	Chr1:4948747-4952927	0.907606	0.625316	1.1899
AT1G14470	Chr1:4954079-4955702	0.431058	0.126254	0.735862
AT1G14480	Chr1:4956256-4958076	1.90818	1.21681	2.59955
AT1G14490	Chr1:4958513-4959325	0.377307	0	0.812983
AT1G14500	Chr1:4960374-4961780	0	0	0
AT1G14510	Chr1:4961885-4964428	35.8624	32.6988	39.026
AT1G14518	Chr1:4966809-4967493	0	0	0
AT1G14520	Chr1:4968141-4970311	6.48337	5.07625	7.8905
AT1G14530	Chr1:4970857-4973726	4.43045	3.25388	5.60702
AT1G14540	Chr1:4974066-4975705	2.03395	1.24949	2.81841
AT1G14549	Chr1:4978793-4978907	0	0	0
AT1G14550	Chr1:4979027-4980324	0	0	0
AT1G14560	Chr1:4980671-4983284	10.229	8.74112	11.7168
AT1G14570	Chr1:4983534-4987375	31.1525	0	28989.2
AT1G14580	Chr1:4989561-4992732	3.8603	2.98232	4.73828
AT1G14590	Chr1:4998815-5000643	7.7549	6.30227	9.20752
AT1G14600	Chr1:5001010-5003370	12.1225	9.88103	14.3639
AT1G14610	Chr1:5008243-5014533	9.92489	8.88823	10.9616
AT1G14620	Chr1:5014752-5016604	7.973	6.15883	9.78717
AT1G14630	Chr1:5019954-5021537	1.0045	0.294211	1.71479
AT1G14640,AT1G14642	Chr1:5023651-5026926	7.11892	0	33.4549
AT1G14650	Chr1:5027661-5031779	17.3876	15.8794	18.8959
AT1G14660	Chr1:5031949-5036477	4.3011	3.50326	5.09895
AT1G14670	Chr1:5037611-5040528	18.9486	17.2169	20.6803
AT1G14680	Chr1:5040860-5041733	1.37159	0.576699	2.16648
AT1G14685	Chr1:5042322-5045398	33.0573	30.0031	36.1114
AT1G14686	Chr1:5045780-5046800	0	0	0
AT1G14687	Chr1:5047802-5048612	5.93065	4.19513	7.66617
AT1G14688	Chr1:5049525-5050983	0	0	0
AT1G14690	Chr1:5051759-5055252	19.9077	18.1117	21.7037
AT1G14700	Chr1:5058679-5061136	11.7475	9.84001	13.6549
AT1G14710	Chr1:5061865-5065178	12.1447	10.2356	14.0537
AT1G14720	Chr1:5066635-5068645	38.6312	35.3687	41.8938
AT1G14730	Chr1:5073104-5074779	1.49016	0.745078	2.23523
AT1G14740	Chr1:5075212-5077791	34.5954	32.4283	36.7624
AT1G14750	Chr1:5079406-5082520	0	0	0
AT1G14755	Chr1:5083741-5084342	0	0	0
AT1G14760	Chr1:5084351-5085213	0	0	0
AT1G14770	Chr1:5086625-5088846	2.63829	1.87146	3.40511
AT1G14780	Chr1:5090989-5094152	0	0	0
AT1G14790	Chr1:5093960-5098032	5.11487	4.42586	5.80387
AT1G14800	Chr1:5099571-5102558	0	0	0
AT1G14810	Chr1:5102423-5104695	17.7496	15.5167	19.9824
AT1G14820	Chr1:5105017-5106954	16.8602	14.2481	19.4723
AT1G14830	Chr1:5107420-5111670	18.7624	17.1069	20.4178
AT1G14840	Chr1:5111954-5115497	5.46384	4.52377	6.40391
AT1G14850	Chr1:5116695-5123259	2.04294	1.66681	2.41908
AT1G14860	Chr1:5124741-5126151	0.57926	0.141381	1.01714
AT1G14870	Chr1:5128374-5129523	42.5148	37.5634	47.4661
AT1G14880	Chr1:5132534-5133716	115.453	107.456	123.45
AT1G14890	Chr1:5137013-5137957	9.19644	7.23646	11.1564
AT1G14900	Chr1:5138333-5139432	2.60777	1.59007	3.62547
AT1G14910	Chr1:5139711-5143689	9.51813	8.3557	10.6806
AT1G14920	Chr1:5149225-5151354	12.5509	11.133	13.9688
AT1G14930	Chr1:5152262-5153084	0	0	0
AT1G14940	Chr1:5154536-5155564	0	0	0
AT1G14950	Chr1:5157335-5158269	0.477171	0	0.954574
AT1G14960	Chr1:5159198-5160083	0	0	0
AT1G14970	Chr1:5161948-5164917	1.08485	0.630175	1.53952
AT1G14980	Chr1:5165627-5166745	41.6973	36.5293	46.8653
AT1G14990	Chr1:5167030-5168264	16.4811	13.062	19.9002
AT1G15000	Chr1:5168595-5170066	5.79331	4.57436	7.01226
AT1G15002	Chr1:5169939-5170435	0	0	0
AT1G15010	Chr1:5171206-5171742	50.6795	43.7265	57.6326
AT1G15015	Chr1:5172080-5172923	0	0	0
AT1G15020	Chr1:5173096-5176223	14.4368	12.736	16.1377
AT1G15030	Chr1:5177528-5180049	32.2495	29.4773	35.0216
AT1G15040	Chr1:5179886-5181389	0	0	0
AT1G15045	Chr1:5181856-5181964	0	0	0
AT1G15050	Chr1:5182255-5183243	0	0	0
AT1G15060	Chr1:5183606-5186974	9.99006	8.76701	11.2131
AT1G15080	Chr1:5187625-5189673	3.06986	2.12672	4.01301
AT1G15090	Chr1:5189686-5189760	0	0	0
AT1G15100	Chr1:5193425-5194203	9.59185	7.29266	11.891
AT1G15110	Chr1:5199017-5202175	4.53669	3.57762	5.49577
AT1G15120	Chr1:5202647-5204193	194.771	179.981	209.56
AT1G15125	Chr1:5204624-5206039	433.433	412.048	454.818
AT1G15130	Chr1:5206001-5209915	17.2956	15.6924	18.8988
AT1G15140	Chr1:5210205-5212349	39.1748	35.4531	42.8965
AT1G15150	Chr1:5212614-5214858	0.657314	0.264654	1.04997
AT1G15160	Chr1:5215474-5217545	1.23387	0	18.9131
AT1G15165	Chr1:5217669-5220121	4.08641	2.70812	5.4647
AT1G15170	Chr1:5220640-5222973	11.5007	9.88145	13.1199
AT1G15175	Chr1:5222912-5224121	4.64975	3.0828	6.21671
AT1G15180	Chr1:5224381-5226702	18.5283	16.477	20.5797
AT1G15190	Chr1:5227052-5228202	0.484961	0.0889919	0.880929
AT1G15200	Chr1:5228263-5231184	30.9244	28.259	33.5899
AT1G15210	Chr1:5231347-5236573	0.309068	0.159209	0.458926
AT1G15215	Chr1:5238064-5240051	8.41403	6.57547	10.2526
AT1G15220	Chr1:5240028-5241538	8.84567	7.13234	10.559
AT1G15230	Chr1:5242197-5243227	34.3438	30.7619	37.9257
AT1G15240	Chr1:5243449-5248702	13.0082	11.8515	14.1648
AT1G15250	Chr1:5248663-5249474	28.5911	23.3136	33.8686
AT1G15260	Chr1:5249759-5250573	39.4402	34.6531	44.2274
AT1G15270	Chr1:5250649-5252121	397.274	370.452	424.096
AT1G15280	Chr1:5252304-5256753	29.1985	27.0354	31.3616
AT1G15290	Chr1:5257045-5264942	19.5297	17.4373	21.6221
AT1G15300,AT1G15300.1	Chr1:5265725-5268602	0.404271	0.176034	0.632508
AT1G15310	Chr1:5269018-5272058	1.73191	1.13239	2.33142
AT1G15320	Chr1:5272255-5274074	0	0	0
AT1G15330	Chr1:5274345-5275602	0	0	0
AT1G15340	Chr1:5275676-5277689	64.381	59.9622	68.7998
AT1G15350	Chr1:5278259-5279877	81.9597	75.5665	88.353
AT1G15360	Chr1:5283537-5284673	0	0	0
AT1G15370	Chr1:5287046-5288577	50.066	44.6587	55.4734
AT1G15380	Chr1:5290744-5292535	4.40284	3.0184	5.78727
AT1G15385	Chr1:5292755-5293265	0	0	0
AT1G15390	Chr1:5294628-5295797	18.4218	15.6323	21.2112
AT1G15400	Chr1:5295772-5296902	125.159	114.703	135.615
AT1G15405	Chr1:5297874-5298166	6.60178	1.93362	11.2699
AT1G15410	Chr1:5298323-5300927	6.11072	5.12394	7.09751
AT1G15415	Chr1:5300741-5301412	0	0	0
AT1G15420	Chr1:5301612-5303390	9.59992	7.80169	11.3981
AT1G15430	Chr1:5304316-5306012	12.1421	10.0552	14.229
AT1G15440	Chr1:5306060-5309514	1.75888	1.28838	2.22938
AT1G15450	Chr1:5309646-5309718	0	0	0
AT1G15460	Chr1:5310000-5314094	0	0	0
AT1G15470	Chr1:5315506-5317863	5.80389	4.58667	7.02112
AT1G15480	Chr1:5318010-5320594	1.26275	0.809155	1.71634
AT1G15490	Chr1:5320614-5323895	2.20666	1.6743	2.73902
AT1G15500	Chr1:5326289-5328874	54.8555	51.935	57.776
AT1G15510	Chr1:5329110-5331711	1.11638	0.734487	1.49828
AT1G15520	Chr1:5331724-5338326	0.819373	0.577868	1.06088
AT1G15530	Chr1:5339960-5341931	8.39433	7.17274	9.61591
AT1G15540	Chr1:5342586-5343705	0	0	0
AT1G15550	Chr1:5344477-5346245	4.89254	3.34939	6.43568
AT1G15560	Chr1:5352654-5354314	0	0	0
AT1G15570	Chr1:5362008-5365549	0.363652	0.0393835	0.687921
AT1G15580	Chr1:5365664-5366497	3.06618	1.35622	4.77613
AT1G15590	Chr1:5367296-5368670	0	0	0
AT1G15600	Chr1:5368922-5370344	0	0	0
AT1G15610	Chr1:5370676-5371859	0	0	0
AT1G15620	Chr1:5373503-5374575	0.11212	0	0.33636
AT1G15630	Chr1:5376792-5378027	0	0	0
AT1G15640	Chr1:5378885-5380139	0	0	0
AT1G15650	Chr1:5380906-5380988	0	0	0
AT1G15660	Chr1:5381169-5385254	3.09912	2.43299	3.76524
AT1G15670	Chr1:5389951-5391490	13.86	12.0419	15.6781
AT1G15680	Chr1:5393406-5394639	0	0	0
AT1G15690	Chr1:5398989-5402733	98.577	93.2383	103.916
AT1G15700	Chr1:5402568-5403818	0	0	0
AT1G15710	Chr1:5404357-5405686	3.53418	2.55331	4.51504
AT1G15720	Chr1:5406024-5407486	0	0	0
AT1G15730	Chr1:5407400-5409987	28.5786	25.7277	31.4295
AT1G15740	Chr1:5410907-5414919	133.096	126.026	140.165
AT1G15750	Chr1:5414816-5421033	0	0	0
AT1G15757	Chr1:5424241-5424576	0	0	0
AT1G15760	Chr1:5425713-5426322	0.188827	0	0.566482
AT1G15770	Chr1:5426891-5428280	0	0	0
AT1G15772	Chr1:5428519-5429561	0.1025	0	0.307499
AT1G15780	Chr1:5430182-5436432	5.21394	4.5714	5.85649
AT1G15790	Chr1:5438252-5440088	17.4714	14.3919	20.5508
AT1G15800	Chr1:5441081-5443684	10.9866	9.01102	12.9621
AT1G15810	Chr1:5444417-5446564	0	0	0
AT1G15820	Chr1:5446461-5447859	2559.71	2450.38	2669.05
AT1G15825	Chr1:5448148-5448765	6.22804	3.76845	8.68763
AT1G15830	Chr1:5448725-5450177	4.76722	3.65645	5.87798
AT1G15840	Chr1:5451431-5452374	0	0	0
AT1G15850	Chr1:5453244-5454088	0	0	0
AT1G15860	Chr1:5454784-5457022	35.3722	31.7463	38.9981
AT1G15870	Chr1:5457083-5458429	0.294849	0	0.635312
AT1G15880	Chr1:5458534-5460333	92.1086	85.2836	98.9337
AT1G15885,AT1G15890	Chr1:5460283-5464241	7.21346	6.22528	8.20164
AT1G15900	Chr1:5464355-5464697	4.95259	1.65086	8.25432
AT1G15910	Chr1:5465335-5469125	4.92939	4.11066	5.74811
AT1G15920	Chr1:5469388-5471149	17.3058	15.0408	19.5707
AT1G15930	Chr1:5471399-5473014	98.5084	90.3773	106.64
AT1G15940	Chr1:5473564-5478259	5.2292	4.4645	5.99391
AT1G15950	Chr1:5478753-5482180	44.2301	40.2786	48.1816
AT1G15960	Chr1:5481664-5485082	18.5928	16.6968	20.4888
AT1G15970	Chr1:5486318-5488868	4.36456	3.39993	5.32919
AT1G15980	Chr1:5489297-5491363	108.008	0	29066.1
AT1G15990	Chr1:5491303-5493772	0	0	0
AT1G16000	Chr1:5494532-5495359	0	0	0
AT1G16010	Chr1:5495318-5497723	28.8662	26.206	31.5264
AT1G16020	Chr1:5498164-5501358	5.13274	4.17367	6.09181
AT1G16022	Chr1:5501395-5501959	0	0	0
AT1G16025	Chr1:5501504-5501959	0	0	0
AT1G16030	Chr1:5502205-5504535	1.65428	1.16562	2.14295
AT1G16040	Chr1:5504734-5506611	16.0295	13.0896	18.9694
AT1G16060	Chr1:5508506-5511735	4.29467	3.12761	5.46173
AT1G16070	Chr1:5511872-5513896	0.067485	0	0.336845
AT1G16080,AT1G16090	Chr1:5514316-5517822	88.9097	82.6455	95.1738
AT1G16100	Chr1:5518061-5518134	0	0	0
AT1G16110	Chr1:5518274-5520891	19.0486	17.1895	20.9078
AT1G16120	Chr1:5522638-5524983	0	0	0
AT1G16130	Chr1:5525490-5528212	7.15457	6.17299	8.13615
AT1G16140	Chr1:5528964-5531255	0	0	0
AT1G16150	Chr1:5532414-5534877	0.214766	0.0394103	0.390122
AT1G16160	Chr1:5535972-5538269	0	0	0
AT1G16170	Chr1:5538731-5539821	49.4812	43.9201	55.0424
AT1G16180	Chr1:5540426-5542902	85.5181	80.2767	90.7594
AT1G16190	Chr1:5543151-5546103	7.6195	6.16076	9.07823
AT1G16210	Chr1:5546127-5547552	61.6798	56.2328	67.1269
AT1G16220	Chr1:5548652-5550553	0.841537	0.391716	1.29136
AT1G16225	Chr1:5551040-5552097	0	0	0
AT1G16230	Chr1:5553466-5554324	0	0	0
AT1G16240	Chr1:5555006-5556841	140.038	130.933	149.142
AT1G16250	Chr1:5556988-5559620	15.1231	13.3718	16.8745
AT1G16260	Chr1:5559578-5562113	13.9494	12.4548	15.444
AT1G16270	Chr1:5563086-5568368	3.52557	2.94151	4.10962
AT1G16280	Chr1:5568481-5570487	4.51557	3.44029	5.59085
AT1G16290	Chr1:5570752-5573538	0	0	0
AT1G16300	Chr1:5574309-5577622	1.58606	0.997011	2.17511
AT1G16310	Chr1:5578430-5580693	2.55933	1.74524	3.37343
AT1G16320	Chr1:5580854-5582143	60.6739	56.1762	65.1716
AT1G16330	Chr1:5582386-5587391	0.0877311	0	0.211975
AT1G16340	Chr1:5587789-5590651	6.53363	5.04265	8.02461
AT1G16350	Chr1:5590950-5593007	6.53085	5.35051	7.7112
AT1G16360	Chr1:5593300-5595179	0.229614	0	0.49475
AT1G16370	Chr1:5596693-5598447	0.690591	0.321455	1.05973
AT1G16380	Chr1:5598452-5601367	0	0	0
AT1G16390	Chr1:5602872-5604663	0.240889	0.0254313	0.456347
AT1G16400	Chr1:5605158-5607473	3.58539	2.77027	4.40051
AT1G16410	Chr1:5608806-5611426	82.7645	77.6446	87.8843
AT1G16420	Chr1:5612149-5613867	0.269702	0	0.539534
AT1G16430	Chr1:5614618-5615510	9.99298	7.12763	12.8583
AT1G16440	Chr1:5615814-5617672	0.22455	0	0.449208
AT1G16445	Chr1:5617810-5619334	3.28384	2.04266	4.52501
AT1G16450	Chr1:5619470-5619543	0	0	0
AT1G16460	Chr1:5619581-5622663	92.9188	0	473.071
AT1G16470	Chr1:5622785-5625643	44.1787	39.7645	48.5929
AT1G16480	Chr1:5625698-5628656	0.234348	0.0399742	0.428721
AT1G16489	Chr1:5629215-5630488	1.47087	0	3.11536
AT1G16490	Chr1:5629654-5630995	1.25446	0.597124	1.9118
AT1G16500	Chr1:5639031-5640173	5.91855	4.38971	7.44739
AT1G16510	Chr1:5644571-5645443	5.83798	4.19186	7.48411
AT1G16515	Chr1:5647548-5647813	11.9968	4.76245	19.2311
AT1G16520	Chr1:5648759-5651167	2.11024	1.33969	2.88078
AT1G16530	Chr1:5651369-5652883	0.698387	0	1.39711
AT1G16540	Chr1:5659394-5665449	3.73888	3.05471	4.42305
AT1G16550	Chr1:5665906-5668209	0.947059	0.574188	1.31993
AT1G16560	Chr1:5668383-5670708	24.2358	21.6688	26.8028
AT1G16570	Chr1:5670576-5673600	7.15454	5.85873	8.45034
AT1G16590	Chr1:5673794-5675131	7.5873	5.84882	9.32578
AT1G16600	Chr1:5675168-5675433	0	0	0
AT1G16610	Chr1:5675703-5678852	17.1627	15.0447	19.2808
AT1G16620.1	Chr1:5679818-5681188	0.653563	0	50.7509
AT1G16630	Chr1:5682117-5684867	0.120119	0	0.240297
AT1G16635	Chr1:5685502-5686368	0	0	0
AT1G16640	Chr1:5686602-5687715	0.844965	0.0627901	1.62714
AT1G16650	Chr1:5687942-5691198	4.75967	3.77646	5.74288
AT1G16660.1	Chr1:5692023-5696458	0	0	0
AT1G16670	Chr1:5697323-5699769	12.0034	10.4211	13.5857
AT1G16680	Chr1:5702752-5705838	7.05819	5.98635	8.13003
AT1G16690	Chr1:5705968-5709552	5.55553	3.81085	7.30022
AT1G16700	Chr1:5709724-5711902	53.7115	48.7589	58.6642
AT1G16705	Chr1:5712087-5713752	0.395525	0	1.00031
AT1G16710	Chr1:5714126-5722614	5.19811	4.43619	5.96003
AT1G16720	Chr1:5723087-5726478	139.204	131.73	146.677
AT1G16730	Chr1:5726367-5727312	0	0	0
AT1G16740	Chr1:5727689-5729080	31.7669	26.7752	36.7586
AT1G16750	Chr1:5729096-5731870	2.98416	2.23497	3.73336
AT1G16760	Chr1:5734233-5737307	0	0	0
AT1G16770	Chr1:5737877-5739377	0	0	0
AT1G16780	Chr1:5739298-5744214	2.52614	0.0233848	5.02889
AT1G16790	Chr1:5744552-5745209	10.1288	7.4738	12.7839
AT1G16800	Chr1:5745522-5755263	0.383507	0.245747	0.521266
AT1G16810	Chr1:5755587-5756895	170.026	158.788	181.264
AT1G16820	Chr1:5756834-5758464	0	0	0
AT1G16825	Chr1:5758854-5760501	10.0937	7.42694	12.7605
AT1G16830	Chr1:5760771-5762619	0.0930146	0	0.224741
AT1G16840	Chr1:5762693-5764073	82.7112	76.1439	89.2785
AT1G16850	Chr1:5764806-5765651	20.8425	17.416	24.2689
AT1G16858	Chr1:5767299-5770602	8.85917	7.69134	10.027
AT1G16870	Chr1:5770731-5773251	6.2046	5.10008	7.30912
AT1G16880	Chr1:5773591-5776308	300.402	284.836	315.968
AT1G16890	Chr1:5776176-5778484	189.392	177.236	201.547
AT1G16900	Chr1:5779020-5782433	4.39223	3.54694	5.23751
AT1G16905	Chr1:5782454-5783840	0	0	0
AT1G16910	Chr1:5785002-5785927	0	0	0
AT1G16916	Chr1:5786559-5787112	32.2361	26.0889	38.3833
AT1G16920	Chr1:5787329-5789249	19.2243	16.3036	22.1451
AT1G16930	Chr1:5789720-5791689	5.48697	4.37754	6.5964
AT1G16940	Chr1:5791982-5793491	0	0	0
AT1G16950	Chr1:5796008-5796559	0	0	0
AT1G16960	Chr1:5799882-5800845	61.5687	48.3618	74.7756
AT1G16970	Chr1:5800766-5805799	4.04827	3.24668	4.84986
AT1G16980	Chr1:5807310-5811488	0	0	0
AT1G17000	Chr1:5812727-5816662	0	0	0
AT1G17010	Chr1:5817566-5819352	0	0	0
AT1G17020	Chr1:5820205-5822013	1.53303	0.902959	2.16311
AT1G17030	Chr1:5822367-5824455	0.262745	0.0277387	0.497751
AT1G17040	Chr1:5824847-5828233	2.79633	2.14344	3.44922
AT1G17050	Chr1:5829079-5831343	19.8452	17.7324	21.9579
AT1G17060	Chr1:5832096-5835456	2.19194	1.42585	2.95803
AT1G17070	Chr1:5837589-5840332	0	0	0
AT1G17080	Chr1:5840268-5841606	149.117	137.832	160.401
AT1G17090	Chr1:5842215-5844283	2.973	1.49144	4.45456
AT1G17100	Chr1:5844675-5845661	56.9003	51.3643	62.4363
AT1G17110	Chr1:5845659-5850934	12.0007	10.8492	13.1523
AT1G17120	Chr1:5851952-5853955	11.815	10.3813	13.2487
AT1G17130	Chr1:5854147-5856697	19.7496	17.272	22.2272
AT1G17140	Chr1:5856572-5858550	11.9623	10.1636	13.7611
AT1G17145	Chr1:5860118-5862697	46.4125	42.3869	50.4381
AT1G17147	Chr1:5863430-5864009	111.962	101.206	122.719
AT1G17150	Chr1:5865706-5867495	0	0	0
AT1G17160	Chr1:5867634-5869356	30.789	27.5918	33.9863
AT1G17170	Chr1:5869845-5870840	0.82222	0.20068	1.44376
AT1G17180	Chr1:5872144-5873086	0	0	0
AT1G17190	Chr1:5875349-5876545	0.627619	0.11517	1.14007
AT1G17200	Chr1:5878399-5880041	62.0278	56.0383	68.0172
AT1G17210	Chr1:5880129-5884756	11.9401	10.8582	13.0219
AT1G17220	Chr1:5885082-5890470	43.4533	41.4998	45.4069
AT1G17230	Chr1:5891323-5895075	0.802783	0.356439	1.24913
AT1G17232	Chr1:5892299-5893652	1.08786	0.510043	1.66569
AT1G17235	Chr1:5895350-5895710	0	0	0
AT1G17240	Chr1:5896415-5898717	0.473755	0.210963	0.736547
AT1G17250	Chr1:5901168-5903439	0	0	0
AT1G17255	Chr1:5899993-5903619	2.18597	1.60735	2.76459
AT1G17260	Chr1:5904057-5908898	0.810896	0.504406	1.11739
AT1G17270	Chr1:5909248-5911693	3.00774	2.27284	3.74264
AT1G17275	Chr1:5912052-5915313	0	0	0
AT1G17277,AT1G17277.1	Chr1:5915643-5916212	0	0	0
AT1G17280	Chr1:5916870-5920089	60.8694	55.9081	65.8307
AT1G17285	Chr1:5920773-5921415	0.459339	0	1.10985
AT1G17290	Chr1:5922629-5926400	71.6482	0	451.871
AT1G17300	Chr1:5926993-5927784	0	0	0
AT1G17310	Chr1:5928013-5928667	0	0	0
AT1G17330	Chr1:5929908-5931871	26.1403	22.7856	29.495
AT1G17340	Chr1:5933869-5938761	8.59886	7.62296	9.57477
AT1G17345	Chr1:5940422-5941210	0	0	0
AT1G17350	Chr1:5941783-5944463	9.13121	7.06908	11.1933
AT1G17360	Chr1:5946763-5951473	6.16055	5.35896	6.96214
AT1G17370	Chr1:5951541-5955037	35.9861	32.9223	39.0498
AT1G17380	Chr1:5955487-5957212	14.2389	12.0518	16.4261
AT1G17390.1	Chr1:5958627-5959651	0	0	0
AT1G17400	Chr1:5960480-5962481	0.0600625	0	0.180188
AT1G17410	Chr1:5968468-5969995	19.4741	16.3707	22.5776
AT1G17420	Chr1:5977410-5981480	10.5533	9.4652	11.6414
AT1G17430	Chr1:5982266-5984013	0	0	0
AT1G17440	Chr1:5983983-5987784	12.6848	11.3009	14.0688
AT1G17450	Chr1:5988279-5996891	2.13848	1.78514	2.49182
AT1G17455	Chr1:5997179-5998475	42.3978	37.3993	47.3963
AT1G17460	Chr1:5998813-6002716	8.50647	6.37647	10.6365
AT1G17470	Chr1:6002911-6006405	41.7101	38.3638	45.0564
AT1G17480	Chr1:6006460-6008266	0.970917	0.485458	1.45638
AT1G17490	Chr1:6008588-6009420	37.0864	31.4264	42.7463
AT1G17495.1	Chr1:6009569-6013742	0	0	0
AT1G17500	Chr1:6018086-6023503	2.67472	2.20222	3.14722
AT1G17510	Chr1:6023503-6024309	13.3785	10.3151	16.4419
AT1G17520	Chr1:6024635-6027385	18.3278	15.7157	20.9398
AT1G17530	Chr1:6027630-6028506	56.3254	51.2242	61.4267
AT1G17540	Chr1:6029276-6032754	0.03226	0	0.0967801
AT1G17545	Chr1:6033108-6033908	0	0	0
AT1G17550	Chr1:6034347-6037289	22.0803	20.2195	23.9411
AT1G17560	Chr1:6037463-6038692	0.791807	0.193257	1.39036
AT1G17570	Chr1:6038756-6038838	0	0	0
AT1G17580	Chr1:6039302-6049556	4.85475	4.29192	5.41759
AT1G17590	Chr1:6050192-6052568	2.44245	1.66564	3.21926
AT1G17600	Chr1:6052935-6056664	1.49098	1.10243	1.87952
AT1G17610	Chr1:6056894-6058357	5.04063	3.92658	6.15468
AT1G17615	Chr1:6059440-6060667	0	0	0
AT1G17620	Chr1:6062215-6063291	12.8023	10.6832	14.9213
AT1G17630	Chr1:6064524-6066720	0.307056	0.0899347	0.524178
AT1G17640	Chr1:6067343-6069316	6.45941	5.01451	7.90431
AT1G17650	Chr1:6069476-6072012	17.7526	15.4205	20.0846
AT1G17660	Chr1:6075819-6075891	0	0	0
AT1G17665	Chr1:6072252-6074484	10.868	9.03753	12.6985
AT1G17670	Chr1:6075944-6076018	0	0	0
AT1G17680	Chr1:6076076-6082345	12.3163	10.6538	13.9789
AT1G17690	Chr1:6082754-6088340	3.63278	2.8978	4.36776
AT1G17700	Chr1:6089516-6090323	1.90218	0.910875	2.89348
AT1G17710	Chr1:6090559-6092027	0.858167	0.26765	1.44868
AT1G17720	Chr1:6093207-6098383	14.621	13.1598	16.0821
AT1G17730	Chr1:6099088-6100315	51.678	46.8718	56.4841
AT1G17744	Chr1:6100960-6101983	0	0	0
AT1G17745	Chr1:6100963-6105265	7.78791	6.67448	8.90135
AT1G17750	Chr1:6106655-6110120	0	0	0
AT1G17760	Chr1:6110106-6116617	7.10121	6.12713	8.07529
AT1G17770	Chr1:6120740-6122822	0	0	0
AT1G17780	Chr1:6123700-6125269	20.6832	18.0888	23.2776
AT1G17790	Chr1:6125355-6127454	6.02136	4.88572	7.157
AT1G17800	Chr1:6128822-6129508	0	0	0
AT1G17810	Chr1:6130024-6131627	0	0	0
AT1G17820	Chr1:6131536-6135345	5.04517	4.24622	5.84411
AT1G17830	Chr1:6135802-6138432	0.662461	0.278538	1.04638
AT1G17840	Chr1:6142563-6146521	9.58675	8.48633	10.6872
AT1G17850	Chr1:6145925-6148940	9.08723	7.76288	10.4116
AT1G17860	Chr1:6149300-6150038	30.8311	26.4486	35.2135
AT1G17870	Chr1:6149938-6152222	3.0408	2.26895	3.81265
AT1G17880	Chr1:6152408-6153982	140.681	131.951	149.41
AT1G17890	Chr1:6154267-6155752	12.577	10.6451	14.509
AT1G17900.1	Chr1:6157367-6158130	0	0	0
AT1G17910	Chr1:6159125-6161615	0	0	0
AT1G17920	Chr1:6161871-6165382	0.59942	0.331351	0.867489
AT1G17930	Chr1:6166219-6168839	4.24526	3.38959	5.10093
AT1G17940	Chr1:6169340-6173222	12.4332	10.7836	14.0828
AT1G17950	Chr1:6177616-6179289	0.249605	0	0.537824
AT1G17960	Chr1:6180895-6183806	0.393251	0.0959811	0.69052
AT1G17970	Chr1:6184903-6187472	29.5124	26.7374	32.2874
AT1G17980,AT1G17990	Chr1:6187506-6194093	69.7599	65.3244	74.1954
AT1G18000	Chr1:6194542-6196229	24.7472	22.4751	27.0194
AT1G18010	Chr1:6199897-6201484	25.9286	23.5176	28.3397
AT1G18020,AT1G18030	Chr1:6202248-6206988	89.3014	83.122	95.4808
AT1G18040	Chr1:6206870-6209500	0	0	0
AT1G18050	Chr1:6209770-6211588	0	0	0
AT1G18060	Chr1:6211872-6213444	138.094	130.814	145.375
AT1G18070	Chr1:6213724-6218340	30.4321	27.8487	33.0155
AT1G18075	Chr1:6220647-6220833	24.8235	6.0587	43.5883
AT1G18080	Chr1:6222200-6224151	68.9071	64.5947	73.2194
AT1G18090	Chr1:6224500-6227822	1.46063	0.920042	2.00122
AT1G18100	Chr1:6227216-6230188	1.36988	0.769627	1.97013
AT1G18120	Chr1:6232091-6233926	0	0	0
AT1G18130	Chr1:6235894-6238799	0	0	0
AT1G18140	Chr1:6238843-6241436	0	0	0
AT1G18150	Chr1:6244297-6247812	24.2464	22.026	26.4667
AT1G18160	Chr1:6248768-6254039	13.7873	12.5552	15.0194
AT1G18170	Chr1:6254228-6255690	50.9436	46.4536	55.4335
AT1G18180	Chr1:6255829-6257900	0	0	0
AT1G18190	Chr1:6257850-6261457	11.8943	8.97881	14.8098
AT1G18191	Chr1:6262053-6262330	0	0	0
AT1G18200,AT1G18210	Chr1:6265291-6268828	90.9818	83.5462	98.4174
AT1G18220	Chr1:6269669-6269807	0	0	0
AT1G18230	Chr1:6272665-6273307	0.0872983	0	0.436492
AT1G18240.1	Chr1:6274285-6275594	0.502819	0.0476531	0.957984
AT1G18250	Chr1:6276787-6278150	0.475521	0	0.992158
AT1G18260	Chr1:6278847-6282103	12.3654	11.0219	13.7088
AT1G18265	Chr1:6282251-6283293	24.1799	21.183	27.1768
AT1G18270	Chr1:6283411-6293871	7.016	5.92944	8.10257
AT1G18280	Chr1:6294332-6295364	0.135104	0	0.405311
AT1G18290	Chr1:6297363-6298328	0	0	0
AT1G18300	Chr1:6299686-6301086	46.3574	42.2669	50.4479
AT1G18310	Chr1:6301199-6303956	0	0	0
AT1G18320	Chr1:6304359-6305689	0.92692	0.170093	1.68375
AT1G18330	Chr1:6305965-6308013	40.7975	37.2301	44.365
AT1G18335	Chr1:6309040-6311326	7.41046	5.81766	9.00327
AT1G18340	Chr1:6311440-6313931	6.66876	5.2387	8.09882
AT1G18350	Chr1:6315650-6316738	0	0	0
AT1G18360	Chr1:6316694-6319427	17.0197	14.9895	19.0499
AT1G18370	Chr1:6319649-6324222	0.104949	0	0.209949
AT1G18382	Chr1:6326365-6326699	0	0	0
AT1G18390	Chr1:6325641-6330098	18.5186	16.2518	20.7854
AT1G18400	Chr1:6331397-6333743	7.57586	5.73889	9.41283
AT1G18410	Chr1:6336527-6342460	0.225637	0	0.753323
AT1G18415	Chr1:6343095-6345662	0.437359	0.170502	0.704215
AT1G18420	Chr1:6343329-6345689	1.02367	0.516706	1.53063
AT1G18430	Chr1:6345763-6345835	0	0	0
AT1G18440	Chr1:6345973-6347910	11.6384	9.25637	14.0204
AT1G18450	Chr1:6348106-6351975	21.2774	19.1389	23.4158
AT1G18460	Chr1:6352469-6356174	17.0375	14.9897	19.0852
AT1G18470	Chr1:6356130-6360192	42.663	39.2909	46.0352
AT1G18480	Chr1:6361628-6363007	11.2575	9.52837	12.9867
AT1G18485	Chr1:6363171-6366235	2.56634	2.04249	3.0902
AT1G18486,AT1G18490	Chr1:6366396-6368849	11.2843	9.59616	12.9724
AT1G18500	Chr1:6369346-6373025	22.4923	20.545	24.4396
AT1G18510	Chr1:6373294-6374090	0	0	0
AT1G18520	Chr1:6374931-6376316	0	0	0
AT1G18530	Chr1:6376782-6377256	0	0	0
AT1G18540	Chr1:6377320-6378580	72.3928	66.5597	78.2259
AT1G18550	Chr1:6381502-6384340	0.611079	0.314662	0.907495
AT1G18560	Chr1:6385448-6388080	1.30564	0.853687	1.7576
AT1G18570	Chr1:6389410-6391267	59.9015	56.3292	63.4737
AT1G18580	Chr1:6395863-6398239	4.2123	3.3934	5.0312
AT1G18590	Chr1:6398579-6399942	19.9232	17.4396	22.4069
AT1G18600	Chr1:6400403-6402791	7.98742	6.50463	9.47021
AT1G18610	Chr1:6405644-6409297	3.68012	2.85859	4.50165
AT1G18620	Chr1:6409945-6414451	26.3347	24.3935	28.276
AT1G18630	Chr1:6414724-6416459	8.52649	6.28357	10.7694
AT1G18640	Chr1:6416356-6418690	23.693	20.7943	26.5917
AT1G18650	Chr1:6418857-6420557	18.1172	14.4087	21.8257
AT1G18660	Chr1:6421116-6425880	37.6154	0	28995.7
AT1G18670	Chr1:6426897-6430812	3.28619	2.51967	4.05272
AT1G18680	Chr1:6431937-6433464	16.2922	13.3626	19.2218
AT1G18690	Chr1:6433573-6436922	16.5881	13.1589	20.0172
AT1G18700	Chr1:6437476-6444076	13.9804	12.4873	15.4735
AT1G18710	Chr1:6450593-6453114	17.3816	14.9529	19.8104
AT1G18720	Chr1:6457820-6459751	152.391	144.225	160.558
AT1G18730	Chr1:6460597-6462224	430.238	408.706	451.769
AT1G18735	Chr1:6461231-6461752	0	0	0
AT1G18740	Chr1:6463921-6465476	47.349	43.5053	51.1928
AT1G18745	Chr1:6465486-6466454	11.5461	9.3171	13.7751
AT1G18750	Chr1:6466688-6469984	7.76579	6.17486	9.35672
AT1G18760	Chr1:6471149-6471824	0	0	0
AT1G18770	Chr1:6473369-6474048	0	0	0
AT1G18773	Chr1:6474801-6475904	19.0659	15.727	22.4048
AT1G18780	Chr1:6476257-6477235	0	0	0
AT1G18790	Chr1:6478850-6480043	0	0	0
AT1G18800	Chr1:6481112-6483596	10.5288	8.70184	12.3558
[truncated: 31,014 more rows]

## Sheet: L52_1
Gene ID	Locus	FPKM	FPKM_conf_lo	FPKM_conf_hi
AT1G01010	Chr1:3630-5899	7.64808	6.25912	9.03705
AT1G01020	Chr1:5927-8737	17.5968	15.287	19.9067
AT1G01030	Chr1:11648-13714	0.306309	0.0897158	0.522902
AT1G01040,AT1G01046	Chr1:23145-31227	36.1204	31.2753	40.9655
AT1G01050	Chr1:31169-33153	70.9662	65.2215	76.7108
AT1G01060	Chr1:33378-37871	0.366044	0.118255	0.613834
AT1G01070	Chr1:38751-40944	9.14899	7.60876	10.6892
AT1G01073	Chr1:44676-44787	0	0	0
AT1G01080	Chr1:45295-47019	32.186	29.1084	35.2636
AT1G01090	Chr1:47484-49286	44.4421	41.5602	47.324
AT1G01100	Chr1:50074-51199	396.958	374.252	419.664
AT1G01110	Chr1:52238-54692	0.263687	0	0.546983
AT1G01115	Chr1:56623-56740	0	0	0
AT1G01120	Chr1:57268-59167	8.45332	7.29355	9.61308
AT1G01130	Chr1:61904-63811	3.76723	1.71411	5.82035
AT1G01140	Chr1:64165-67625	165.565	156.832	174.298
AT1G01150	Chr1:70114-72138	0	0	0
AT1G01160	Chr1:72338-74096	78.5706	72.541	84.6003
AT1G01170	Chr1:73930-74737	458.666	431.28	486.051
AT1G01180	Chr1:75582-76758	53.2049	49.4123	56.9974
AT1G01183	Chr1:78931-79032	0	0	0
AT1G01190	Chr1:83044-84864	0	0	0
AT1G01200	Chr1:86514-88213	0	0	0
AT1G01210	Chr1:88897-90594	30.9895	26.5282	35.4507
AT1G01220	Chr1:91375-95658	7.56695	6.68768	8.44622
AT1G01225	Chr1:95986-97407	0.476009	0.0873492	0.864668
AT1G01230	Chr1:97455-99240	74.5754	68.9932	80.1577
AT1G01240	Chr1:99893-101834	109.173	102.313	116.034
AT1G01250	Chr1:104490-105330	2.45799	1.44776	3.46822
AT1G01260	Chr1:108945-111609	23.3434	21.4605	25.2263
AT1G01270	Chr1:111889-111961	0	0	0
AT1G01280	Chr1:112262-113947	0	0	0
AT1G01290	Chr1:114285-116108	28.4836	25.2725	31.6948
AT1G01300	Chr1:116942-118764	12.7602	11.3215	14.1988
AT1G01305	Chr1:119396-119997	0	0	0
AT1G01310	Chr1:120153-121130	0	0	0
AT1G01320	Chr1:121066-130577	38.078	36.3546	39.8013
AT1G01340	Chr1:132327-135831	19.8383	18.0542	21.6224
AT1G01350	Chr1:136123-138162	22.1641	19.9668	24.3614
AT1G01355	Chr1:138482-139568	12.0949	6.9587	17.2312
AT1G01360	Chr1:141970-143183	29.294	26.1794	32.4086
AT1G01370	Chr1:143563-145684	0.184781	0	0.56073
AT1G01380	Chr1:147152-147942	0.715888	0	1.43212
AT1G01390	Chr1:148119-149806	1.0101	0.586757	1.43345
AT1G01400	Chr1:150688-152210	0	0	0
AT1G01410	Chr1:153112-154198	0	0	0
AT1G01420	Chr1:154491-156011	5.93893	4.85464	7.02323
AT1G01430	Chr1:156800-158686	14.1911	12.5043	15.878
AT1G01440	Chr1:159855-162572	15.1438	13.7357	16.552
AT1G01448	Chr1:163418-166292	6.45895	5.4318	7.48611
AT1G01450	Chr1:164104-165517	9.7519	8.2535	11.2503
AT1G01453	Chr1:166588-167842	3.51488	2.47249	4.55728
AT1G01460	Chr1:168722-171165	0.052188	0	0.156564
AT1G01470	Chr1:172145-172948	441.652	426.819	456.485
AT1G01471	Chr1:173250-173466	0	0	0
AT1G01480	Chr1:175781-178400	1.61809	1.103	2.13319
AT1G01490	Chr1:180058-182358	266.029	252.651	279.407
AT1G01500	Chr1:185132-186923	30.3114	27.7702	32.8525
AT1G01510	Chr1:187210-190056	7.77802	6.74111	8.81492
AT1G01520	Chr1:190595-192139	0.592147	0.108661	1.07563
AT1G01530	Chr1:192639-193670	0.118866	0	0.356598
AT1G01540	Chr1:195779-198684	17.208	15.453	18.9629
AT1G01550	Chr1:199638-201775	256.592	246.184	266.999
AT1G01560	Chr1:202135-204335	8.24093	6.79814	9.68372
AT1G01570	Chr1:205175-207435	0.633875	0.266519	1.00123
AT1G01580	Chr1:209394-213041	0.50212	0.258556	0.745684
AT1G01590	Chr1:214228-217304	0.102242	0	0.220302
AT1G01600	Chr1:218993-221286	0.132983	0	0.26603
AT1G01610	Chr1:221690-224340	7.37236	6.27778	8.46695
AT1G01620	Chr1:225664-227302	121.789	114.952	128.627
AT1G01630	Chr1:229012-230917	38.9228	35.6992	42.1464
AT1G01640	Chr1:230993-232508	12.7729	10.533	15.0127
AT1G01650	Chr1:232840-237817	65.4614	60.9401	69.9827
AT1G01660	Chr1:239950-242608	1.64081	0	419.431
AT1G01670	Chr1:242828-245988	5.96002	4.61871	7.30134
AT1G01680	Chr1:246410-248367	4.02277	2.8245	5.22104
AT1G01690	Chr1:249140-259801	9.86405	0	52.7921
AT1G01695	Chr1:252946-254495	0.296591	0.031312	0.561871
AT1G01700	Chr1:259494-261602	3.43566	2.45552	4.4158
AT1G01710	Chr1:262827-267771	21.1779	19.6171	22.7388
AT1G01720	Chr1:268329-269819	51.8258	47.7075	55.9442
AT1G01725	Chr1:269791-270775	183.474	167.558	199.391
AT1G01730	Chr1:270955-272061	95.6733	88.4889	102.858
AT1G01740	Chr1:272030-274569	16.7427	14.8588	18.6266
AT1G01750	Chr1:275365-276310	0	0	0
AT1G01760	Chr1:276265-278448	0	0	0
AT1G01770,AT1G01780	Chr1:278614-284245	57.5111	53.2644	61.7578
AT1G01790	Chr1:284609-291094	6.8517	6.15524	7.54816
AT1G01800	Chr1:293341-295040	84.8194	78.686	90.9529
AT1G01810	Chr1:295220-295859	2.09653	0.97589	3.21718
AT1G01820	Chr1:296000-298120	257.216	248.305	266.127
AT1G01830	Chr1:298534-302315	18.4682	16.8271	20.1094
AT1G01840	Chr1:303536-304358	0	0	0
AT1G01860	Chr1:304132-306287	15.0609	13.0842	17.0376
AT1G01870	Chr1:306383-306456	0	0	0
AT1G01880	Chr1:306479-309109	0.87226	0.494422	1.2501
AT1G01890	Chr1:309274-309347	0	0	0
AT1G01900	Chr1:310315-313130	0	0	0
AT1G01910	Chr1:313100-315902	38.3842	35.2846	41.4838
AT1G01920	Chr1:316127-319650	10.7242	8.64804	12.8004
AT1G01930	Chr1:319835-322860	9.72395	8.52359	10.9243
AT1G01940	Chr1:323026-324917	42.6098	37.9984	47.2211
AT1G01950	Chr1:325378-330619	4.99117	4.26889	5.71345
AT1G01960	Chr1:330587-337582	8.35897	7.62497	9.09297
AT1G01970	Chr1:338290-340077	7.07638	5.94687	8.2059
AT1G01980	Chr1:340171-341999	0.441146	0.175125	0.707167
AT1G01990	Chr1:343165-344341	34.9115	31.8328	37.9902
AT1G02000	Chr1:345811-347592	5.03854	4.12403	5.95305
AT1G02010	Chr1:347890-352480	5.1711	4.13558	6.20662
AT1G02020	Chr1:352636-354969	5.9611	5.04646	6.87574
AT1G02030	Chr1:355320-357258	0.0751198	0	0.181503
AT1G02040,AT1G02050	Chr1:358103-360518	7.62915	6.23862	9.01967
AT1G02060	Chr1:360917-363094	3.16894	2.52208	3.8158
AT1G02065	Chr1:365208-367340	0.0927116	0	0.277964
AT1G02070	Chr1:370256-370967	1.30288	0.381604	2.22415
AT1G02074	Chr1:372063-372210	0	0	0
AT1G02080	Chr1:373334-386847	9.22955	8.59923	9.85988
AT1G02090	Chr1:387276-389647	36.9285	33.3413	40.5156
AT1G02100,AT1G02110	Chr1:389811-395528	74.7225	70.041	79.404
AT1G02120	Chr1:395760-399932	120.671	112.861	128.481
AT1G02130	Chr1:400034-401882	49.9865	45.9633	54.0097
AT1G02136	Chr1:402692-402961	0	0	0
AT1G02140	Chr1:403189-404456	173.327	164.511	182.144
AT1G02145,AT1G02150,AT1G02160	Chr1:404599-411597	210.788	196.662	224.914
AT1G02170	Chr1:411778-413554	48.5608	44.6348	52.4868
AT1G02180	Chr1:413521-414645	0	0	0
AT1G02190	Chr1:415078-418010	0.0998391	0	0.253797
AT1G02205	Chr1:418747-422438	2.40734	1.80936	3.00531
AT1G02210	Chr1:427547-427811	0	0	0
AT1G02220	Chr1:428742-430653	11.227	8.50621	13.9478
AT1G02228.1	Chr1:433030-433819	0	0	0
AT1G02230	Chr1:435173-436776	1.93097	1.17072	2.69123
AT1G02250	Chr1:437950-439559	0.331186	0	0.704151
AT1G02260	Chr1:440440-442877	30.9544	28.8931	33.0157
AT1G02270	Chr1:443148-446235	18.6214	16.7866	20.4562
AT1G02280,AT1G02290	Chr1:448462-452737	55.1035	50.9537	59.2534
AT1G02300	Chr1:453221-455526	82.2109	77.0087	87.4131
AT1G02305	Chr1:455687-458164	171.354	161.985	180.724
AT1G02310	Chr1:458132-460696	0	0	0
AT1G02320	Chr1:461827-461974	0	0	0
AT1G02330	Chr1:462074-463612	30.8888	27.8191	33.9586
AT1G02335	Chr1:463854-464924	0.518605	0.0547506	0.98246
AT1G02340	Chr1:465717-467844	61.8411	57.8871	65.7951
AT1G02350	Chr1:469817-470849	27.4508	14.1188	40.7827
AT1G02360	Chr1:471989-473160	1.85636	1.07834	2.63438
AT1G02370	Chr1:474499-476511	5.53223	4.56919	6.49526
AT1G02380	Chr1:476999-478971	0.923367	0.411175	1.43556
AT1G02390	Chr1:480851-483292	2.66755	1.99352	3.34158
AT1G02391	Chr1:483763-483919	0	0	0
AT1G02400	Chr1:486800-489577	34.9471	32.0836	37.8106
AT1G02405	Chr1:489978-490505	3.02547	1.44877	4.60217
AT1G02410	Chr1:490924-492926	20.4376	18.0824	22.7929
AT1G02420	Chr1:493682-495158	2.20174	1.51478	2.8887
AT1G02430	Chr1:495049-496062	4.28513	2.39207	6.17819
AT1G02440	Chr1:496585-497479	0.882731	0.0931924	1.67227
AT1G02450	Chr1:497975-498516	0.193316	0	0.579948
AT1G02460	Chr1:504672-507204	2.31878	1.60088	3.03668
AT1G02470,AT1G02475	Chr1:511764-515404	165.325	155.968	174.682
AT1G02480	Chr1:515493-515566	0	0	0
AT1G02490	Chr1:516617-516734	0	0	0
AT1G02500	Chr1:518250-520437	182.154	173.337	190.97
AT1G02510	Chr1:520497-521668	0	0	0
AT1G02520	Chr1:523650-528825	0.255131	0.11476	0.395502
AT1G02530	Chr1:529794-534677	0	0	0
AT1G02540	Chr1:534826-535699	0	0	0
AT1G02550	Chr1:536482-537211	0	0	0
AT1G02560	Chr1:537859-540109	467.318	456.811	477.825
AT1G02570	Chr1:541334-542240	0.463928	0.0489782	0.878878
AT1G02575	Chr1:543109-544007	0	0	0
AT1G02580	Chr1:544782-549202	0.156033	0.0164728	0.295593
AT1G02590	Chr1:552137-552761	0	0	0
AT1G02600	Chr1:552639-552711	0	0	0
AT1G02610	Chr1:553049-555994	93.7482	86.7448	100.752
AT1G02620	Chr1:556955-558900	57.8928	52.3303	63.4553
AT1G02630	Chr1:560609-562424	0	0	0
AT1G02640	Chr1:564204-567769	2.07971	0	24669.4
AT1G02650	Chr1:568703-570418	0.438096	0.146032	0.730159
AT1G02660	Chr1:571954-574981	27.5675	25.8287	29.3064
AT1G02670	Chr1:576045-580299	0.31978	0	2.25735
AT1G02680	Chr1:580624-582310	36.8761	33.1793	40.573
AT1G02681	Chr1:582412-582922	0	0	0
AT1G02690	Chr1:584259-587219	3.4575	2.7096	4.20541
AT1G02700	Chr1:588328-589480	0.0788545	0	0.236564
AT1G02710	Chr1:589705-589996	2.12892	0	4.58719
AT1G02720	Chr1:591825-594236	0.912059	0.498801	1.32532
AT1G02730	Chr1:594572-598657	0.0178429	0	0.0535286
AT1G02740	Chr1:599415-602038	12.3253	10.6065	14.0441
AT1G02750	Chr1:602496-604292	29.4942	26.1134	32.875
AT1G02760	Chr1:604401-604474	0	0	0
AT1G02770	Chr1:604872-606693	3.9182	2.89712	4.93928
AT1G02780	Chr1:607807-609465	745.534	729.956	761.112
AT1G02790	Chr1:610390-612324	2.37406	1.72018	3.02793
AT1G02800	Chr1:613215-616191	0.125249	0	0.269874
AT1G02810	Chr1:618264-620480	0.0382661	0	0.114798
AT1G02813	Chr1:620677-621289	0	0	0
AT1G02816	Chr1:621460-622469	28.7237	25.6552	31.7923
AT1G02820	Chr1:623764-624475	14.2132	9.41188	19.0146
AT1G02830	Chr1:625144-625608	0	0	0
AT1G02840	Chr1:626740-629819	183.134	175.262	191.006
AT1G02850	Chr1:630504-633259	77.6279	73.4893	81.7664
AT1G02860	Chr1:635143-637262	31.3548	28.5199	34.1898
AT1G02870	Chr1:637213-638677	37.5019	33.2597	41.7442
AT1G02880	Chr1:642751-644903	26.0499	23.3421	28.7577
AT1G02890	Chr1:645091-651907	19.6689	18.2578	21.0801
AT1G02900	Chr1:653764-654343	1.91093	0.758594	3.06326
AT1G02910	Chr1:655576-658148	29.8934	0	1151.51
AT1G02920	Chr1:658656-659771	1654.08	1629.27	1678.89
AT1G02930	Chr1:661176-662456	2139.52	2062.49	2216.55
AT1G02940	Chr1:663078-664128	0.114882	0	0.344646
AT1G02950	Chr1:665151-666452	0.649543	0	1.29967
AT1G02952	Chr1:665353-666367	0.306615	0	1.15233
AT1G02960	Chr1:666871-669846	31.572	28.505	34.639
AT1G02965	Chr1:671660-672814	0	0	0
AT1G02970	Chr1:673305-676378	0.118273	0	0.254843
AT1G02980	Chr1:677868-681310	0	0	0
AT1G02990	Chr1:681395-687315	4.33756	0.982577	7.69255
AT1G03000	Chr1:687889-692560	8.0006	7.11627	8.88492
AT1G03010	Chr1:693479-696382	0.584266	0.300855	0.867677
AT1G03020	Chr1:698206-698515	4.82996	1.41466	8.24526
AT1G03022	Chr1:699120-699246	0	0	0
AT1G03030	Chr1:701477-703864	15.3375	13.3271	17.3479
AT1G03040	Chr1:703905-706631	35.7912	32.7242	38.8582
AT1G03050	Chr1:707725-710041	0	0	0
AT1G03055	Chr1:710017-711803	0.54659	0.0186548	1.07452
AT1G03060	Chr1:712472-726891	2.31165	2.07873	2.54456
AT1G03070	Chr1:729900-731557	0.229883	0	0.58508
AT1G03080	Chr1:731610-738056	17.8236	16.9055	18.7418
AT1G03090	Chr1:739678-744184	98.5118	93.6866	103.337
AT1G03100	Chr1:743884-746479	0	0	0
AT1G03103	Chr1:747196-748057	0.149409	0	0.448227
AT1G03106	Chr1:748101-749034	0.357394	0	0.714961
AT1G03110	Chr1:749245-751963	4.1546	3.23667	5.07252
AT1G03120	Chr1:752270-753140	0	0	0
AT1G03130	Chr1:753306-754198	542.867	516.206	569.527
AT1G03140	Chr1:754370-756303	77.2737	72.1028	82.4445
AT1G03150	Chr1:756413-758612	0	0	0
AT1G03160	Chr1:761281-766158	14.5647	13.2166	15.9129
AT1G03170	Chr1:769631-770684	0.230154	0	0.495913
AT1G03180	Chr1:773410-775344	1.86587	1.1246	2.60715
AT1G03190	Chr1:775526-780062	3.51152	2.86353	4.15951
AT1G03200,AT1G03210	Chr1:780518-784342	110.907	100.713	121.102
AT1G03220	Chr1:787121-788651	69.2807	65.5708	72.9906
AT1G03230	Chr1:790090-791592	13.573	11.9065	15.2395
AT1G03240	Chr1:792221-792986	9.44603	6.41754	12.4745
AT1G03250	Chr1:793352-795376	37.8254	34.2369	41.4139
AT1G03260	Chr1:795531-798463	8.02593	6.66443	9.38743
AT1G03270	Chr1:799190-802436	0.402039	0.117755	0.686324
AT1G03280	Chr1:803034-807066	27.0696	0	83.4918
AT1G03290	Chr1:807360-810868	31.2147	28.7893	33.64
AT1G03300	Chr1:811013-813179	1.09543	0.697352	1.49351
AT1G03310	Chr1:813470-816749	2.5232	2.01416	3.03225
AT1G03320	Chr1:817026-817767	0.14192	0	0.425761
AT1G03330	Chr1:817982-819563	81.9857	75.5444	88.427
AT1G03340	Chr1:819661-821317	8.6326	7.12649	10.1387
AT1G03350	Chr1:822637-824393	26.8155	24.6775	28.9535
AT1G03360	Chr1:824536-826358	7.25051	5.91559	8.58544
AT1G03365	Chr1:826568-830383	9.39465	7.90487	10.8844
AT1G03370	Chr1:830626-835361	23.3286	21.6948	24.9625
AT1G03380	Chr1:835784-840940	13.6973	12.6871	14.7074
AT1G03390	Chr1:841032-842418	0	0	0
AT1G03400	Chr1:842746-844202	33.5705	30.4252	36.7159
AT1G03410	Chr1:844435-847683	3.05951	2.46939	3.64962
AT1G03420.1	Chr1:846663-847739	17.5531	15.2037	19.9025
AT1G03430	Chr1:847872-849500	34.8636	31.3581	38.369
AT1G03440	Chr1:852365-854032	6.00992	4.97542	7.04442
AT1G03445	Chr1:854409-859701	0	0	0
AT1G03457	Chr1:860787-864125	0.947025	0.522536	1.37152
AT1G03470	Chr1:865914-867736	11.7385	0	34.8884
AT1G03475	Chr1:869050-871211	57.4867	54.0048	60.9686
AT1G03490	Chr1:871873-872906	0	0	0
AT1G03495	Chr1:873183-874935	5.59574	4.58599	6.6055
AT1G03502	Chr1:875357-875471	164.382	48.1464	280.618
AT1G03506	Chr1:875517-875604	0	0	0
AT1G03510	Chr1:876257-877547	0.839633	0.39083	1.28844
AT1G03515	Chr1:877647-877719	0	0	0
AT1G03520	Chr1:877861-880158	11.1103	9.59981	12.6208
AT1G03530	Chr1:880495-883391	3.15177	2.5665	3.73704
AT1G03540	Chr1:883781-885611	0.520713	0.231873	0.809552
AT1G03545	Chr1:885913-889476	7.4245	6.47014	8.37885
AT1G03550	Chr1:885622-887956	72.5609	67.3393	77.7824
AT1G03560	Chr1:890155-892410	5.71578	4.85214	6.57943
AT1G03570	Chr1:892513-892585	0	0	0
AT1G03580	Chr1:892846-894052	113.162	105.925	120.399
AT1G03590	Chr1:894253-897518	10.5389	9.20739	11.8704
AT1G03600	Chr1:898875-899655	122.586	115.105	130.067
AT1G03610	Chr1:900750-903029	38.6425	35.6525	41.6325
AT1G03620	Chr1:904318-906348	6.06413	4.39266	7.7356
AT1G03630	Chr1:907641-909376	17.3385	15.2739	19.4031
AT1G03640	Chr1:909810-909883	0	0	0
AT1G03650	Chr1:910022-911193	14.3767	11.8549	16.8986
AT1G03660	Chr1:911435-911759	2.67373	0.282273	5.06519
AT1G03670	Chr1:914221-916222	0.0790882	0	0.191092
AT1G03680	Chr1:916818-918064	310.823	294.05	327.597
AT1G03687	Chr1:918298-920507	4.80568	3.72708	5.88429
AT1G03700	Chr1:920949-921901	0.149409	0	0.448227
AT1G03710	Chr1:923425-924726	0.241703	0	0.697026
AT1G03720	Chr1:924995-926373	0	0	0
AT1G03730	Chr1:930827-931895	27.3651	24.4668	30.2633
AT1G03740	Chr1:933511-937043	88.3655	0	36250.4
AT1G03743	Chr1:937206-937287	0	0	0
AT1G03746	Chr1:937400-937485	0	0	0
AT1G03750	Chr1:937919-941162	3.66202	3.01636	4.30769
AT1G03760	Chr1:941061-943377	12.0315	10.3078	13.7553
AT1G03770	Chr1:944571-947519	2.16657	1.51237	2.82076
AT1G03780	Chr1:947519-951827	0.0558682	0	0.201431
AT1G03790	Chr1:954524-956097	0.428174	0.142725	0.713624
AT1G03800	Chr1:957260-957998	0.243966	0	0.589468
AT1G03810	Chr1:958758-959609	0	0	0
AT1G03820	Chr1:959868-960728	2.68091	1.64693	3.71489
AT1G03830	Chr1:962015-966757	0.432018	0.228906	0.63513
AT1G03840	Chr1:967502-970130	0.375931	0.0652891	0.686572
AT1G03850	Chr1:976096-977799	59.1808	52.9981	65.3636
AT1G03860	Chr1:979307-981885	43.1588	39.4267	46.8909
AT1G03870	Chr1:982505-983540	18.5761	16.1275	21.0246
AT1G03880	Chr1:985750-988146	0.957121	0.539399	1.37484
AT1G03890	Chr1:989197-991020	0.0989822	0	0.239159
AT1G03900	Chr1:991138-993118	167.286	160.665	173.908
AT1G03905	Chr1:993399-995784	4.37925	3.25088	5.50763
AT1G03910	Chr1:996114-1000437	22.4462	20.5112	24.3813
AT1G03920	Chr1:1001320-1004383	0.072325	0	0.174751
AT1G03930	Chr1:1004768-1008370	16.0239	14.5165	17.5314
AT1G03935	Chr1:1008509-1009346	12.2364	0	155.168
AT1G03940	Chr1:1009541-1011056	6.06095	4.92372	7.19817
AT1G03950	Chr1:1011171-1013365	35.3422	31.9247	38.7597
AT1G03960	Chr1:1013672-1017929	9.68866	8.57827	10.7991
AT1G03970	Chr1:1018099-1019247	19.802	17.3028	22.3011
AT1G03980	Chr1:1018569-1022108	12.1523	10.8228	13.4819
AT1G03982	Chr1:1022250-1023719	0	0	0
AT1G03990	Chr1:1024846-1027616	6.42152	3.57111	9.27194
AT1G04000	Chr1:1028105-1029119	8.04124	6.43253	9.64994
AT1G04010	Chr1:1031199-1036237	4.83851	4.05639	5.62062
AT1G04020	Chr1:1036536-1040224	0.118874	0	0.281382
AT1G04030	Chr1:1040382-1042892	3.25405	2.43752	4.07057
AT1G04040	Chr1:1042361-1043864	14.5205	12.3177	16.7234
AT1G04050	Chr1:1045597-1049297	0.131784	0.0139128	0.249655
AT1G04070	Chr1:1050552-1051186	24.5421	20.6857	28.3985
AT1G04080	Chr1:1051303-1056827	66.3448	63.3012	69.3884
AT1G04090	Chr1:1057150-1059419	0	0	0
AT1G04100	Chr1:1059505-1061191	7.84387	5.64571	10.042
AT1G04110	Chr1:1061456-1063784	0	0	0
AT1G04120	Chr1:1064449-1071047	4.59591	4.06807	5.12376
AT1G04130	Chr1:1073426-1075568	0	0	0
AT1G04140	Chr1:1075542-1080630	32.7755	30.5811	34.9699
AT1G04150	Chr1:1081207-1084246	0.0229725	0	0.0689176
AT1G04160	Chr1:1086494-1096146	0.136342	0.0454474	0.227237
AT1G04170	Chr1:1096945-1099898	29.88	27.6574	32.1025
AT1G04171	Chr1:1100443-1100608	0	0	0
AT1G04180	Chr1:1104622-1105988	0.0613293	0	0.183988
AT1G04190	Chr1:1106427-1108715	18.9077	16.7082	21.1072
AT1G04200	Chr1:1109481-1114107	10.0569	8.80261	11.3112
AT1G04210	Chr1:1114404-1119739	10.4354	9.47661	11.3942
AT1G04220	Chr1:1119698-1122526	0	0	0
AT1G04230	Chr1:1125517-1128785	15.9878	13.9461	18.0296
AT1G04240	Chr1:1128187-1129551	27.9182	24.9247	30.9118
AT1G04250	Chr1:1136257-1138613	0.737635	0.261354	1.21392
AT1G04260	Chr1:1140527-1141365	28.2533	24.8028	31.7038
AT1G04270	Chr1:1141603-1143053	356.07	336.719	375.422
AT1G04280	Chr1:1143435-1146654	40.7436	37.9287	43.5585
AT1G04290	Chr1:1147522-1148533	8.73683	6.79355	10.6801
AT1G04295	Chr1:1147780-1148435	26.9112	22.2348	31.5875
AT1G04300,AT1G04310	Chr1:1148596-1157762	37.2978	35.0987	39.4968
AT1G04320	Chr1:1159022-1159093	15.2577	0	474.008
AT1G04330	Chr1:1161310-1161982	0.835142	0.153251	1.51703
AT1G04340	Chr1:1163096-1164851	42.0063	37.477	46.5357
AT1G04350	Chr1:1165164-1166768	32.2269	29.2796	35.1742
AT1G04360	Chr1:1167456-1168878	0.855577	0.427788	1.28337
AT1G04370	Chr1:1175176-1175578	0.658004	0	1.58986
AT1G04380	Chr1:1176920-1178407	0.120838	0	0.360138
AT1G04390	Chr1:1179362-1183704	6.66353	5.73958	7.58748
AT1G04400	Chr1:1185549-1188517	104.35	99.3241	109.376
AT1G04410	Chr1:1189077-1191412	391.673	382.609	400.737
AT1G04420	Chr1:1191607-1193884	20.6996	18.6192	22.78
AT1G04425	Chr1:1194186-1196889	0	0	0
AT1G04430	Chr1:1198117-1201527	17.8606	16.2816	19.4397
AT1G04440	Chr1:1202254-1205862	64.0322	0	24731.3
AT1G04445	Chr1:1207343-1207862	0	0	0
AT1G04450	Chr1:1208520-1209874	0.092918	0	0.278754
AT1G04457	Chr1:1210318-1210549	0	0	0
AT1G04470	Chr1:1211048-1214662	0.104942	0.011079	0.198805
AT1G04480	Chr1:1216094-1217467	326.297	312.459	340.135
AT1G04490	Chr1:1217947-1220137	0.320315	0.00861878	0.632012
AT1G04500	Chr1:1221432-1224366	1.42991	0.916268	1.94354
AT1G04501	Chr1:1224551-1224680	0	0	0
AT1G04510	Chr1:1226574-1230827	18.3621	16.5374	20.1869
AT1G04520	Chr1:1231577-1234032	0.105134	0	0.254024
AT1G04530	Chr1:1234175-1236034	20.5946	18.4134	22.7758
AT1G04540	Chr1:1237255-1239061	0.528514	0.235347	0.821681
AT1G04550	Chr1:1240374-1242121	7.97945	6.51887	9.44003
AT1G04555	Chr1:1242557-1244244	14.0904	11.8555	16.3253
AT1G04560	Chr1:1244946-1246059	1.60089	0.800447	2.40134
AT1G04570	Chr1:1246727-1248775	0.52675	0.24519	0.80831
AT1G04580	Chr1:1252121-1257510	0.450875	0.276981	0.624769
AT1G04590	Chr1:1258576-1261429	11.1416	9.50641	12.7768
AT1G04600	Chr1:1262122-1272376	0.274132	0.154491	0.393773
AT1G04610	Chr1:1279387-1281618	0	0	0
AT1G04620	Chr1:1282740-1286584	51.2232	0	24718.5
AT1G04625,AT1G04630	Chr1:1287830-1291112	41.1783	36.3613	45.9953
AT1G04635	Chr1:1291313-1291995	4.08833	2.59548	5.58118
AT1G04640	Chr1:1292079-1293357	32.4737	28.6907	36.2567
AT1G04645	Chr1:1293769-1294263	0	0	0
AT1G04650	Chr1:1294892-1299002	0.338147	0.161925	0.514369
AT1G04660	Chr1:1300485-1301773	0	0	0
AT1G04670	Chr1:1301860-1302724	0.13213	0	0.396391
AT1G04680	Chr1:1303528-1307884	1.13663	0.721592	1.55167
AT1G04684	Chr1:1310429-1310579	0	0	0
AT1G04690	Chr1:1313563-1315750	82.1799	77.9751	86.3847
AT1G04700	Chr1:1316253-1320919	0.0707512	0	0.141537
AT1G04710	Chr1:1321903-1324782	7.65546	6.45522	8.85571
AT1G04720	Chr1:1324922-1324960	0	0	0
AT1G04730	Chr1:1325295-1331086	0.263673	0.104672	0.422674
AT1G04750	Chr1:1331465-1333567	105.62	99.1037	112.136
AT1G04760	Chr1:1334759-1336070	0.709601	0.0749146	1.34429
AT1G04770	Chr1:1336370-1337849	19.215	16.9388	21.4912
AT1G04778	Chr1:1339891-1340327	0	0	0
AT1G04780	Chr1:1340668-1343584	27.1941	25.5479	28.8403
AT1G04790	Chr1:1345035-1348451	11.4435	10.2375	12.6495
AT1G04800	Chr1:1348451-1349286	0.516139	0.0544902	0.977788
AT1G04810	Chr1:1350179-1355442	10.0614	9.03642	11.0865
AT1G04820	Chr1:1356190-1358386	22.7237	20.7209	24.7264
AT1G04830	Chr1:1358573-1362019	30.1512	25.6068	34.6955
AT1G04840	Chr1:1362866-1364962	0.363036	0.128628	0.597444
AT1G04850	Chr1:1365117-1368844	68.3176	64.7028	71.9324
AT1G04860	Chr1:1369053-1373101	8.69303	7.84981	9.53625
AT1G04870	Chr1:1373233-1375762	22.3631	20.0757	24.6505
AT1G04880	Chr1:1375960-1379185	0.0470933	0	0.14128
AT1G04890	Chr1:1380381-1382599	0	0	0
AT1G04900	Chr1:1383840-1387895	3.93115	3.08834	4.77396
AT1G04910	Chr1:1387870-1391187	20.0735	17.7621	22.3849
AT1G04920	Chr1:1391501-1395864	0.179522	0.0598408	0.299204
AT1G04930	Chr1:1396290-1399053	6.08595	4.84711	7.32479
AT1G04940,AT1G04945	Chr1:1399173-1403112	41.7668	38.1596	45.3739
AT1G04950	Chr1:1403084-1407501	11.7259	10.3551	13.0967
AT1G04960	Chr1:1407800-1410868	40.6999	37.2165	44.1833
AT1G04970	Chr1:1411169-1413627	48.3592	44.8491	51.8693
AT1G04980	Chr1:1413643-1416144	6.11308	4.92925	7.29691
AT1G04985	Chr1:1416342-1418482	71.2432	65.4897	76.9967
AT1G04990	Chr1:1419079-1421789	22.7668	20.4541	25.0795
AT1G05000	Chr1:1425592-1428782	7.16463	5.66667	8.6626
AT1G05010	Chr1:1431189-1432858	1215.54	1198.81	1232.26
AT1G05020	Chr1:1435253-1437667	0.206287	0.0503488	0.362226
AT1G05030	Chr1:1438151-1441417	11.1237	9.74985	12.4975
AT1G05040	Chr1:1447368-1448448	0	0	0
AT1G05055	Chr1:1448717-1450887	8.51938	7.19951	9.83925
AT1G05060	Chr1:1451029-1452872	42.9869	39.2071	46.7667
AT1G05061	Chr1:1453215-1454260	0.232344	0	0.500631
AT1G05065	Chr1:1454968-1455220	2.16541	0	5.23204
AT1G05070	Chr1:1457062-1458744	24.0026	20.9021	27.103
AT1G05080	Chr1:1459090-1460579	0	0	0
AT1G05085	Chr1:1460987-1461670	0.190239	0	0.951196
AT1G05090	Chr1:1463201-1465622	7.33842	6.27973	8.3971
AT1G05100	Chr1:1469609-1470881	0.853786	0.397418	1.31015
AT1G05120	Chr1:1471405-1476078	7.98952	7.07636	8.90268
AT1G05135	Chr1:1477499-1478821	9.32112	7.84732	10.7949
AT1G05136	Chr1:1478922-1479063	17.2245	0	41.6175
AT1G05140	Chr1:1482547-1484056	17.8173	15.9201	19.7144
AT1G05150	Chr1:1484066-1486960	5.52008	4.77864	6.26152
AT1G05160	Chr1:1487377-1490947	7.05298	6.01841	8.08755
AT1G05170	Chr1:1491110-1494248	7.02032	5.66489	8.37576
AT1G05180	Chr1:1498113-1501824	27.3305	24.9777	29.6834
AT1G05190	Chr1:1502343-1503830	262.144	252.478	271.81
AT1G05200	Chr1:1504959-1509152	39.7167	34.9741	44.4593
AT1G05205	Chr1:1509102-1510281	23.1876	18.899	27.4762
AT1G05210	Chr1:1510403-1511683	0	0	0
AT1G05220	Chr1:1511906-1513573	0	0	0
AT1G05230	Chr1:1512895-1518805	6.84726	5.9572	7.73732
AT1G05240	Chr1:1521136-1522681	0.0607005	0	0.182102
AT1G05250	Chr1:1525600-1527234	0.0560508	0	0.168153
AT1G05260	Chr1:1529766-1531439	0.0648081	0	0.194424
AT1G05270	Chr1:1531640-1534410	31.4634	28.7954	34.1315
AT1G05280	Chr1:1535443-1537525	0	0	0
AT1G05290	Chr1:1539151-1540562	0	0	0
AT1G05291	Chr1:1541347-1542432	0	0	0
AT1G05300	Chr1:1545105-1547849	14.4056	12.4995	16.3116
AT1G05310	Chr1:1550542-1552517	15.3487	13.4476	17.2497
AT1G05320	Chr1:1553602-1557733	5.42053	4.63577	6.20529
AT1G05330	Chr1:1558169-1558583	1.55128	0.163773	2.93878
AT1G05340	Chr1:1558843-1559903	125.526	117.425	133.627
AT1G05350	Chr1:1560677-1564123	14.936	12.4486	17.4234
AT1G05360	Chr1:1564597-1567465	5.78632	4.65833	6.91431
AT1G05370	Chr1:1569191-1572280	0.816683	0.408342	1.22502
AT1G05380	Chr1:1576862-1582614	7.15925	6.42961	7.88888
AT1G05385	Chr1:1582670-1583718	46.7509	41.5845	51.9173
AT1G05390	Chr1:1583771-1583845	0	0	0
AT1G05400	Chr1:1584072-1585421	3.27074	1.97622	4.56525
AT1G05410	Chr1:1585370-1587778	8.9449	7.64379	10.246
AT1G05420	Chr1:1590072-1590753	0.136563	0	0.40969
AT1G05430	Chr1:1594056-1595818	28.3779	25.4388	31.3171
AT1G05440	Chr1:1596006-1597848	0.0492292	0	0.147688
AT1G05450	Chr1:1599910-1601214	0	0	0
AT1G05460	Chr1:1601147-1605027	0.513457	0.30038	0.726533
AT1G05470	Chr1:1607356-1611703	0.235212	0.0784039	0.392019
AT1G05490	Chr1:1618601-1623452	0.0740743	0.00782023	0.140328
AT1G05500	Chr1:1624954-1629224	11.9254	10.6364	13.2144
AT1G05510	Chr1:1629445-1630863	0.335744	0	0.671651
AT1G05520	Chr1:1630899-1635711	11.1007	9.89641	12.305
AT1G05530	Chr1:1636495-1637863	0.0839318	0	0.266977
AT1G05540	Chr1:1639285-1640811	0.549892	0.183297	0.916487
AT1G05550	Chr1:1640958-1643917	0.122791	0	0.397159
AT1G05560	Chr1:1645497-1647147	3.9186	3.05455	4.78264
AT1G05562	Chr1:1645874-1647162	16.6134	14.4806	18.7461
AT1G05570	Chr1:1647705-1659437	14.9178	13.9886	15.847
AT1G05575	Chr1:1661690-1662187	107.844	96.996	118.692
AT1G05577	Chr1:1662369-1664398	0.100355	0	0.242476
AT1G05580	Chr1:1665432-1668904	0.222193	0.0500508	0.394336
AT1G05590	Chr1:1669349-1671876	1.45331	1.00681	1.8998
AT1G05600	Chr1:1671935-1673856	4.29937	3.42226	5.17648
AT1G05610	Chr1:1673860-1675934	0.0516499	0	0.15495
AT1G05615	Chr1:1677506-1678270	0	0	0
AT1G05620	Chr1:1679157-1681710	10.8079	9.08626	12.5295
AT1G05630	Chr1:1682256-1687406	3.25301	2.7561	3.74993
AT1G05640	Chr1:1687435-1689501	0.387673	0.13052	0.644826
AT1G05650	Chr1:1690263-1692126	0	0	0
AT1G05660	Chr1:1694285-1696058	0	0	0
AT1G05670	Chr1:1697586-1701025	2.45599	1.97797	2.93402
AT1G05675	Chr1:1701115-1702749	7.25075	6.03808	8.46342
AT1G05680	Chr1:1703091-1704691	3.74227	2.87077	4.61376
AT1G05690	Chr1:1707010-1709347	5.50203	4.50763	6.49643
AT1G05700	Chr1:1709795-1713245	0.0276551	0	0.0829652
AT1G05710	Chr1:1714943-1717276	13.9224	11.4425	16.4022
AT1G05720	Chr1:1717446-1718909	42.2607	37.5168	47.0047
AT1G05730	Chr1:1718554-1720303	13.3446	11.3264	15.3628
AT1G05740	Chr1:1720673-1721309	0	0	0
AT1G05750	Chr1:1721508-1724734	1.61632	1.23322	1.99942
AT1G05760	Chr1:1723733-1724486	1.36345	0.393744	2.33315
AT1G05770	Chr1:1725387-1726283	0	0	0
AT1G05780	Chr1:1726607-1728501	14.8818	12.0437	17.7199
AT1G05785	Chr1:1730248-1732626	25.4188	21.4472	29.3904
AT1G05790	Chr1:1732858-1737489	15.4945	14.0784	16.9107
AT1G05800	Chr1:1741203-1742619	0	0	0
AT1G05805,AT1G05810	Chr1:1744706-1749505	68.2802	63.7853	72.7751
AT1G05820	Chr1:1749681-1753990	0.876755	0.468224	1.28529
AT1G05830	Chr1:1754243-1761817	11.8182	0	515.151
AT1G05835	Chr1:1762223-1762814	0	0	0
AT1G05840	Chr1:1762733-1766281	41.458	38.2486	44.6674
AT1G05850	Chr1:1766502-1768695	51.7874	48.5145	55.0603
AT1G05860	Chr1:1769010-1771115	9.16679	7.08286	11.2507
AT1G05870	Chr1:1771456-1773293	6.0635	4.29161	7.83538
AT1G05880	Chr1:1775642-1778553	0.260345	0.00346589	0.517224
AT1G05890	Chr1:1779255-1784529	72.0906	68.3186	75.8627
AT1G05894	Chr1:1784802-1786292	0.303875	0.055762	0.551987
AT1G05900	Chr1:1786855-1789676	17.5556	15.4737	19.6376
AT1G05910	Chr1:1790223-1796647	4.09436	3.55133	4.63739
AT1G05920	Chr1:1796777-1798254	0	0	0
AT1G05925	Chr1:1798900-1799062	0	0	0
AT1G05930	Chr1:1799417-1800933	0	0	0
AT1G05940	Chr1:1801161-1803984	24.1769	22.2693	26.0845
AT1G05950	Chr1:1804400-1807471	0.668166	0.361158	0.975174
AT1G05960	Chr1:1807972-1815474	15.4122	14.146	16.6785
AT1G05970	Chr1:1816055-1817282	14.3443	11.8781	16.8104
AT1G05980	Chr1:1817399-1817471	0	0	0
AT1G05990	Chr1:1818446-1819040	0	0	0
AT1G06000	Chr1:1820307-1821894	4.66224	3.69253	5.63195
AT1G06002	Chr1:1820976-1821918	14.9157	12.5148	17.3166
AT1G06010	Chr1:1822617-1823997	16.3995	13.2434	19.5556
AT1G06020	Chr1:1824547-1826101	0.546686	0.13343	0.959942
AT1G06030	Chr1:1826879-1828161	0.279031	0	0.643805
AT1G06040	Chr1:1828412-1829890	59.4656	54.829	64.1021
AT1G06050	Chr1:1830604-1832555	19.5183	17.2944	21.7422
AT1G06060	Chr1:1832942-1834861	24.8423	21.9566	27.7281
AT1G06070	Chr1:1834828-1837648	11.4732	10.0469	12.8994
AT1G06080	Chr1:1843567-1846302	0.0641063	0	0.192319
AT1G06090	Chr1:1847882-1849693	0.0702619	0	0.210786
AT1G06100	Chr1:1851529-1853019	0	0	0
AT1G06110	Chr1:1853076-1855031	35.0553	32.4579	37.6527
AT1G06120	Chr1:1855942-1857718	0	0	0
AT1G06130	Chr1:1857766-1860730	43.8154	40.3681	47.2627
AT1G06135	Chr1:1862196-1862742	0	0	0
AT1G06137	Chr1:1863543-1863750	4.13639	0	9.99428
AT1G06140	Chr1:1864795-1866472	0.442157	0.156662	0.727652
AT1G06148	Chr1:1874884-1877528	0.541491	0.0697959	1.01319
AT1G06149,AT1G06150	Chr1:1867014-1873718	6.65443	5.84017	7.46869
AT1G06160	Chr1:1883003-1883934	248.983	239.537	258.429
AT1G06170	Chr1:1884980-1886897	0	0	0
AT1G06180	Chr1:1889407-1891158	25.9438	22.8331	29.0544
AT1G06190	Chr1:1892272-1894148	26.3918	23.7934	28.9901
AT1G06200	Chr1:1894335-1896935	185.621	174.009	197.234
AT1G06210	Chr1:1897202-1899208	21.2681	18.9842	23.5521
AT1G06220	Chr1:1899963-1904873	8.02404	7.14222	8.90587
AT1G06225	Chr1:1905974-1906226	0	0	0
AT1G06230	Chr1:1906962-1910848	21.6406	20.1166	23.1646
AT1G06240	Chr1:1911121-1913205	3.94132	3.04905	4.83359
AT1G06250	Chr1:1913255-1914895	1.03136	0.473377	1.58935
AT1G06260	Chr1:1916429-1917585	0	0	0
AT1G06265	Chr1:1914942-1917819	6.1546	5.22104	7.08815
AT1G06270	Chr1:1918087-1919760	2.47456	1.77002	3.17909
AT1G06280	Chr1:1920306-1920949	0	0	0
AT1G06290	Chr1:1922351-1926278	19.6044	18.0579	21.1509
AT1G06310	Chr1:1926790-1930258	0.157062	0	0.333938
AT1G06320	Chr1:1930522-1931449	0	0	0
AT1G06330	Chr1:1931670-1932266	0	0	0
AT1G06340	Chr1:1933283-1934014	0.123604	0	0.370811
AT1G06350	Chr1:1935292-1936819	0.206552	0	0.445057
AT1G06360	Chr1:1938962-1940459	0	0	0
AT1G06370	Chr1:1942799-1944934	8.12465	6.13228	10.117
AT1G06380	Chr1:1945123-1946076	9.82674	7.9779	11.6756
AT1G06390	Chr1:1946787-1950860	30.7355	28.0269	33.4442
AT1G06400	Chr1:1950843-1952785	194.017	182.649	205.384
AT1G06410	Chr1:1954849-1958756	29.1683	27.5558	30.7807
AT1G06420	Chr1:1958922-1959947	0.0793348	0	0.344538
AT1G06430	Chr1:1960057-1963011	42.8207	40.4736	45.1678
AT1G06440	Chr1:1963379-1965051	2.21831	1.58673	2.84989
AT1G06450	Chr1:1965839-1967219	0	0	0
AT1G06460	Chr1:1967086-1969561	269.896	255.966	283.827
AT1G06470	Chr1:1969695-1973808	30.5905	27.1569	34.0241
AT1G06475	Chr1:1973833-1974386	1.30667	0.31892	2.29442
AT1G06480	Chr1:1978083-1978157	0	0	0
AT1G06490	Chr1:1978761-1989409	0.0787766	0.0192271	0.138326
AT1G06500	Chr1:1989478-1990730	25.9197	21.924	29.9155
AT1G06510,AT1G06560	Chr1:1992332-2012006	43.1614	39.2424	47.0804
AT1G06515	Chr1:1990633-1992228	60.4664	54.2669	66.6658
AT1G06520	Chr1:1993977-1996112	2.83643	2.17384	3.49902
AT1G06530	Chr1:2001593-2002596	73.8567	68.8932	78.8203
AT1G06540	Chr1:2002876-2003393	0.63561	0	1.73838
AT1G06550	Chr1:2003626-2007190	10.2635	8.78372	11.7433
AT1G06570	Chr1:2011884-2013545	149.274	141.07	157.477
AT1G06580	Chr1:2014002-2016054	2.39651	1.8069	2.98611
AT1G06590	Chr1:2016307-2024662	2.9644	2.28766	3.64114
AT1G06610	Chr1:2025355-2025428	31.8861	0	414.519
AT1G06620,AT1G06645,AT1G06650	Chr1:2025543-2037366	157.138	149.993	164.282
AT1G06630,AT1G06640	Chr1:2027738-2034018	104.072	98.5688	109.576
AT1G06660	Chr1:2037310-2040246	0	0	0
AT1G06670	Chr1:2040432-2047612	5.40519	4.8713	5.93908
AT1G06680	Chr1:2047824-2049418	798.37	766.971	829.769
AT1G06690	Chr1:2049601-2052154	18.5225	16.4947	20.5503
AT1G06700	Chr1:2052480-2055548	84.7894	79.6885	89.8903
AT1G06710	Chr1:2056574-2060242	1.19554	0.879678	1.51141
AT1G06720	Chr1:2060443-2067328	6.80522	6.04755	7.5629
AT1G06730	Chr1:2067528-2070446	4.17208	3.38713	4.95704
AT1G06740,AT1G06740.1,AT1G06750	Chr1:2070736-2076505	0	0	0
AT1G06760	Chr1:2076503-2077698	237.449	224.523	250.376
AT1G06770	Chr1:2078910-2081939	6.82774	5.71893	7.93655
AT1G06780	Chr1:2083310-2087131	9.72703	8.49909	10.955
AT1G06790	Chr1:2087231-2089786	8.47762	6.64878	10.3065
AT1G06800	Chr1:2089416-2091686	10.6049	9.24496	11.9648
AT1G06810	Chr1:2091737-2092528	0	0	0
AT1G06820	Chr1:2092945-2096254	15.5363	0	24682.8
AT1G06830	Chr1:2097150-2097655	0	0	0
AT1G06840	Chr1:2097643-2103479	14.8713	13.631	16.1117
AT1G06850	Chr1:2105047-2106749	2.90348	2.09059	3.71637
AT1G06860	Chr1:2107397-2107468	15.2577	0	474.008
AT1G06870	Chr1:2108592-2110986	9.88143	8.40366	11.3592
AT1G06880	Chr1:2111147-2111218	15.2577	0	474.008
AT1G06890	Chr1:2111362-2114601	45.5025	42.1741	48.8308
AT1G06900	Chr1:2114926-2120745	6.9815	6.22299	7.74
AT1G06910	Chr1:2120884-2123748	4.53423	3.40494	5.66353
AT1G06920	Chr1:2124853-2125801	0.0875469	0	0.262641
AT1G06923	Chr1:2126748-2128060	0	0	0
AT1G06925	Chr1:2127703-2128611	0	0	0
AT1G06930	Chr1:2128842-2129883	0	0	0
AT1G06950	Chr1:2130141-2135665	18.0512	16.5993	19.5032
AT1G06960	Chr1:2135850-2137805	15.5908	12.8436	18.3381
AT1G06970	Chr1:2138108-2140818	0.0569797	0	0.137674
AT1G06980	Chr1:2143030-2143821	0.665802	0.122177	1.20943
AT1G06990	Chr1:2148386-2150152	0.0633579	0	0.190074
AT1G07000	Chr1:2150193-2152325	68.0272	64.9068	71.1477
AT1G07010	Chr1:2152851-2155269	10.8111	9.2957	12.3265
AT1G07020	Chr1:2155212-2156008	32.7946	28.2737	37.3156
AT1G07025	Chr1:2157657-2158158	0	0	0
AT1G07030	Chr1:2158419-2160809	15.0931	13.3214	16.8648
AT1G07040	Chr1:2160937-2163308	104.508	98.3879	110.629
AT1G07050	Chr1:2164187-2165239	42.2718	37.8333	46.7103
AT1G07051	Chr1:2165516-2165746	0	0	0
AT1G07060	Chr1:2167106-2168397	0.123136	0	0.369409
AT1G07070	Chr1:2168563-2169851	27.9195	23.4911	32.3478
AT1G07080	Chr1:2169981-2172194	113.178	107.786	118.571
AT1G07090	Chr1:2173951-2174894	80.4712	75.0893	85.853
AT1G07100	Chr1:2177884-2177958	0	0	0
AT1G07110	Chr1:2178103-2184148	59.0732	54.2185	63.9278
AT1G07119	Chr1:2184346-2186539	1.38354	0.472053	2.29503
AT1G07120	Chr1:2184758-2186580	1.33848	0.753019	1.92395
AT1G07128	Chr1:2187620-2188417	0	0	0
AT1G07130	Chr1:2187775-2188733	61.2474	55.9516	66.5431
AT1G07135	Chr1:2189927-2190659	49.9647	44.9992	54.9302
AT1G07140	Chr1:2191722-2193793	127.497	122.29	132.704
AT1G07150	Chr1:2193940-2195798	5.15491	4.10533	6.20449
AT1G07160	Chr1:2197907-2199748	0.985256	0.532551	1.43796
AT1G07170	Chr1:2200122-2201265	121.958	111.544	132.372
AT1G07175	Chr1:2202329-2202774	0	0	0
AT1G07180	Chr1:2204319-2206934	1.9325	1.36698	2.49802
AT1G07190	Chr1:2208012-2208177	0	0	0
AT1G07200	Chr1:2208718-2212546	9.0898	8.04288	10.1367
AT1G07210	Chr1:2215222-2216982	23.3042	20.6254	25.9831
AT1G07220	Chr1:2216924-2219474	8.25348	7.00763	9.49934
AT1G07230	Chr1:2220252-2222982	20.7164	18.9908	22.4419
AT1G07240	Chr1:2223676-2225452	104.072	98.3222	109.822
AT1G07250	Chr1:2225899-2227566	28.4915	26.2246	30.7584
AT1G07260	Chr1:2227593-2229319	2.6959	2.00126	3.39053
AT1G07270	Chr1:2229756-2232897	0.0991329	0	0.239524
AT1G07280	Chr1:2238086-2241217	45.0222	42.0936	47.9509
AT1G07290	Chr1:2242255-2244428	1.71221	1.02671	2.39772
AT1G07300,AT1G07310	Chr1:2245721-2248961	42.0857	38.1699	46.0014
AT1G07320	Chr1:2249132-2250529	65.2274	60.5591	69.8956
AT1G07330	Chr1:2251130-2253585	0.105386	0	0.227075
AT1G07340	Chr1:2254821-2256850	0	0	0
AT1G07350	Chr1:2257424-2260101	55.3438	51.3181	59.3696
AT1G07360	Chr1:2260388-2262865	18.1135	16.3309	19.8961
AT1G07370	Chr1:2263139-2264551	0.872683	0.346435	1.39893
AT1G07380	Chr1:2264676-2269038	7.25651	6.31495	8.19806
AT1G07390	Chr1:2269892-2274820	1.0638	0.746343	1.38126
AT1G07400	Chr1:2274942-2275758	4.47019	3.07984	5.86055
AT1G07410	Chr1:2276052-2277154	1.65506	0.770394	2.53973
AT1G07420	Chr1:2277806-2280297	21.1682	18.6448	23.6917
AT1G07430	Chr1:2280834-2282828	6.37239	5.32307	7.4217
AT1G07440	Chr1:2286148-2287730	117.42	109.52	125.321
AT1G07450	Chr1:2287925-2289336	0.0844805	0	0.253442
AT1G07460	Chr1:2290200-2290977	0	0	0
AT1G07470	Chr1:2291456-2294588	20.5302	18.3322	22.7282
AT1G07473	Chr1:2294565-2295489	0	0	0
AT1G07476	Chr1:2295750-2296497	0	0	0
AT1G07480	Chr1:2296022-2299470	15.656	13.9859	17.326
AT1G07485	Chr1:2301374-2302121	0	0	0
AT1G07490	Chr1:2301379-2302021	0	0	0
AT1G07500	Chr1:2304625-2305036	8.98499	1.82019	16.1498
AT1G07510	Chr1:2305377-2309544	6.07342	5.26148	6.88537
AT1G07520	Chr1:2309549-2311939	6.66366	5.73863	7.5887
AT1G07530	Chr1:2313581-2316469	21.1544	17.6955	24.6134
AT1G07540	Chr1:2318432-2321048	0	0	0
AT1G07550	Chr1:2322652-2326561	0	0	0
AT1G07560	Chr1:2327319-2331096	0	0	0
AT1G07570	Chr1:2331169-2333738	3.79658	2.91351	4.67965
AT1G07580	Chr1:2334821-2334894	31.8861	0	414.519
AT1G07590,AT1G07600	Chr1:2336522-2339391	45463.7	43151.8	47775.5
AT1G07610	Chr1:2341541-2342123	26.9119	21.4611	32.3628
AT1G07615	Chr1:2342197-2344271	6.29406	5.1806	7.40752
AT1G07620	Chr1:2344389-2346842	27.1222	23.8053	30.4392
AT1G07630	Chr1:2349096-2351692	18.3898	16.8705	19.9091
AT1G07640	Chr1:2354353-2356227	11.8029	10.1141	13.4918
AT1G07645	Chr1:2367436-2368385	0.309468	0	0.747731
AT1G07650	Chr1:2359548-2366561	57.9268	55.012	60.8416
AT1G07660	Chr1:2368836-2369734	75.8057	68.7927	82.8187
AT1G07670	Chr1:2370051-2374545	11.3786	10.3127	12.4446
AT1G07680	Chr1:2376011-2377186	0	0	0
AT1G07690	Chr1:2378075-2379000	0	0	0
AT1G07700	Chr1:2379644-2381362	34.2331	30.815	37.6512
AT1G07702	Chr1:2382250-2382331	0	0	0
AT1G07705	Chr1:2381614-2386092	6.69383	5.74355	7.6441
AT1G07710	Chr1:2386274-2387986	0.431894	0.130451	0.733336
AT1G07720	Chr1:2390654-2392453	12.25	10.8223	13.6777
AT1G07725	Chr1:2394800-2397272	0	0	0
AT1G07728	Chr1:2395450-2397345	13.9426	12.3795	15.5057
AT1G07730,AT1G07740	Chr1:2397441-2400508	2.32353	1.60534	3.04172
AT1G07745	Chr1:2400588-2402873	9.88927	8.2926	11.4859
AT1G07747	Chr1:2403557-2403845	0	0	0
AT1G07750	Chr1:2404036-2405943	19.8084	17.7282	21.8886
AT1G07760	Chr1:2406833-2406905	0	0	0
AT1G07770	Chr1:2408202-2409580	366.352	349.169	383.534
AT1G07780	Chr1:2410055-2412677	22.5408	19.9532	25.1285
AT1G07790	Chr1:2412979-2413708	40.5724	36.0419	45.103
AT1G07795	Chr1:2414285-2414967	0.136278	0	0.408833
AT1G07800.1	Chr1:2415040-2415970	0	0	0
AT1G07810	Chr1:2416264-2420757	18.8067	17.5748	20.0387
AT1G07820	Chr1:2421215-2421947	123.289	113.523	133.056
AT1G07830	Chr1:2422240-2423655	40.3435	35.9803	44.7066
AT1G07840	Chr1:2424053-2426676	17.5936	15.4142	19.773
AT1G07850	Chr1:2426744-2428719	0.0458016	0	0.137405
AT1G07860,AT1G07870	Chr1:2428772-2432057	7.59046	6.34366	8.83725
AT1G07880	Chr1:2434029-2435763	0.432154	0.0470248	0.817283
AT1G07885	Chr1:2436466-2436959	0	0	0
AT1G07890	Chr1:2437329-2439665	806.863	776.167	837.56
AT1G07900	Chr1:2442621-2443632	13.4844	10.3947	16.5741
AT1G07901	Chr1:2443970-2444123	162.888	97.7811	227.995
AT1G07910	Chr1:2445469-2454645	6.83587	3.897	9.77474
AT1G07920,AT1G07930	Chr1:2454845-2460790	430.895	415.679	446.112
AT1G07940	Chr1:2462952-2465504	212.306	201.788	222.824
AT1G07950	Chr1:2465769-2467022	102.445	87.8461	117.044
AT1G07960	Chr1:2467160-2469154	67.4822	61.6304	73.3339
AT1G07970	Chr1:2469285-2472628	3.21259	2.59997	3.8252
AT1G07980	Chr1:2473164-2474927	26.0701	23.1309	29.0094
AT1G07985	Chr1:2475404-2476155	0.952668	0.27903	1.62631
AT1G07990	Chr1:2477156-2483138	38.4001	35.8192	40.981
AT1G08000	Chr1:2483239-2485109	5.00457	3.9105	6.09863
AT1G08005	Chr1:2485343-2485511	0	0	0
AT1G08010	Chr1:2485905-2488027	7.53354	6.02442	9.04266
AT1G08030	Chr1:2489458-2493250	20.9233	18.3251	23.5215
AT1G08032	Chr1:2494122-2494315	0	0	0
AT1G08035	Chr1:2494401-2495149	0.34837	0	0.841728
AT1G08040	Chr1:2495341-2498764	12.1021	10.4456	13.7586
AT1G08050	Chr1:2498835-2501427	1.93203	1.43296	2.4311
AT1G08060	Chr1:2501741-2511084	2.48374	2.14346	2.82403
AT1G08065	Chr1:2511646-2513454	0	0	0
AT1G08070	Chr1:2514191-2516605	0.707271	0.416584	0.997959
AT1G08080	Chr1:2516990-2518546	0.0994447	0	0.298334
AT1G08090	Chr1:2524075-2526164	0.364814	0.121942	0.607687
AT1G08100	Chr1:2527169-2529120	0.0216377	0	0.108189
AT1G08105	Chr1:2531694-2534786	0.282262	0.112316	0.452209
AT1G08110	Chr1:2535327-2537931	225.036	214.018	236.054
AT1G08115	Chr1:2538075-2538237	274.529	199.287	349.771
AT1G08120	Chr1:2538614-2539661	0	0	0
AT1G08125	Chr1:2539613-2542334	30.6216	27.572	33.6713
AT1G08130	Chr1:2542701-2547946	3.86459	3.23139	4.49779
AT1G08135	Chr1:2548818-2551473	0	0	0
AT1G08140	Chr1:2552035-2555161	0.0259472	0	0.0778416
AT1G08150	Chr1:2556342-2559074	0.0580462	0	0.14025
AT1G08160	Chr1:2559486-2560403	0.0913539	0	0.274062
AT1G08165	Chr1:2561626-2562148	6.05451	3.31522	8.79381
AT1G08170	Chr1:2562940-2563672	0.12337	0	0.370109
AT1G08180	Chr1:2564571-2565121	21.6529	17.6146	25.6912
AT1G08190	Chr1:2567474-2573393	14.6211	13.5191	15.7232
AT1G08200	Chr1:2573847-2576714	32.2572	29.866	34.6484
AT1G08210	Chr1:2577019-2580669	17.3739	15.6126	19.1352
AT1G08220	Chr1:2581021-2583323	7.04352	5.59513	8.49192
AT1G08230	Chr1:2583653-2586885	67.3236	62.9351	71.712
AT1G08240	Chr1:2588524-2588596	0	0	0
AT1G08250	Chr1:2588856-2590301	9.5518	8.11506	10.9885
AT1G08260	Chr1:2590943-2606892	0.273912	0	2.73724
AT1G08270	Chr1:2606067-2607549	1.20741	0.370855	2.04397
AT1G08280	Chr1:2608407-2609853	1.67808	1.08362	2.27255
AT1G08290	Chr1:2609995-2613242	1.50685	0.995194	2.01851
AT1G08300,AT1G08310	Chr1:2614773-2620452	3.71253	2.98374	4.44133
AT1G08315	Chr1:2620334-2621545	30.9842	27.8482	34.1202
AT1G08320	Chr1:2621903-2627848	2.08687	1.4011	2.77265
AT1G08340	Chr1:2631067-2632871	0	0	0
AT1G08350	Chr1:2632809-2635852	3.58046	2.83361	4.32732
AT1G08360	Chr1:2636010-2637915	251.796	242.413	261.18
AT1G08370	Chr1:2638180-2640554	22.3128	20.1522	24.4734
AT1G08380	Chr1:2640812-2641828	1382.56	1355.25	1409.87
AT1G08390	Chr1:2642213-2643285	5.07403	3.25138	6.89667
AT1G08400	Chr1:2643329-2646035	3.51731	2.8789	4.15571
AT1G08410	Chr1:2646188-2649379	9.18519	8.06637	10.304
AT1G08420	Chr1:2649536-2657120	14.182	12.994	15.3699
AT1G08430	Chr1:2658715-2661029	0	0	0
AT1G08440	Chr1:2663026-2665343	0	0	0
AT1G08450	Chr1:2667797-2671892	100.243	94.7561	105.729
AT1G08460	Chr1:2672450-2674628	63.5657	58.9392	68.1921
AT1G08465	Chr1:2675812-2679781	6.71468	5.37136	8.058
AT1G08470	Chr1:2682126-2684100	5.99818	4.82591	7.17046
AT1G08480	Chr1:2684233-2685621	120.53	111.46	129.601
AT1G08490	Chr1:2685658-2688595	30.4247	0	896.264
AT1G08500	Chr1:2689015-2690045	0.703211	0.205966	1.20046
AT1G08510	Chr1:2691079-2694377	48.632	45.6201	51.6439
AT1G08520	Chr1:2696411-2700959	34.0219	31.6077	36.4361
AT1G08530	Chr1:2701225-2703091	9.12776	7.32754	10.928
AT1G08540,AT1G08550	Chr1:2703335-2709531	56.3471	52.8985	59.7957
AT1G08560	Chr1:2709631-2710912	0.19797	0	0.426567
AT1G08570	Chr1:2712882-2714734	157.169	142.284	172.054
AT1G08580	Chr1:2715078-2716404	61.5728	55.5205	67.625
AT1G08590,AT1G08600	Chr1:2718777-2733613	5.56078	4.96499	6.15656
AT1G08592	Chr1:2718874-2721676	0	0	0
AT1G08610	Chr1:2733656-2735819	3.39861	2.70894	4.08829
AT1G08620	Chr1:2736773-2743758	5.41201	4.77847	6.04554
AT1G08630	Chr1:2743760-2747967	39.2536	36.2278	42.2794
AT1G08640	Chr1:2748397-2751278	85.4166	80.8086	90.0246
AT1G08650	Chr1:2752153-2753703	31.8986	28.8984	34.8989
AT1G08660	Chr1:2757040-2759794	23.1591	20.9793	25.339
AT1G08670	Chr1:2760345-2761573	0	0	0
AT1G08680	Chr1:2762583-2768967	14.4965	13.1124	15.8806
AT1G08695	Chr1:2769055-2769483	0	0	0
AT1G08700	Chr1:2769814-2771477	10.5111	9.06601	11.9561
AT1G08710	Chr1:2771632-2773460	28.0395	24.9742	31.1047
AT1G08720	Chr1:2774029-2779297	12.2693	11.2062	13.3325
AT1G08730	Chr1:2779962-2788447	0.0430823	0	0.108823
AT1G08735.1	Chr1:2790289-2793641	0.00413766	0	0.0455143
AT1G08740,AT1G08740.1	Chr1:2795642-2800081	0	0	0
AT1G08750	Chr1:2801066-2804537	8.33741	6.9696	9.70521
AT1G08760	Chr1:2805370-2808621	6.58997	5.72221	7.45774
AT1G08770	Chr1:2808882-2809747	36.9532	32.801	41.1054
AT1G08780	Chr1:2809777-2811191	60.855	53.9961	67.7139
AT1G08790	Chr1:2811988-2812646	0	0	0
AT1G08800	Chr1:2813060-2818008	11.7735	10.6929	12.8541
AT1G08810	Chr1:2819064-2820490	9.63342	7.88406	11.3828
AT1G08820	Chr1:2821551-2825275	44.9059	41.435	48.3768
AT1G08830	Chr1:2827060-2829315	208.248	197.223	219.272
AT1G08840	Chr1:2829104-2838469	0	0	0
AT1G08845	Chr1:2838788-2840994	11.7351	9.25417	14.216
AT1G08860	Chr1:2842152-2846138	0	0	0
AT1G08870	Chr1:2846535-2846608	0	0	0
AT1G08880	Chr1:2846948-2847800	124.29	116.505	132.076
AT1G08890,AT1G08900	Chr1:2848347-2855779	152.537	145.577	159.497
AT1G08910	Chr1:2856178-2861170	10.7888	9.67682	11.9008
AT1G08920	Chr1:2867258-2870656	34.0104	31.3657	36.6551
AT1G08930	Chr1:2873464-2877270	288.601	274.863	302.338
AT1G08940	Chr1:2877549-2879169	47.1352	42.2636	52.0068
AT1G08950	Chr1:2879302-2879374	29.843	0	447.645
AT1G08960	Chr1:2879641-2882231	1.72783	1.2324	2.22326
AT1G08970	Chr1:2882523-2884337	61.7728	57.1245	66.4212
AT1G08980	Chr1:2884410-2886620	147.506	138.062	156.949
AT1G08985	Chr1:2887284-2887706	0	0	0
AT1G08990	Chr1:2888752-2890959	0	0	0
AT1G09000	Chr1:2891036-2895182	0	0	0
AT1G09010	Chr1:2895165-2899384	20.0853	18.4792	21.6914
AT1G09020	Chr1:2899913-2904815	12.5103	11.2639	13.7567
AT1G09026	Chr1:2907123-2907279	0	0	0
AT1G09030	Chr1:2908610-2909030	0	0	0
AT1G09040	Chr1:2911316-2915369	0.901101	0.614471	1.18773
AT1G09050	Chr1:2918030-2920889	1.36419	0.988588	1.73979
AT1G09060	Chr1:2921063-2925762	9.87203	8.87491	10.8692
AT1G09070	Chr1:2927702-2928968	443.35	432.755	453.944
AT1G09080	Chr1:2929171-2931841	0.71002	0.383068	1.03697
AT1G09090	Chr1:2932738-2936586	0	0	0
AT1G09100	Chr1:2936527-2939326	34.1135	31.1051	37.1219
AT1G09110	Chr1:2939416-2939488	0	0	0
AT1G09130	Chr1:2939569-2942288	138.581	131.52	145.641
AT1G09140	Chr1:2942563-2945961	132.22	0	24799.5
AT1G09150	Chr1:2946228-2949159	41.4928	37.8172	45.1683
AT1G09155	Chr1:2949675-2950989	0.0672856	0	0.201857
AT1G09157	Chr1:2951664-2952396	0	0	0
AT1G09160	Chr1:2952770-2955689	9.29339	8.03233	10.5544
AT1G09170	Chr1:2956588-2962207	0.207191	0.0690638	0.345319
AT1G09176	Chr1:2964151-2964604	0.523339	0	1.26449
AT1G09180	Chr1:2965022-2965972	2.93309	1.72759	4.13859
AT1G09190	Chr1:2966119-2967718	1.35396	0.851109	1.8568
AT1G09195	Chr1:2967939-2971524	12.2656	10.8335	13.6976
AT1G09200	Chr1:2971592-2972199	12.9318	10.0042	15.8594
AT1G09210	Chr1:2972841-2976750	40.6161	37.9733	43.2589
AT1G09220	Chr1:2977791-2979466	0.929791	0.523997	1.33559
AT1G09230	Chr1:2979519-2982624	26.2046	23.7285	28.6808
AT1G09240	Chr1:2984880-2986130	53.8614	50.1624	57.5604
AT1G09245	Chr1:2986938-2987393	0	0	0
AT1G09250	Chr1:2989377-2990357	45.997	42.0221	49.9718
AT1G09260	Chr1:2993403-2993820	0	0	0
AT1G09270	Chr1:2994368-2998222	31.6266	29.3961	33.8572
AT1G09280	Chr1:2998099-3001315	21.1107	19.1018	23.1197
AT1G09290	Chr1:3001516-3003762	12.2578	10.4264	14.0892
AT1G09300	Chr1:3003494-3008213	6.83304	5.79014	7.87594
AT1G09310	Chr1:3009054-3009880	113.518	106.591	120.446
AT1G09320	Chr1:3009940-3012363	6.233	5.15462	7.31137
AT1G09330	Chr1:3012761-3015091	73.0896	68.1084	78.0709
AT1G09340	Chr1:3015327-3018234	53.8079	50.4655	57.1503
AT1G09350	Chr1:3019818-3021441	2.61238	1.81964	3.40513
AT1G09360	Chr1:3021801-3022368	0	0	0
AT1G09370	Chr1:3024895-3025435	0	0	0
AT1G09380	Chr1:3026134-3029549	0.0954987	0	0.230743
AT1G09390	Chr1:3031202-3033582	1.89035	1.211	2.56971
AT1G09400	Chr1:3033511-3035036	1.59834	0.923926	2.27275
AT1G09410	Chr1:3035442-3037560	0.340274	0.120563	0.559985
AT1G09415,AT1G09420	Chr1:3037753-3041873	119.205	109.841	128.57
AT1G09421	Chr1:3038630-3039326	0	0	0
AT1G09430	Chr1:3041995-3045402	88.8052	85.0424	92.568
AT1G09440	Chr1:3045491-3047893	1.3087	0.815095	1.8023
AT1G09450	Chr1:3049023-3053112	0.0688462	0	0.166345
AT1G09460	Chr1:3053900-3055360	0.369019	0.0435753	0.694463
AT1G09470	Chr1:3055230-3057443	0.0967302	0	0.342264
AT1G09480,AT1G09490	Chr1:3057974-3065937	107.802	100.401	115.204
AT1G09483	Chr1:3060991-3061729	2.6328	0	5.26813
AT1G09486	Chr1:3062429-3063731	5.70325	4.28684	7.11967
AT1G09500	Chr1:3066698-3068598	18.3378	15.954	20.7216
AT1G09510	Chr1:3069384-3070910	0.819755	0.219559	1.41995
AT1G09520	Chr1:3070945-3072050	11.9278	10.0155	13.8401
AT1G09530	Chr1:3076581-3079539	9.39623	7.96234	10.8301
AT1G09540	Chr1:3086158-3087912	0.0503326	0	0.150998
AT1G09550	Chr1:3089732-3092327	0.125737	0	0.303805
AT1G09560	Chr1:3093838-3094864	105.469	99.3431	111.595
AT1G09570	Chr1:3095255-3100357	31.477	29.6514	33.3026
AT1G09575	Chr1:3101670-3102925	4.25973	3.14955	5.3699
AT1G09580	Chr1:3104587-3106290	5.45065	4.02189	6.8794
AT1G09590	Chr1:3106501-3107772	235.615	224.578	246.652
AT1G09600	Chr1:3108616-3111318	0	0	0
AT1G09610	Chr1:3111693-3112873	0	0	0
AT1G09620	Chr1:3112777-3116699	17.6986	16.3305	19.0668
AT1G09625	Chr1:3117136-3117567	0	0	0
AT1G09630	Chr1:3118202-3119708	22.0075	19.1648	24.8502
AT1G09640	Chr1:3119877-3122526	133.574	126.316	140.833
AT1G09645	Chr1:3122955-3124578	98.1248	91.2449	105.005
AT1G09650	Chr1:3125806-3127284	0.0511228	0	0.153369
AT1G09660	Chr1:3127770-3131094	16.5678	14.5613	18.5742
AT1G09665	Chr1:3133094-3133674	0	0	0
AT1G09680	Chr1:3134106-3135930	0.763861	0.412883	1.11484
AT1G09690	Chr1:3136187-3137475	363.015	349.96	376.069
AT1G09700	Chr1:3137766-3140353	3.68658	2.87244	4.50073
AT1G09710	Chr1:3140867-3144370	6.25845	5.28389	7.233
AT1G09720	Chr1:3144437-3147303	0	0	0
AT1G09730	Chr1:3147666-3154380	14.3336	13.0172	15.65
AT1G09740	Chr1:3154531-3156275	83.4849	77.6081	89.3618
AT1G09750	Chr1:3157500-3159148	0	0	0
AT1G09760	Chr1:3159124-3161692	40.493	36.7891	44.1969
AT1G09770	Chr1:3161840-3165360	33.0169	31.2268	34.807
AT1G09780	Chr1:3165369-3167869	22.2056	20.1327	24.2786
AT1G09790	Chr1:3168481-3170819	0	0	0
AT1G09794,AT1G09795	Chr1:3172107-3176910	82.7532	77.3893	88.1171
AT1G09800	Chr1:3176882-3180421	0	0	0
AT1G09810	Chr1:3180935-3184224	12.8267	11.2695	14.3839
AT1G09812	Chr1:3187816-3188580	0.711593	0	1.71934
AT1G09815	Chr1:3189368-3190242	75.9028	69.2325	82.5732
AT1G09820	Chr1:3190287-3192414	0.440286	0.196059	0.684512
AT1G09830	Chr1:3192680-3195025	13.264	11.7762	14.7518
AT1G09840	Chr1:3195823-3200291	18.6964	16.7928	20.6
AT1G09850	Chr1:3201798-3204150	21.9824	19.7686	24.1963
AT1G09860	Chr1:3204015-3205309	0	0	0
AT1G09870	Chr1:3205740-3208598	15.3863	13.7353	17.0373
AT1G09880	Chr1:3208827-3211653	0	0	0
AT1G09890	Chr1:3214236-3217538	0.0768483	0	1.74961
AT1G09900	Chr1:3218034-3220056	4.66796	3.81465	5.52128
AT1G09910	Chr1:3220034-3224541	15.3741	12.1932	18.5549
AT1G09920	Chr1:3224683-3227070	56.7796	51.7474	61.8118
AT1G09930	Chr1:3227489-3230043	0.130191	0	0.260446
AT1G09932	Chr1:3230449-3233143	12.8368	10.6834	14.9901
AT1G09935	Chr1:3234059-3235530	0.132399	0	0.397197
AT1G09940	Chr1:3236994-3239554	20.4592	18.7687	22.1497
AT1G09950	Chr1:3240605-3241632	6.25222	4.83226	7.67217
AT1G09960	Chr1:3244212-3247200	1.03029	0.640874	1.4197
AT1G09970	Chr1:3252239-3255693	94.0862	89.7188	98.4535
AT1G09980	Chr1:3256244-3261614	8.99424	8.05049	9.938
AT1G09995	Chr1:3262264-3263619	9.7676	7.56841	11.9668
AT1G10000	Chr1:3263876-3264788	1.19599	0.532574	1.8594
AT1G10010	Chr1:3265975-3268726	0	0	0
AT1G10020	Chr1:3269603-3271987	13.0478	11.4225	14.6732
AT1G10030	Chr1:3273824-3275837	5.68001	4.01784	7.34219
AT1G10040	Chr1:3275890-3278699	11.1609	9.16466	13.1572
AT1G10050	Chr1:3279269-3283506	8.89023	7.95352	9.82693
AT1G10060	Chr1:3284238-3287107	8.25398	6.59888	9.90908
AT1G10070	Chr1:3288086-3290471	534.092	512.938	555.247
AT1G10090	Chr1:3290310-3296198	0	0	0
AT1G10095	Chr1:3297323-3300443	0	0	0
AT1G10100	Chr1:3300696-3301489	1.37162	0	2.82084
AT1G10110	Chr1:3302741-3304092	0	0	0
AT1G10120	Chr1:3304038-3306824	9.72473	7.78859	11.6609
AT1G10130	Chr1:3310929-3322213	8.77242	7.85053	9.69431
AT1G10140	Chr1:3322801-3323548	238.242	227.55	248.934
AT1G10150	Chr1:3325823-3327614	32.5441	29.8493	35.2389
AT1G10155	Chr1:3327636-3328448	0	0	0
AT1G10160.1	Chr1:3328970-3333470	1.34922	1.06167	1.63677
AT1G10170	Chr1:3333594-3337491	14.0199	13.0208	15.019
AT1G10180	Chr1:3338302-3341608	3.68434	3.03806	4.33061
AT1G10190	Chr1:3343685-3345632	0	0	0
AT1G10200	Chr1:3346389-3347885	95.0226	89.3558	100.689
AT1G10210	Chr1:3349218-3351180	10.6572	9.17681	12.1376
AT1G10220	Chr1:3352158-3354856	1.08562	0.208301	1.96294
AT1G10230	Chr1:3355570-3356359	12.1368	9.81179	14.4618
AT1G10240	Chr1:3356679-3359838	2.61634	2.04144	3.19123
AT1G10250	Chr1:3360086-3360508	3.06577	0.56258	5.56897
AT1G10260	Chr1:3360525-3361247	1.89301	0.885492	2.90054
AT1G10270	Chr1:3363503-3366488	1.77981	1.36908	2.19055
AT1G10280	Chr1:3366492-3369095	1.7696	1.24688	2.29233
AT1G10290	Chr1:3370557-3377463	22.5213	21.1402	23.9024
AT1G10300	Chr1:3378141-3380226	0	0	0
AT1G10310	Chr1:3381600-3383914	35.8853	32.2036	39.567
AT1G10320	Chr1:3384073-3388389	16.9991	15.4753	18.5229
AT1G10330	Chr1:3388746-3390150	1.62827	1.03371	2.22283
AT1G10340	Chr1:3390321-3392571	6.45313	5.44828	7.45798
AT1G10350	Chr1:3393406-3395055	9.06213	7.59808	10.5262
AT1G10360	Chr1:3395557-3396849	8.15352	6.401	9.90604
AT1G10370	Chr1:3397080-3398358	10.0538	8.19483	11.9127
AT1G10380	Chr1:3400605-3402324	0.253432	0	0.506986
AT1G10385	Chr1:3403223-3405856	0	0	0
AT1G10390	Chr1:3407023-3412843	20.7699	19.2439	22.2959
AT1G10400	Chr1:3414851-3416358	0	0	0
AT1G10410	Chr1:3416679-3419639	28.7643	26.7077	30.8209
AT1G10417	Chr1:3424185-3427457	0.589205	0	34.8756
AT1G10419	Chr1:3428030-3428425	0	0	0
AT1G10430	Chr1:3428477-3430633	25.1091	22.5328	27.6854
AT1G10440	Chr1:3431184-3431256	29.843	0	447.645
AT1G10450	Chr1:3431779-3438370	8.32599	7.52811	9.12388
AT1G10455	Chr1:3438554-3439013	0	0	0
AT1G10460	Chr1:3439321-3440320	0.409649	0.0432478	0.77605
AT1G10470	Chr1:3442326-3443957	48.043	44.6047	51.4813
AT1G10480	Chr1:3449690-3451226	0	0	0
AT1G10490	Chr1:3453227-3460620	0	0	0
AT1G10500	Chr1:3459999-3461485	322.142	304.549	339.736
AT1G10510	Chr1:3461548-3465786	14.2216	12.7501	15.693
AT1G10520	Chr1:3465963-3469248	0.563896	0.237096	0.890696
AT1G10522	Chr1:3469579-3471488	15.1924	12.81	17.5749
AT1G10530	Chr1:3471455-3472672	0	0	0
AT1G10538	Chr1:3474514-3474765	0	0	0
AT1G10540	Chr1:3474863-3477927	0.708327	0.322658	1.094
AT1G10550	Chr1:3479152-3480988	1.13079	0.541488	1.72009
AT1G10560	Chr1:3484579-3486965	0.477565	0.238783	0.716348
AT1G10570	Chr1:3487583-3491277	21.6893	19.8462	23.5324
AT1G10580	Chr1:3491280-3493737	14.4962	12.9394	16.0531
AT1G10585	Chr1:3493939-3495144	8.53699	6.51826	10.5557
AT1G10586	Chr1:3496927-3499439	0.116318	0	0.521679
AT1G10588	Chr1:3501144-3501904	0	0	0
AT1G10590	Chr1:3502003-3503457	255.518	241.606	269.43
AT1G10600,AT1G10610	Chr1:3503675-3509006	57.5039	53.0529	61.9549
AT1G10620	Chr1:3509000-3511975	0	0	0
AT1G10630	Chr1:3512794-3514729	59.2724	54.9492	63.5956
AT1G10640	Chr1:3515364-3517888	0.0819752	0	0.198067
AT1G10650	Chr1:3524017-3526346	8.12271	6.79342	9.452
AT1G10652	Chr1:3527708-3527831	0	0	0
AT1G10657	Chr1:3530466-3531842	1.47021	0.564201	2.37622
AT1G10660	Chr1:3532423-3535131	40.1554	37.0767	43.234
AT1G10670	Chr1:3535382-3538439	41.3547	38.1169	44.5925
AT1G10680	Chr1:3538469-3543782	0	0	0
AT1G10682	Chr1:3544990-3545471	29.1658	23.9213	34.4102
AT1G10690	Chr1:3549991-3550632	12.9688	10.1726	15.7651
AT1G10700	Chr1:3554103-3556503	23.8415	21.6534	26.0295
AT1G10705	Chr1:3557113-3557457	0	0	0
AT1G10710	Chr1:3558357-3561634	0.32323	0.00463047	0.641829
AT1G10717	Chr1:3562179-3562554	0	0	0
AT1G10720	Chr1:3562951-3564759	25.2026	23.0207	27.3846
AT1G10730	Chr1:3565271-3568003	14.7325	12.8673	16.5977
AT1G10740	Chr1:3567904-3570838	5.00533	2.95176	7.0589
AT1G10745	Chr1:3572709-3573066	0	0	0
AT1G10747	Chr1:3574311-3574830	0	0	0
AT1G10750	Chr1:3574806-3578474	0.211048	0	0.426327
AT1G10760,AT1G10820	Chr1:3581033-3605076	46.2853	43.7483	48.8224
AT1G10770	Chr1:3591632-3592411	11.7815	9.46585	14.0971
AT1G10780	Chr1:3592745-3595077	0.205784	0	0.411667
AT1G10790	Chr1:3596359-3597847	0.322845	0	0.645847
AT1G10800	Chr1:3598157-3598591	0	0	0
AT1G10810	Chr1:3599270-3600877	0.310447	0	0.804444
AT1G10830	Chr1:3605575-3607493	14.4638	12.5241	16.4035
AT1G10840	Chr1:3607630-3610520	95.5922	89.6481	101.536
AT1G10850	Chr1:3611746-3614613	0	0	0
AT1G10865	Chr1:3614512-3616159	164.235	150.937	177.532
AT1G10870	Chr1:3616609-3623758	4.90042	4.18531	5.61554
AT1G10880	Chr1:3624034-3627082	0	0	0
AT1G10890	Chr1:3627680-3630765	154.17	146.44	161.9
AT1G10900	Chr1:3632233-3637141	9.60899	8.586	10.632
AT1G10910	Chr1:3639877-3644162	16.667	0	109.571
AT1G10920	Chr1:3644419-3647768	11.1676	10.0226	12.3125
AT1G10930	Chr1:3647893-3655590	1.80955	1.29841	2.32069
AT1G10940	Chr1:3655776-3658608	69.7162	65.2339	74.1985
AT1G10950	Chr1:3659208-3663984	31.7185	29.6885	33.7484
AT1G10960	Chr1:3664385-3665039	30.3995	26.1573	34.6416
AT1G10970	Chr1:3665086-3667139	3.10375	2.30981	3.89769
AT1G10980	Chr1:3667247-3669902	0.0380648	0	0.114194
AT1G10990	Chr1:3670277-3671187	21.788	18.7138	24.8623
AT1G11000	Chr1:3671755-3675979	0.626593	0.313839	0.939347
AT1G11010	Chr1:3676606-3676644	0	0	0
AT1G11020	Chr1:3676690-3678524	20.7796	18.6638	22.8953
AT1G11030	Chr1:3678774-3678848	0	0	0
AT1G11040	Chr1:3679224-3680924	0	0	0
AT1G11050	Chr1:3681887-3684169	18.2722	16.5671	19.9774
AT1G11055	Chr1:3683918-3684095	0	0	0
AT1G11060	Chr1:3684567-3689847	10.6084	8.94171	12.2751
AT1G11070	Chr1:3690211-3693648	0.0285398	0	0.0856194
AT1G11080	Chr1:3694671-3698013	0.797506	0.398258	1.19675
AT1G11090	Chr1:3702607-3703779	11.775	9.9103	13.6396
AT1G11100	Chr1:3703671-3709302	0	0	0
AT1G11110	Chr1:3710207-3712503	0	0	0
AT1G11112	Chr1:3712998-3713735	0	0	0
AT1G11120	Chr1:3715183-3717320	0	0	0
AT1G11125	Chr1:3718782-3719711	0.539049	0.0989174	0.979181
AT1G11130	Chr1:3722856-3727450	0.687359	0.427562	0.947157
AT1G11145	Chr1:3727531-3728166	0	0	0
AT1G11150	Chr1:3728970-3731624	3.03042	2.43894	3.62191
AT1G11160	Chr1:3733138-3739842	0	0	0
AT1G11170	Chr1:3740764-3744675	6.05811	5.01673	7.09949
AT1G11175,AT1G11180	Chr1:3744857-3748521	157.654	147.703	167.605
AT1G11185	Chr1:3749509-3750035	6.87905	4.49782	9.26028
AT1G11190	Chr1:3750065-3752780	2.00873	1.30578	2.71169
AT1G11200	Chr1:3753364-3755641	23.3352	20.7878	25.8826
AT1G11210	Chr1:3755676-3756998	162.54	153.173	171.907
AT1G11220	Chr1:3759861-3761165	0.293063	0	0.586267
AT1G11230	Chr1:3763267-3764483	0	0	0
AT1G11240	Chr1:3766753-3768294	52.6591	48.0709	57.2473
AT1G11250	Chr1:3768723-3769706	0.187982	0	0.454199
AT1G11260	Chr1:3776846-3780345	624.52	599.602	649.438
AT1G11265	Chr1:3781234-3785293	1.9369	1.56029	2.3135
AT1G11270	Chr1:3780428-3786990	6.70769	5.02818	8.38719
AT1G11280	Chr1:3787333-3790876	4.1242	3.45078	4.79762
AT1G11290	Chr1:3791453-3793883	0.789961	0.485287	1.09463
AT1G11300	Chr1:3794237-3800719	10.5111	6.66718	14.3551
AT1G11310	Chr1:3800737-3804185	79.1403	74.5356	83.7451
AT1G11320	Chr1:3807127-3808875	1.41907	0.892038	1.94609
AT1G11330	Chr1:3809909-3813771	13.1597	12.0475	14.272
AT1G11340	Chr1:3814103-3817423	0.953229	0.630505	1.27595
AT1G11350	Chr1:3817544-3820936	37.6393	0	24705
AT1G11360	Chr1:3821442-3823088	34.749	31.4741	38.0239
AT1G11362	Chr1:3824509-3825196	3.37166	2.02178	4.72155
AT1G11370	Chr1:3828097-3830945	0	0	0
AT1G11380	Chr1:3832622-3834191	22.5044	19.9476	25.0613
AT1G11390	Chr1:3834458-3837629	3.74102	3.08979	4.39225
AT1G11400	Chr1:3837820-3840207	36.5757	33.0852	40.0662
AT1G11410,AT1G11440	Chr1:3841285-3850662	19.8399	17.6282	22.0516
AT1G11420	Chr1:3844580-3846872	0.404278	0.143241	0.665315
AT1G11430	Chr1:3847242-3849162	103.659	96.2372	111.081
AT1G11450	Chr1:3853242-3855385	0.0264974	0	0.192518
AT1G11460	Chr1:3857004-3859268	0	0	0
AT1G11470	Chr1:3859661-3860604	0	0	0
AT1G11475	Chr1:3862398-3864030	138.117	128.046	148.188
AT1G11480	Chr1:3864152-3866969	38.0771	35.3161	40.838
AT1G11482	Chr1:3867404-3868870	0	0	0
AT1G11490	Chr1:3868883-3870065	0	0	0
AT1G11500	Chr1:3870832-3871570	0	0	0
AT1G11510	Chr1:3871777-3872836	0	0	0
AT1G11520	Chr1:3873028-3873619	0	0	0
AT1G11530	Chr1:3874436-3875484	292.426	274.078	310.774
AT1G11540	Chr1:3875441-3877155	0	0	0
AT1G11545	Chr1:3878549-3880361	0.0701862	0	0.210559
AT1G11550	Chr1:3881528-3881608	0	0	0
AT1G11560	Chr1:3881787-3882819	0	0	0
AT1G11570	Chr1:3883279-3883956	0.334041	0	1.3773
AT1G11572	Chr1:3884355-3884952	0.165761	0	0.497284
AT1G11580	Chr1:3888689-3890811	18.5805	16.7432	20.4179
AT1G11590	Chr1:3892579-3894677	0.168464	0	0.357098
AT1G11592	Chr1:3895178-3896934	12.1911	10.1862	14.1959
AT1G11593	Chr1:3898001-3898609	0	0	0
AT1G11595	Chr1:3898630-3899699	0.0376494	0	0.188247
AT1G11600	Chr1:3902011-3903782	0	0	0
AT1G11608	Chr1:3905578-3906818	0	0	0
AT1G11610	Chr1:3906861-3909338	0.252443	0	0.526642
AT1G11620	Chr1:3910832-3911924	0	0	0
AT1G11630	Chr1:3912901-3914407	10.2548	8.80823	11.7013
AT1G11640	Chr1:3914628-3914700	0	0	0
AT1G11650	Chr1:3914773-3918208	190.099	181.096	199.102
AT1G11655	Chr1:3919271-3919774	0	0	0
AT1G11660	Chr1:3920542-3924555	5.64097	4.81877	6.46318
AT1G11670	Chr1:3928161-3931576	1.33218	0.879834	1.78453
AT1G11680	Chr1:3938500-3940754	21.8431	19.952	23.7342
AT1G11684	Chr1:3941102-3941300	0	0	0
AT1G11690	Chr1:3941468-3942212	0	0	0
AT1G11700	Chr1:3945736-3946613	19.5505	16.7781	22.3229
AT1G11710	Chr1:3948713-3951359	1.36016	0.976637	1.74368
AT1G11720	Chr1:3951452-3957044	6.77275	6.00126	7.54424
AT1G11730	Chr1:3957472-3960113	0.205466	0	0.442717
AT1G11735	Chr1:3961347-3961464	0	0	0
AT1G11740	Chr1:3963053-3966824	0	0	0
AT1G11750	Chr1:3967475-3969877	68.4532	63.4459	73.4606
AT1G11755	Chr1:3969680-3971840	15.4731	13.4578	17.4884
AT1G11760	Chr1:3972031-3973286	15.9042	13.3657	18.4428
AT1G11765	Chr1:3973874-3974509	0.302285	0	0.730378
AT1G11770	Chr1:3975678-3977379	0	0	0
AT1G11780	Chr1:3976838-3979195	7.12538	6.00453	8.24622
AT1G11785	Chr1:3979861-3981034	31.767	26.1816	37.3524
AT1G11790	Chr1:3981247-3985215	1.07357	0.608517	1.53862
AT1G11800	Chr1:3985224-3987290	4.78099	3.85154	5.71045
AT1G11803	Chr1:3987754-3988030	0	0	0
AT1G11806	Chr1:3988345-3989398	0	0	0
AT1G11810	Chr1:3989762-3991066	0	0	0
AT1G11820	Chr1:3991026-3993598	8.89843	7.66445	10.1324
AT1G11840	Chr1:3995168-3997907	107.111	101.025	113.198
AT1G11850	Chr1:3999198-3999876	0.861707	0	1.89766
AT1G11860	Chr1:4001112-4003442	51.9733	48.1625	55.7842
AT1G11870	Chr1:4003845-4006739	9.42814	8.13619	10.7201
AT1G11880	Chr1:4007704-4010433	3.01678	2.3034	3.73015
AT1G11890	Chr1:4010778-4013125	39.3327	35.5384	43.1269
AT1G11900	Chr1:4013120-4014681	4.74406	3.59641	5.89172
AT1G11905	Chr1:4014846-4016540	14.115	11.6989	16.531
AT1G11910	Chr1:4016783-4020983	352.271	344.938	359.604
AT1G11915	Chr1:4021824-4023292	0	0	0
AT1G11920	Chr1:4023666-4025097	0	0	0
AT1G11925	Chr1:4025929-4026732	7.93828	6.06113	9.81544
AT1G11930	Chr1:4028691-4030584	107.978	100.877	115.079
AT1G11940	Chr1:4031573-4034078	2.60726	1.76336	3.45117
AT1G11950	Chr1:4034586-4038758	3.43273	2.83946	4.026
AT1G11960	Chr1:4039710-4043880	19.1458	0	24686.5
AT1G11970	Chr1:4044369-4044669	0	0	0
AT1G11980	Chr1:4045618-4045855	0	0	0
AT1G11990	Chr1:4046245-4049060	0.0415101	0	0.12453
AT1G12000	Chr1:4049895-4053835	2.89383	2.23599	3.55166
AT1G12010	Chr1:4056206-4057933	2.93062	2.09031	3.77093
AT1G12013	Chr1:4058286-4058416	11.9143	0	35.7428
AT1G12015	Chr1:4058486-4058576	0	0	0
AT1G12020	Chr1:4062461-4063337	5.428	3.96518	6.89082
AT1G12030	Chr1:4064666-4066341	0	0	0
AT1G12040	Chr1:4070123-4072567	0	0	0
AT1G12050	Chr1:4072751-4076207	49.9431	46.9536	52.9326
AT1G12060	Chr1:4076333-4076981	3.81462	2.31275	5.31649
AT1G12064	Chr1:4077497-4078095	0	0	0
AT1G12070	Chr1:4078912-4080106	0	0	0
AT1G12080	Chr1:4084161-4085045	7.33014	5.26014	9.40013
AT1G12090	Chr1:4089846-4090725	89.7428	83.7983	95.6874
AT1G12100	Chr1:4095245-4095845	0	0	0
AT1G12110	Chr1:4105232-4109545	29.1595	27.1569	31.162
AT1G12120	Chr1:4114770-4117594	24.586	22.6562	26.5159
AT1G12130	Chr1:4118593-4120871	0	0	0
AT1G12140	Chr1:4121368-4124595	22.6801	20.3737	24.9866
AT1G12150	Chr1:4123529-4125648	4.13526	3.19538	5.07515
AT1G12160	Chr1:4126065-4128310	3.15366	2.36956	3.93775
AT1G12170	Chr1:4128606-4129701	0	0	0
AT1G12180	Chr1:4130420-4131137	0.159275	0	0.477825
AT1G12190	Chr1:4132966-4134094	0	0	0
AT1G12200	Chr1:4137532-4140028	15.9636	14.2729	17.6543
AT1G12210	Chr1:4140947-4143605	2.57432	2.04939	3.09924
AT1G12211	Chr1:4143865-4144114	0	0	0
AT1G12220	Chr1:4144571-4147911	8.9583	7.96444	9.95215
AT1G12230	Chr1:4147961-4151056	33.5797	30.6537	36.5058
AT1G12240,AT1G12244	Chr1:4153651-4159046	209.439	199.336	219.543
AT1G12250	Chr1:4159264-4161455	39.752	36.0323	43.4718
AT1G12260	Chr1:4162831-4165852	0	0	0
AT1G12270	Chr1:4172074-4174775	19.353	17.4587	21.2474
AT1G12280	Chr1:4174726-4177592	5.51632	4.73787	6.29477
AT1G12290,AT1G12294	Chr1:4177943-4182594	13.0401	4.02468	22.0555
AT1G12300	Chr1:4183065-4186124	0.581696	0.349062	0.814329
AT1G12310	Chr1:4187164-4188056	85.964	80.1929	91.7351
AT1G12320	Chr1:4189354-4190342	29.2087	24.9827	33.4347
AT1G12330	Chr1:4194657-4196749	2.54016	1.84516	3.23517
AT1G12340	Chr1:4197395-4198310	11.0909	8.5034	13.6783
AT1G12350	Chr1:4198412-4200845	34.1213	30.9925	37.2502
AT1G12360	Chr1:4200875-4206404	41.7116	38.9421	44.4811
AT1G12370	Chr1:4206373-4208951	0	0	0
AT1G12380	Chr1:4214261-4217132	0.170938	0.041721	0.300155
AT1G12390	Chr1:4220099-4221774	28.7461	25.5485	31.9438
AT1G12400	Chr1:4221862-4222837	20.0442	16.2863	23.8022
AT1G12410	Chr1:4223029-4225124	175.004	167.785	182.222
AT1G12411	Chr1:4225320-4225482	0	0	0
AT1G12420	Chr1:4226361-4229138	8.82038	7.62191	10.0189
AT1G12423	Chr1:4231026-4231146	0	0	0
AT1G12430	Chr1:4233872-4238764	4.69208	4.01635	5.36781
AT1G12440	Chr1:4241591-4243008	269.989	255.231	284.747
AT1G12450	Chr1:4244307-4245993	6.92889	5.63665	8.22114
AT1G12451	Chr1:4246108-4246291	0	0	0
AT1G12460	Chr1:4247248-4250630	1.05554	0.755016	1.35607
AT1G12470	Chr1:4251025-4257392	7.26736	6.42977	8.10495
AT1G12480	Chr1:4257267-4259300	6.43315	5.38552	7.48078
AT1G12490	Chr1:4260782-4261869	0.457077	0.0838752	0.830279
AT1G12500	Chr1:4263149-4265044	3.6848	2.8405	4.5291
AT1G12510	Chr1:4266987-4267061	0	0	0
AT1G12520	Chr1:4267105-4268926	44.6952	41.0365	48.3538
AT1G12530	Chr1:4268985-4270787	17.0837	14.1856	19.9817
AT1G12540	Chr1:4272959-4274206	0	0	0
AT1G12550	Chr1:4274593-4275981	6.29234	4.99252	7.59216
AT1G12560	Chr1:4276518-4277899	0	0	0
AT1G12570	Chr1:4277992-4280862	0.0714522	0	0.172642
AT1G12580	Chr1:4282898-4285829	19.0818	17.3962	20.7675
AT1G12590	Chr1:4285886-4285958	0	0	0
AT1G12600	Chr1:4286203-4288878	0.727051	0.305696	1.14841
AT1G12610	Chr1:4289943-4291017	5.09088	3.83839	6.34338
AT1G12620	Chr1:4294593-4297084	1.80336	1.33341	2.27331
AT1G12630	Chr1:4298888-4299475	0.680363	0	1.36105
AT1G12640	Chr1:4303311-4305798	36.8834	34.3934	39.3734
AT1G12650	Chr1:4305932-4308005	36.4344	32.9477	39.9212
AT1G12660	Chr1:4308942-4309583	0	0	0
AT1G12663	Chr1:4310968-4311457	0	0	0
AT1G12665	Chr1:4312330-4312935	0	0	0
AT1G12667	Chr1:4313857-4314204	0	0	0
AT1G12669	Chr1:4315465-4315987	0	0	0
AT1G12670	Chr1:4316700-4317005	0	0	0
AT1G12672	Chr1:4318308-4319090	0	0	0
AT1G12680	Chr1:4319885-4322945	16.5742	14.9868	18.1615
AT1G12700	Chr1:4323555-4326333	1.44358	1.02741	1.85975
AT1G12710	Chr1:4326738-4328481	42.9747	39.2354	46.7141
AT1G12720.1	Chr1:4331061-4333220	0	0	0
AT1G12725,AT1G12725.1	Chr1:4333382-4334033	0	0	0
AT1G12730	Chr1:4334614-4337941	16.0578	14.2956	17.8199
AT1G12740	Chr1:4342281-4344857	0	0	0
AT1G12750	Chr1:4344984-4348328	24.6095	22.2199	26.9992
AT1G12760	Chr1:4348497-4350867	54.2744	50.5334	58.0153
AT1G12770	Chr1:4351063-4353685	11.3146	10.0491	12.5801
AT1G12775	Chr1:4353905-4355929	0	0	0
AT1G12780,AT1G12790	Chr1:4355925-4361272	126.062	119.308	132.816
AT1G12800	Chr1:4361550-4365331	13.5056	12.1772	14.834
AT1G12805	Chr1:4366596-4367119	0	0	0
AT1G12810	Chr1:4367255-4368822	93.0743	85.4106	100.738
AT1G12820	Chr1:4368759-4371293	15.2164	13.6676	16.7652
AT1G12830	Chr1:4374249-4375170	18.4414	15.8283	21.0544
AT1G12840	Chr1:4375514-4378514	73.2781	68.3518	78.2043
AT1G12845,AT1G12850	Chr1:4378938-4381612	24.5909	22.1486	27.0332
AT1G12855	Chr1:4382159-4383611	0	0	0
AT1G12860	Chr1:4384352-4386610	2.69283	2.05055	3.33511
AT1G12870	Chr1:4387128-4389110	0.062208	0	0.186624
AT1G12880	Chr1:4389750-4391151	14.8552	12.6207	17.0896
AT1G12890	Chr1:4391733-4392393	0.571417	0	1.14311
AT1G12900	Chr1:4392449-4394400	73.6663	69.191	78.1416
AT1G12910,AT1G12920	Chr1:4394896-4398193	84.1261	79.3392	88.913
AT1G12930	Chr1:4398374-4405605	5.23174	4.56351	5.89997
AT1G12935	Chr1:4406317-4406746	0	0	0
AT1G12938	Chr1:4412886-4413057	0	0	0
AT1G12940	Chr1:4416404-4418590	2.00655	1.42435	2.58875
AT1G12950	Chr1:4419769-4422638	0.0804064	0	0.194277
AT1G12960	Chr1:4422706-4423155	0	0	0
AT1G12970	Chr1:4423639-4425789	13.7975	12.2047	15.3904
AT1G12980	Chr1:4429717-4430965	0	0	0
AT1G12990	Chr1:4433639-4436075	8.10995	7.02065	9.19926
AT1G13000	Chr1:4436104-4439476	36.7489	33.7566	39.7412
AT1G13010	Chr1:4440213-4440286	0	0	0
AT1G13020	Chr1:4440543-4443684	10.8493	9.64684	12.0517
AT1G13030	Chr1:4444042-4447406	1.60205	1.08509	2.11901
AT1G13040	Chr1:4447646-4449200	1.97803	1.35235	2.60371
AT1G13050	Chr1:4450237-4451742	3.99756	2.90431	5.09081
AT1G13060	Chr1:4452211-4454876	80.0517	74.263	85.8404
AT1G13070	Chr1:4455476-4457099	0	0	0
AT1G13080	Chr1:4459165-4460940	2.13686	1.50071	2.77301
AT1G13090	Chr1:4461805-4463543	43.2853	40.4733	46.0973
AT1G13100	Chr1:4463923-4465538	4.8063	3.83097	5.78163
AT1G13110	Chr1:4467219-4469033	262.634	255.894	269.373
AT1G13120	Chr1:4469180-4473213	9.17005	0	5130.36
AT1G13130	Chr1:4474719-4477941	0	0	0
AT1G13140	Chr1:4478490-4480327	0.638975	0.272923	1.00503
AT1G13145	Chr1:4480791-4482502	26.2552	21.4061	31.1043
AT1G13150	Chr1:4481348-4483723	5.08136	4.199	5.96372
AT1G13160	Chr1:4484583-4488577	6.82851	5.91967	7.73735
AT1G13170	Chr1:4488532-4492587	0.855147	0.55961	1.15068
AT1G13180	Chr1:4495027-4498469	7.65103	6.56317	8.7389
AT1G13190	Chr1:4498796-4501613	91.3156	83.1365	99.4947
AT1G13195	Chr1:4501580-4503591	15.9601	13.8116	18.1085
AT1G13200	Chr1:4507220-4508528	0	0	0
AT1G13210	Chr1:4508962-4518235	137.644	131.763	143.525
AT1G13220	Chr1:4515605-4520284	0	0	0
AT1G13230	Chr1:4520630-4522544	0	0	0
AT1G13240	Chr1:4522708-4522782	0	0	0
AT1G13245	Chr1:4525485-4526064	842.197	817.91	866.484
AT1G13250	Chr1:4528622-4530063	0.368565	0.089956	0.647174
AT1G13260	Chr1:4542167-4543742	121.519	116.714	126.324
AT1G13270	Chr1:4544952-4547312	52.0346	47.899	56.1703
AT1G13280	Chr1:4547453-4548875	22.4933	20.1153	24.8713
AT1G13290	Chr1:4550152-4551620	0	0	0
AT1G13300	Chr1:4556891-4558708	0.252205	0	0.504532
AT1G13310	Chr1:4561067-4563061	0.270927	0.0286025	0.513252
AT1G13320	Chr1:4563470-4567807	23.0184	20.971	25.0657
AT1G13330	Chr1:4567934-4570598	0	0	0
AT1G13340	Chr1:4569447-4571118	32.9994	30.0437	35.9552
AT1G13350	Chr1:4572360-4576655	38.4076	36.1046	40.7105
AT1G13360	Chr1:4576872-4577967	344.972	328.725	361.219
AT1G13370	Chr1:4587779-4588613	0.293432	0	0.708987
AT1G13380	Chr1:4589070-4590423	36.6188	32.5003	40.7372
AT1G13390	Chr1:4592480-4594391	448.234	426.938	469.529
AT1G13400	Chr1:4597626-4598911	0.112891	0	0.338672
AT1G13410	Chr1:4601260-4603298	0.809059	0.447237	1.17088
AT1G13420	Chr1:4604840-4606053	0	0	0
AT1G13430	Chr1:4606499-4607747	0.0623868	0	0.18716
AT1G13440	Chr1:4608195-4610647	392.234	373.633	410.835
AT1G13448	Chr1:4612242-4612929	26.5308	22.1214	30.9402
AT1G13450	Chr1:4612730-4615353	53.4898	49.7815	57.198
AT1G13460	Chr1:4615812-4618329	18.1959	16.4063	19.9854
AT1G13470	Chr1:4620227-4621580	25.8575	23.3417	28.3733
AT1G13480	Chr1:4622633-4624070	0.286669	0.0302645	0.543074
AT1G13485	Chr1:4624170-4624344	0	0	0
AT1G13490	Chr1:4624714-4626064	0	0	0
AT1G13500	Chr1:4627788-4629169	0	0	0
AT1G13510	Chr1:4629202-4630821	0.0245035	0	0.122517
AT1G13520	Chr1:4631777-4633248	10.1003	8.52352	11.6771
AT1G13530	Chr1:4633739-4635129	0.273092	0	0.546317
AT1G13540	Chr1:4635462-4636805	0.279136	0	0.593486
AT1G13550	Chr1:4636983-4638330	0.122198	0	0.295254
AT1G13560	Chr1:4638513-4642104	37.9107	0	541.212
AT1G13570	Chr1:4642345-4644422	8.6677	7.35704	9.97836
AT1G13580	Chr1:4644520-4647007	4.89068	3.82373	5.95763
AT1G13590	Chr1:4647948-4648740	0	0	0
AT1G13600	Chr1:4650786-4651469	0.135993	0	0.407979
AT1G13605	Chr1:4658537-4659106	0	0	0
AT1G13607	Chr1:4660777-4661218	0	0	0
AT1G13608	Chr1:4661681-4662029	0	0	0
AT1G13609	Chr1:4662720-4663219	0	0	0
AT1G13610	Chr1:4663830-4666031	0	0	0
AT1G13620	Chr1:4668442-4669471	0	0	0
AT1G13630	Chr1:4669552-4673057	0.867752	0.566369	1.16914
AT1G13635	Chr1:4674151-4676170	0.0814177	0	0.342394
AT1G13640	Chr1:4677026-4679812	13.7951	12.5322	15.058
AT1G13650	Chr1:4680431-4682196	0.526321	0.0623462	0.990296
AT1G13660	Chr1:4683170-4685640	0	0	0
AT1G13670	Chr1:4688155-4688966	0	0	0
AT1G13680	Chr1:4690408-4692841	0	0	0
AT1G13690	Chr1:4693288-4694410	53.053	47.9121	58.1938
AT1G13700	Chr1:4694371-4696455	17.8631	15.3701	20.3561
AT1G13710	Chr1:4702724-4704657	0	0	0
AT1G13720	Chr1:4709634-4709706	0	0	0
AT1G13730	Chr1:4709823-4712550	4.15101	3.32057	4.98145
AT1G13740	Chr1:4713673-4715407	11.6037	10.035	13.1724
AT1G13750	Chr1:4715393-4718235	10.192	8.88306	11.5009
AT1G13755	Chr1:4718672-4719354	0	0	0
AT1G13760	Chr1:4720242-4721342	0	0	0
AT1G13770	Chr1:4721694-4724510	15.2838	13.4354	17.1323
AT1G13780	Chr1:4724607-4726499	4.4334	3.5294	5.3374
AT1G13790	Chr1:4727437-4730425	0.384323	0.171139	0.597507
AT1G13800	Chr1:4731055-4733707	0.0266044	0	0.0798132
AT1G13810	Chr1:4734035-4735389	6.61242	5.28956	7.93527
AT1G13820	Chr1:4735546-4737808	12.7615	10.9852	14.5377
AT1G13830	Chr1:4739832-4741038	21.6742	18.1765	25.1719
AT1G13840	Chr1:4741998-4742071	0	0	0
AT1G13850	Chr1:4743094-4743167	0	0	0
AT1G13860	Chr1:4743204-4746956	3.50136	2.44798	4.55475
AT1G13870	Chr1:4747264-4748642	19.526	17.1874	21.8646
AT1G13880	Chr1:4748872-4751212	25.3402	23.2128	27.4677
AT1G13890	Chr1:4751580-4752844	0	0	0
AT1G13900	Chr1:4753144-4755580	10.5506	9.4111	11.6901
AT1G13910	Chr1:4755783-4757991	5.9248	4.21641	7.63318
AT1G13920	Chr1:4758187-4759899	3.36994	2.40921	4.33067
AT1G13930	Chr1:4761011-4762666	930.154	885.587	974.72
AT1G13940	Chr1:4762702-4766749	5.0951	4.43696	5.75323
AT1G13950	Chr1:4773539-4774867	40.5202	35.8284	45.212
AT1G13960	Chr1:4776462-4779400	25.292	23.0504	27.5337
AT1G13970	Chr1:4779522-4782542	0.7409	0.417544	1.06425
AT1G13980,AT1G13990	Chr1:4788462-4796597	317.903	301.261	334.544
AT1G14000	Chr1:4797357-4800283	26.7731	24.3927	29.1535
AT1G14010	Chr1:4800168-4801850	37.8231	33.7508	41.8954
AT1G14020	Chr1:4802719-4805375	6.30834	5.2993	7.31738
AT1G14030	Chr1:4805305-4807517	27.5569	24.4746	30.6393
AT1G14040	Chr1:4810487-4814543	1.54235	1.11755	1.96715
AT1G14048	Chr1:4815682-4815988	0	0	0
AT1G14060	Chr1:4817143-4818020	26.519	23.2723	29.7656
AT1G14070	Chr1:4818547-4820150	8.03077	6.71468	9.34686
AT1G14071	Chr1:4820404-4820499	0	0	0
AT1G14080	Chr1:4822527-4824414	1.05571	0.640062	1.47136
AT1G14090	Chr1:4824432-4827436	1.11647	0.792524	1.44041
AT1G14100	Chr1:4827960-4829587	0.048352	0	0.145056
AT1G14110	Chr1:4830296-4831915	0.0266711	0	0.133355
AT1G14120	Chr1:4833517-4835089	0.198171	0	0.427
AT1G14130	Chr1:4835723-4837616	10.238	8.72059	11.7553
AT1G14140	Chr1:4837926-4839633	10.5096	8.7668	12.2525
AT1G14150	Chr1:4839852-4840751	15.8534	12.8705	18.8363
AT1G14160	Chr1:4840696-4841848	0	0	0
AT1G14170	Chr1:4843233-4845847	26.8995	24.6279	29.1712
AT1G14180	Chr1:4847161-4849207	0.18598	0	0.397787
AT1G14182	Chr1:4849447-4849826	0	0	0
AT1G14185	Chr1:4850273-4852096	0	0	0
AT1G14190	Chr1:4852801-4854307	0.0500233	0	0.15007
AT1G14200	Chr1:4854383-4855200	70.6626	65.1378	76.1874
AT1G14205	Chr1:4855532-4856930	10.6573	7.84776	13.4668
AT1G14210	Chr1:4856762-4857998	18.1265	15.3712	20.8817
AT1G14220	Chr1:4858641-4859601	0	0	0
AT1G14225	Chr1:4860514-4860649	0	0	0
AT1G14230	Chr1:4861265-4864094	15.489	0	223.662
AT1G14240	Chr1:4864901-4868000	0.0436818	0	0.320434
AT1G14250	Chr1:4868451-4871488	1.32876	0.864994	1.79253
AT1G14260	Chr1:4872855-4874907	0	0	0
AT1G14270	Chr1:4874874-4877248	22.1588	19.7737	24.5439
AT1G14280	Chr1:4877626-4879149	42.4162	39.008	45.8244
AT1G14290	Chr1:4880050-4881964	7.65881	6.25465	9.06298
AT1G14300	Chr1:4882375-4884791	24.1185	21.5976	26.6394
AT1G14310	Chr1:4885043-4886793	14.6958	12.2307	17.1609
AT1G14315	Chr1:4886767-4887933	0	0	0
AT1G14320	Chr1:4888197-4889661	624.322	596.077	652.568
AT1G14330	Chr1:4890117-4892251	12.2495	10.9522	13.5469
AT1G14340	Chr1:4897345-4898961	27.6136	24.6538	30.5733
AT1G14345	Chr1:4899144-4899979	5.26462	3.78016	6.74907
AT1G14350	Chr1:4907952-4911168	0	0	0
AT1G14360	Chr1:4911092-4913152	17.603	15.4839	19.7221
AT1G14370	Chr1:4915575-4918138	35.2247	32.362	38.0875
AT1G14380	Chr1:4918009-4921596	4.45404	3.69555	5.21253
AT1G14390	Chr1:4924276-4926794	0.0957768	0	0.20637
AT1G14400	Chr1:4927010-4928690	318.915	303.277	334.553
AT1G14410	Chr1:4929122-4930904	13.2268	11.2543	15.1993
AT1G14420	Chr1:4931565-4933515	0.2915	0.0711466	0.511853
AT1G14430	Chr1:4934119-4936100	0.0733019	0	0.177111
AT1G14440	Chr1:4938823-4940903	0.470688	0.0861209	0.855255
AT1G14450	Chr1:4946217-4947576	223.983	210.644	237.322
AT1G14455	Chr1:4947818-4948400	1.03405	0.189751	1.87834
AT1G14460	Chr1:4948747-4952927	0.423378	0.245936	0.60082
AT1G14470	Chr1:4954079-4955702	0.917969	0.507441	1.3285
AT1G14480	Chr1:4955774-4958076	1.87622	1.22897	2.52346
AT1G14490	Chr1:4958513-4959325	0.749935	0.183037	1.31683
AT1G14500	Chr1:4960374-4961780	0	0	0
AT1G14510	Chr1:4961885-4964428	63.8159	59.9409	67.6908
AT1G14518	Chr1:4966809-4967493	0	0	0
AT1G14520	Chr1:4968141-4970311	10.08	8.33917	11.8207
AT1G14530	Chr1:4970857-4973726	8.33929	6.85278	9.82579
AT1G14540	Chr1:4974066-4975705	0.641695	0.227361	1.05603
AT1G14549	Chr1:4978793-4978907	0	0	0
AT1G14550	Chr1:4979027-4980324	0.256435	0	0.552542
AT1G14560	Chr1:4980656-4983284	24.5077	0	175.995
AT1G14570	Chr1:4983534-4987375	44.3624	41.1523	47.5724
AT1G14580	Chr1:4989561-4992732	6.57956	5.48331	7.67582
AT1G14590	Chr1:4998815-5000643	10.778	9.17586	12.3801
AT1G14600	Chr1:5001010-5003370	12.621	10.5102	14.7318
AT1G14610	Chr1:5008243-5014533	14.379	13.2153	15.5426
AT1G14620	Chr1:5014752-5016604	15.9562	13.5377	18.3747
AT1G14630	Chr1:5019954-5021537	0.106958	0	0.320873
AT1G14640,AT1G14642,AT1G14650	Chr1:5023458-5031779	44.0808	0	24712.4
AT1G14660	Chr1:5031949-5036480	8.79636	7.63348	9.95925
AT1G14670	Chr1:5037611-5040528	23.9955	22.2015	25.7896
AT1G14680	Chr1:5040860-5041733	1.26572	0.563626	1.96782
AT1G14685	Chr1:5042322-5044294	43.0179	39.7763	46.2595
AT1G14686	Chr1:5045780-5046800	0	0	0
AT1G14687	Chr1:5047802-5048612	6.01928	4.39711	7.64146
AT1G14688	Chr1:5049525-5050983	0	0	0
AT1G14690	Chr1:5051759-5055252	24.3259	22.4311	26.2206
AT1G14700	Chr1:5058679-5061136	0.752245	0.280819	1.22367
AT1G14710	Chr1:5061865-5065191	8.39304	7.34503	9.44105
AT1G14720	Chr1:5066635-5068645	19.1294	17.0299	21.2289
AT1G14730	Chr1:5073104-5074779	1.42803	0.754404	2.10165
AT1G14740	Chr1:5075212-5077791	51.33	48.9156	53.7444
AT1G14750	Chr1:5079406-5082520	0.0631123	0	0.257546
AT1G14755	Chr1:5083741-5084342	0	0	0
AT1G14760	Chr1:5084351-5085213	0	0	0
AT1G14770	Chr1:5086625-5088846	4.36254	3.44981	5.27527
AT1G14780	Chr1:5090989-5094152	1.64227	1.16109	2.12344
AT1G14790	Chr1:5093960-5098032	4.96801	4.32744	5.60858
AT1G14800	Chr1:5099571-5102558	0	0	0
AT1G14810	Chr1:5102423-5104695	58.7012	54.4136	62.9888
AT1G14820	Chr1:5105017-5106954	19.4081	16.7837	22.0326
AT1G14830	Chr1:5107420-5111670	26.4323	24.6148	28.2498
AT1G14840	Chr1:5111954-5115497	1.46392	1.02555	1.90229
AT1G14850	Chr1:5116695-5123259	2.80208	2.3907	3.21345
AT1G14860	Chr1:5124741-5126151	0.704901	0.249755	1.16005
AT1G14870	Chr1:5128374-5129523	157.865	149.047	166.683
AT1G14880	Chr1:5132534-5133716	94.2822	87.6163	100.948
AT1G14890	Chr1:5137013-5137957	7.48171	5.84889	9.11454
AT1G14900	Chr1:5138333-5139432	3.17339	2.16397	4.18281
AT1G14910	Chr1:5139711-5143689	11.174	9.92414	12.424
AT1G14920	Chr1:5149225-5151354	11.9769	10.6931	13.2606
AT1G14930	Chr1:5152262-5153084	0.505938	0	1.01212
AT1G14940	Chr1:5154536-5155564	0	0	0
AT1G14950	Chr1:5157335-5158269	1.42264	0.662207	2.18307
AT1G14960	Chr1:5159198-5160083	0	0	0
AT1G14970	Chr1:5161948-5164917	0.683033	0.351713	1.01435
AT1G14980	Chr1:5165627-5166745	143.55	134.725	152.375
AT1G14990	Chr1:5167030-5168264	21.9009	18.2308	25.571
AT1G15000	Chr1:5168595-5170066	6.06583	4.90721	7.22444
AT1G15002	Chr1:5169939-5170435	0	0	0
AT1G15010	Chr1:5171206-5171742	231.55	218.033	245.067
AT1G15015	Chr1:5172080-5172923	0	0	0
AT1G15020	Chr1:5173096-5176223	18.8273	16.9848	20.6698
AT1G15030	Chr1:5177528-5180049	41.8078	38.5379	45.0777
AT1G15040	Chr1:5179886-5181389	0	0	0
AT1G15045	Chr1:5181856-5181964	0	0	0
AT1G15050	Chr1:5182255-5183243	0.184029	0	0.552088
AT1G15060	Chr1:5183606-5186974	8.0129	6.94721	9.07858
AT1G15080	Chr1:5187625-5189673	1.70279	1.05919	2.34638
AT1G15090	Chr1:5189686-5189760	0	0	0
AT1G15100	Chr1:5193425-5194203	32.2285	28.3776	36.0795
AT1G15110	Chr1:5199017-5202175	14.912	13.2247	16.5993
AT1G15120	Chr1:5202647-5204193	610.871	578.497	643.244
AT1G15125	Chr1:5204624-5205912	4065.57	3894.2	4236.94
AT1G15130	Chr1:5206001-5209915	0	0	0
AT1G15140	Chr1:5210205-5212349	44.5731	40.7967	48.3494
AT1G15150	Chr1:5212614-5214858	0.261295	0.0271859	0.495405
AT1G15160	Chr1:5215474-5217545	0.88644	0	1.99082
AT1G15165	Chr1:5217370-5220113	5.97838	3.90009	8.05668
AT1G15170	Chr1:5220640-5222973	11.8483	10.3209	13.3756
AT1G15175	Chr1:5222912-5224121	0	0	0
AT1G15180	Chr1:5224384-5226702	8.19922	6.95842	9.44001
AT1G15190	Chr1:5227052-5228202	0.963908	0.448677	1.47914
AT1G15200	Chr1:5228260-5231184	100.272	93.4042	107.141
AT1G15210	Chr1:5231347-5236573	0.157964	0.058172	0.257755
AT1G15215	Chr1:5238064-5240051	7.45911	5.89355	9.02467
AT1G15220	Chr1:5240028-5241538	12.8797	11.0005	14.7589
AT1G15230	Chr1:5242197-5243227	44.0797	40.2989	47.8604
AT1G15240	Chr1:5243449-5248604	19.5096	18.0031	21.0162
AT1G15250	Chr1:5248663-5249474	51.4626	44.7525	58.1728
AT1G15260	Chr1:5249759-5250573	10.3579	8.24583	12.4699
AT1G15270	Chr1:5250649-5252121	770.698	743.673	797.723
AT1G15280	Chr1:5252304-5256753	41.6513	39.0474	44.2553
AT1G15290	Chr1:5257045-5264942	4.24191	3.74187	4.74195
AT1G15300,AT1G15300.1	Chr1:5265725-5268602	1.18942	0.823964	1.55488
AT1G15310	Chr1:5269018-5272058	4.04958	3.1857	4.91345
AT1G15320	Chr1:5272255-5274074	0	0	0
AT1G15330	Chr1:5274345-5275602	0.132923	0	0.321167
AT1G15340	Chr1:5275676-5277689	73.4513	68.9444	77.9583
AT1G15350	Chr1:5278259-5279877	159.927	151.028	168.825
AT1G15360	Chr1:5283537-5284673	0.308218	0	0.664117
AT1G15370	Chr1:5287046-5288577	79.0272	72.755	85.2995
AT1G15380	Chr1:5290744-5292535	74.0184	67.7553	80.2815
AT1G15385	Chr1:5292755-5293265	2.98071	1.38746	4.57397
AT1G15390	Chr1:5294628-5295797	36.2023	32.4278	39.9769
AT1G15400	Chr1:5295772-5296902	258.535	242.447	274.622
AT1G15405	Chr1:5297874-5298166	18.2767	11.0809	25.4724
AT1G15410	Chr1:5298323-5300927	11.3583	10.1004	12.6161
AT1G15415	Chr1:5300741-5301412	13.5848	9.88474	17.2849
AT1G15420	Chr1:5301612-5303390	26.9714	24.1779	29.7648
AT1G15430	Chr1:5304316-5306012	23.4813	20.7152	26.2474
AT1G15440	Chr1:5306060-5309514	6.84624	5.97578	7.71669
AT1G15450	Chr1:5309646-5309718	0	0	0
AT1G15460	Chr1:5310000-5314094	0.0303203	0	0.0909609
AT1G15470	Chr1:5315506-5317863	7.68458	6.39934	8.96981
AT1G15480	Chr1:5318010-5320594	1.70021	1.2127	2.18772
AT1G15490	Chr1:5320614-5323895	5.18902	4.40856	5.96948
AT1G15500	Chr1:5326289-5328874	62.8365	59.9571	65.7158
AT1G15510	Chr1:5329110-5331711	1.87476	1.41669	2.33283
AT1G15520	Chr1:5331857-5338326	13.3232	11.8099	14.8364
AT1G15530	Chr1:5339960-5341931	12.5319	11.1638	13.8999
AT1G15540	Chr1:5342586-5343705	0.686531	0.20108	1.17198
AT1G15550	Chr1:5344477-5346166	0.928685	0.444709	1.41266
AT1G15560	Chr1:5352654-5354314	0	0	0
AT1G15570	Chr1:5362008-5365549	0.0774423	0	0.187115
AT1G15580	Chr1:5365664-5366497	0.614555	0	1.22941
AT1G15590	Chr1:5367296-5368670	0	0	0
AT1G15600	Chr1:5368922-5370344	0	0	0
AT1G15610	Chr1:5370676-5371859	0	0	0
AT1G15620	Chr1:5373503-5374575	0.0955071	0	0.286521
AT1G15630	Chr1:5376792-5378027	0	0	0
AT1G15640	Chr1:5378885-5380139	0	0	0
AT1G15650	Chr1:5380906-5380988	4.86837	0	200.243
AT1G15660	Chr1:5381169-5385254	3.2699	2.6435	3.8963
AT1G15670	Chr1:5389951-5391490	157.288	151.748	162.828
AT1G15680	Chr1:5393406-5394639	0	0	0
AT1G15690	Chr1:5398989-5402733	56.9358	53.5587	60.3128
AT1G15700	Chr1:5402568-5403818	0	0	0
AT1G15710	Chr1:5404357-5405686	4.39998	3.38458	5.41538
AT1G15720	Chr1:5406024-5407486	0	0	0
AT1G15730	Chr1:5407400-5409987	29.3994	26.6862	32.1127
AT1G15740	Chr1:5410907-5414919	86.9203	82.0319	91.8087
AT1G15750	Chr1:5414816-5421033	32.273	30.2376	34.3085
AT1G15757	Chr1:5424241-5424576	0	0	0
AT1G15760	Chr1:5425713-5426322	0	0	0
AT1G15770	Chr1:5426891-5428280	0	0	0
AT1G15772	Chr1:5428519-5429561	0.349248	0	0.825612
AT1G15780	Chr1:5430182-5436412	10.0982	9.13307	11.0633
AT1G15790	Chr1:5438240-5440103	39.7411	35.5004	43.9817
AT1G15800	Chr1:5441081-5443684	21.8872	19.2945	24.48
AT1G15810	Chr1:5444417-5446564	0	0	0
AT1G15820	Chr1:5446461-5447859	330.585	313.985	347.185
AT1G15825	Chr1:5448148-5448529	1.83869	0.194116	3.48326
AT1G15830	Chr1:5448725-5450177	0.574068	0.227892	0.920244
AT1G15840	Chr1:5451431-5452374	0	0	0
AT1G15850	Chr1:5453244-5454088	0	0	0
AT1G15860	Chr1:5454784-5457022	49.0024	44.8328	53.1721
AT1G15870	Chr1:5457083-5458429	0.418602	0.0441929	0.79301
AT1G15880	Chr1:5458534-5460333	100.829	93.9317	107.727
AT1G15885,AT1G15890	Chr1:5460283-5464274	7.57251	6.63579	8.50923
AT1G15900	Chr1:5464355-5464697	23.9063	17.1655	30.6471
AT1G15910	Chr1:5465335-5469125	3.73566	3.07634	4.39497
AT1G15920	Chr1:5469388-5471149	19.8198	17.499	22.1406
AT1G15930	Chr1:5471399-5473014	161.741	151.07	172.412
AT1G15940	Chr1:5473564-5478259	8.54988	7.70019	9.39958
AT1G15950	Chr1:5478753-5482180	39.8501	36.3676	43.3325
AT1G15960	Chr1:5481664-5485082	14.3685	12.8413	15.8957
AT1G15970	Chr1:5486318-5488868	2.41885	1.75287	3.08483
AT1G15980	Chr1:5489297-5491363	9.42043	8.00834	10.8325
AT1G15990	Chr1:5491303-5493772	0	0	0
AT1G16000	Chr1:5494532-5495359	17.8636	13.8761	21.8511
AT1G16010	Chr1:5495372-5497723	47.428	44.2126	50.6434
AT1G16020	Chr1:5498164-5501358	5.26553	4.25762	6.27345
AT1G16022	Chr1:5501395-5501959	0	0	0
AT1G16025	Chr1:5501504-5501959	0	0	0
AT1G16030	Chr1:5502205-5504535	2.6039	2.03562	3.17218
AT1G16040	Chr1:5504734-5506611	35.6026	31.7823	39.4228
AT1G16060	Chr1:5508506-5511735	2.94889	2.05344	3.84435
AT1G16070	Chr1:5511872-5513896	0	0	0
AT1G16080,AT1G16090	Chr1:5514311-5517911	29.1696	26.414	31.9252
AT1G16100	Chr1:5518061-5518134	0	0	0
AT1G16110	Chr1:5518295-5520891	13.8171	12.4321	15.2021
AT1G16120	Chr1:5522638-5524983	0.0327442	0	0.0982327
AT1G16130	Chr1:5525490-5528212	5.92825	5.10664	6.74987
AT1G16140	Chr1:5528964-5531255	0	0	0
AT1G16150	Chr1:5532414-5534877	0.304906	0.108032	0.501781
AT1G16160	Chr1:5535972-5538269	0	0	0
AT1G16170	Chr1:5538731-5539821	18.4982	15.3715	21.625
AT1G16180	Chr1:5540426-5542902	111.654	105.683	117.625
AT1G16190	Chr1:5543151-5546103	8.31379	6.91838	9.7092
AT1G16210,AT1G16260	Chr1:5546127-5562113	109.119	101.685	116.553
AT1G16220	Chr1:5548652-5550553	0.918007	0.471119	1.36489
AT1G16225	Chr1:5551040-5552097	0	0	0
AT1G16230	Chr1:5553466-5554324	0	0	0
AT1G16240	Chr1:5555006-5564958	294.505	280.144	308.866
AT1G16250	Chr1:5556988-5559520	15.0197	13.3687	16.6707
AT1G16270	Chr1:5563086-5568368	0	0	0
AT1G16280	Chr1:5568481-5570487	9.31899	7.87074	10.7672
AT1G16290	Chr1:5570752-5573538	0	0	0
AT1G16300	Chr1:5574309-5577622	18.2655	15.7925	20.7384
AT1G16310	Chr1:5578430-5580693	2.28912	1.57714	3.0011
AT1G16320	Chr1:5580854-5582143	29.3626	26.4868	32.2384
AT1G16330	Chr1:5582386-5587391	0	0	0
AT1G16340	Chr1:5587789-5590651	3.35582	2.28689	4.42476
AT1G16350	Chr1:5590950-5593007	8.00554	6.78377	9.2273
AT1G16360	Chr1:5593300-5595179	0	0	0
AT1G16370	Chr1:5596693-5598447	1.13451	0.696951	1.57207
AT1G16380	Chr1:5598452-5601367	0	0	0
AT1G16390	Chr1:5602872-5604663	0.123118	0	0.265282
AT1G16400	Chr1:5605158-5607473	3.17086	2.44925	3.89246
AT1G16410	Chr1:5608806-5611426	29.6857	27.2435	32.1278
AT1G16420	Chr1:5612149-5613867	0.746655	0.332485	1.16082
AT1G16430	Chr1:5614618-5615510	20.1516	16.4095	23.8936
AT1G16440	Chr1:5615814-5617672	0.0956389	0	0.231081
AT1G16445	Chr1:5617810-5619334	14.3859	11.9883	16.7836
AT1G16450	Chr1:5619470-5619543	0	0	0
AT1G16460	Chr1:5619581-5622663	79.7717	0	379.012
AT1G16470	Chr1:5622785-5625643	85.8543	79.5893	92.1194
AT1G16480	Chr1:5625698-5628656	0.648778	0.38206	0.915496
AT1G16489	Chr1:5629215-5630488	0	0	0
AT1G16490	Chr1:5629654-5630995	2.48295	1.63912	3.32679
AT1G16500	Chr1:5639031-5640173	31.5506	28.3435	34.7577
AT1G16510	Chr1:5644571-5645443	24.5723	21.4338	27.7108
AT1G16515	Chr1:5647548-5647813	10.2192	4.0568	16.3816
AT1G16520	Chr1:5648759-5651167	3.11577	2.21973	4.0118
AT1G16530	Chr1:5651369-5652883	0.446179	0	0.961383
AT1G16540	Chr1:5659414-5665474	11.4561	10.0124	12.8998
AT1G16550	Chr1:5665667-5668209	1.63231	1.16412	2.1005
AT1G16560	Chr1:5668383-5670708	31.4257	28.6939	34.1574
AT1G16570	Chr1:5670576-5673600	9.71618	8.30804	11.1243
AT1G16590	Chr1:5673787-5675131	14.6701	12.379	16.9612
AT1G16600	Chr1:5675168-5675433	0	0	0
AT1G16610	Chr1:5675703-5678852	28.0429	25.5259	30.5598
AT1G16620.1	Chr1:5679818-5681188	0.673095	0	52.5724
AT1G16630	Chr1:5682117-5684867	0	0	0
AT1G16635	Chr1:5685502-5686368	0.196786	0	0.475472
AT1G16640	Chr1:5686602-5687715	4.31859	2.83961	5.79757
AT1G16650	Chr1:5687942-5691198	15.1609	13.4777	16.8441
AT1G16660.1	Chr1:5692023-5696458	0	0	0
AT1G16670	Chr1:5697323-5699844	17.6348	15.7711	19.4984
AT1G16680	Chr1:5702752-5705838	6.58338	5.62966	7.53709
AT1G16690	Chr1:5705968-5709533	2.33736	1.71982	2.9549
AT1G16700	Chr1:5709724-5711902	62.9294	58.516	67.3429
AT1G16705	Chr1:5712087-5713752	0	0	0
AT1G16710	Chr1:5714191-5722614	6.00399	5.43181	6.57617
AT1G16720	Chr1:5723087-5726478	14.704	13.1449	16.263
AT1G16730	Chr1:5726367-5727312	13.141	10.759	15.5231
AT1G16740	Chr1:5727689-5729080	95.7121	87.6118	103.813
AT1G16750	Chr1:5729096-5731870	2.24588	1.64146	2.85031
AT1G16760	Chr1:5734233-5737307	0	0	0
AT1G16770	Chr1:5737877-5739377	0	0	0
AT1G16780	Chr1:5739298-5744214	2.34804	1.85125	2.84483
AT1G16790	Chr1:5744552-5745209	14.6676	11.754	17.5813
AT1G16800	Chr1:5745522-5755263	0.569059	0.412381	0.725737
AT1G16810	Chr1:5755587-5756895	281.445	266.907	295.983
AT1G16820	Chr1:5756834-5758464	0	0	0
AT1G16825	Chr1:5758854-5760501	9.61826	7.20352	12.033
AT1G16830	Chr1:5760771-5762619	0.871557	0.499924	1.24319
AT1G16840	Chr1:5762693-5764073	101.362	94.3424	108.381
AT1G16850	Chr1:5764806-5765651	34.0689	29.998	38.1397
AT1G16858	Chr1:5767299-5770602	5.61231	4.75579	6.46883
AT1G16870	Chr1:5770731-5773251	9.60397	8.28119	10.9267
AT1G16880	Chr1:5773591-5776308	137.157	128.997	145.316
AT1G16890	Chr1:5776176-5778484	325.988	308.448	343.528
AT1G16900	Chr1:5779020-5782433	4.71142	3.90342	5.51943
AT1G16905	Chr1:5782454-5783840	0	0	0
AT1G16910	Chr1:5785002-5785927	0	0	0
AT1G16916	Chr1:5786559-5787112	58.9135	51.114	66.7129
AT1G16920	Chr1:5787329-5789249	9.75191	7.85608	11.6477
AT1G16930	Chr1:5789986-5791534	7.50202	6.19609	8.80795
AT1G16940	Chr1:5791982-5793491	0	0	0
AT1G16950	Chr1:5796008-5796559	0.187743	0	0.563229
AT1G16960	Chr1:5799887-5800845	36.2534	31.0495	41.4574
AT1G16970	Chr1:5800766-5805799	7.77969	6.69106	8.86831
AT1G16980	Chr1:5807310-5811488	0	0	0
AT1G17000	Chr1:5812727-5816662	0	0	0
AT1G17010	Chr1:5817566-5819352	0	0	0
AT1G17020	Chr1:5820205-5822013	25.1926	22.8357	27.5496
AT1G17030	Chr1:5822367-5824455	0.179051	0	0.358188
AT1G17040	Chr1:5824847-5828233	4.6429	3.8676	5.4182
AT1G17050	Chr1:5829079-5831343	3.56877	2.74519	4.39234
AT1G17060	Chr1:5832096-5835456	2.43158	1.80409	3.05907
AT1G17070	Chr1:5837589-5840332	0	0	0
AT1G17080	Chr1:5840268-5841606	255.547	240	271.094
AT1G17090	Chr1:5842215-5844283	3.48059	2.10172	4.85946
AT1G17100	Chr1:5844675-5845661	17.736	15.0468	20.4252
AT1G17110	Chr1:5845659-5850934	19.4783	18.01	20.9465
AT1G17120	Chr1:5851952-5853955	11.1866	9.90414	12.4691
AT1G17130	Chr1:5854147-5856697	36.9945	33.7928	40.1962
AT1G17140	Chr1:5856572-5858550	0	0	0
AT1G17145	Chr1:5860118-5862832	46.4537	42.8892	50.0183
AT1G17147	Chr1:5863430-5864009	63.7554	57.0388	70.4721
AT1G17150	Chr1:5865706-5867495	0	0	0
AT1G17160	Chr1:5867634-5869356	45.7082	41.9097	49.5068
AT1G17170	Chr1:5869845-5870840	18.4103	15.6545	21.166
AT1G17180	Chr1:5872144-5873086	3.29173	2.13979	4.44367
AT1G17190	Chr1:5875349-5876545	0.801936	0.267312	1.33656
AT1G17200	Chr1:5878399-5880041	21.8432	18.7375	24.949
AT1G17210	Chr1:5880129-5884756	10.0052	9.08791	10.9224
AT1G17220	Chr1:5885082-5890470	16.478	15.356	17.6001
AT1G17230	Chr1:5891323-5895075	1.27434	0.949192	1.59949
AT1G17232	Chr1:5892299-5893652	1.20732	0.638975	1.77567
AT1G17235	Chr1:5895350-5895710	1.24904	0	2.69131
AT1G17240	Chr1:5896415-5898717	1.24172	0.846742	1.63669
AT1G17250	Chr1:5901168-5903439	0	0	0
AT1G17255	Chr1:5899993-5903619	5.78848	4.96389	6.61307
AT1G17260	Chr1:5904057-5908898	0.962108	0.646185	1.27803
AT1G17270	Chr1:5909248-5911693	3.89882	3.10235	4.69528
AT1G17275	Chr1:5912052-5915313	0.0284056	0	0.0964709
AT1G17277,AT1G17277.1	Chr1:5915643-5916212	0	0	0
AT1G17280	Chr1:5916870-5920089	74.9744	69.7678	80.1811
AT1G17285	Chr1:5920773-5921415	0	0	0
AT1G17290	Chr1:5922629-5926400	99.255	0	376.311
AT1G17300	Chr1:5926993-5927784	0	0	0
AT1G17310	Chr1:5928013-5928667	0.144759	0	0.434278
AT1G17330	Chr1:5929908-5931831	63.387	58.2392	68.5348
AT1G17340	Chr1:5933869-5938761	10.8818	9.86843	11.8952
AT1G17345	Chr1:5940422-5941210	0	0	0
AT1G17350	Chr1:5941783-5944463	4.82156	3.43929	6.20382
AT1G17360	Chr1:5946763-5951473	2.34973	1.90493	2.79453
AT1G17370	Chr1:5951541-5955037	33.1877	30.446	35.9295
AT1G17380	Chr1:5955487-5957212	105.096	99.6546	110.537
AT1G17390.1	Chr1:5958627-5959651	0	0	0
AT1G17400	Chr1:5960480-5962481	0.051163	0	0.153489
AT1G17410	Chr1:5968533-5969995	29.4569	25.8107	33.103
AT1G17420	Chr1:5977410-5981480	30.8485	29.1299	32.567
AT1G17430	Chr1:5982266-5984013	0	0	0
AT1G17440	Chr1:5983983-5987784	17.6529	16.1058	19.2001
AT1G17450	Chr1:5988279-5996785	5.4404	4.80376	6.07704
AT1G17455	Chr1:5997179-5998475	32.5135	28.561	36.4661
AT1G17460	Chr1:5998813-6002716	7.10791	6.08097	8.13486
AT1G17470	Chr1:6002911-6006405	55.7122	51.8292	59.5952
AT1G17480	Chr1:6006460-6008266	1.18889	0.670706	1.70708
AT1G17490	Chr1:6008588-6009420	79.2458	71.6961	86.7955
AT1G17495.1	Chr1:6009569-6013742	0	0	0
AT1G17500	Chr1:6018756-6023503	6.61861	5.88078	7.35645
AT1G17510	Chr1:6023503-6024309	18.2902	14.9608	21.6196
AT1G17520	Chr1:6024635-6027385	28.4973	25.401	31.5936
AT1G17530	Chr1:6027593-6028961	138.947	130.03	147.863
AT1G17540	Chr1:6029276-6032754	0.10992	0	0.219893
AT1G17545	Chr1:6033108-6033908	0	0	0
AT1G17550	Chr1:6034358-6037289	27.6734	25.5571	29.7896
AT1G17560	Chr1:6037463-6038692	0.481775	0.0508623	0.912687
AT1G17570	Chr1:6038756-6038838	4.86837	0	200.243
AT1G17580	Chr1:6039302-6049556	5.75125	5.18998	6.31251
AT1G17590	Chr1:6050192-6052568	7.35826	6.08209	8.63443
AT1G17600	Chr1:6052935-6056664	1.98772	1.48833	2.48711
AT1G17610	Chr1:6056894-6058357	2.37967	1.67674	3.08261
AT1G17615	Chr1:6059440-6060667	0.0693639	0	0.208092
AT1G17620	Chr1:6062215-6063291	23.9768	21.2802	26.6735
AT1G17630	Chr1:6064524-6066996	0.606971	0.318078	0.895864
AT1G17640	Chr1:6067284-6069296	8.10997	6.63648	9.58347
AT1G17650	Chr1:6069476-6072012	4.07859	3.04802	5.10915
AT1G17660	Chr1:6075819-6075891	0	0	0
AT1G17665	Chr1:6072252-6074484	24.7529	22.1904	27.3154
AT1G17670	Chr1:6075944-6076018	0	0	0
AT1G17680	Chr1:6076076-6082352	14.0523	12.7334	15.3712
AT1G17690	Chr1:6082754-6088340	8.50796	7.36018	9.65573
AT1G17700	Chr1:6089516-6090323	0	0	0
AT1G17710	Chr1:6090559-6092027	0.438607	0.0108879	0.866326
AT1G17720	Chr1:6093207-6098383	24.1094	22.2723	25.9465
AT1G17730	Chr1:6099088-6100315	58.3487	53.0109	63.6866
AT1G17744	Chr1:6100960-6101983	0	0	0
AT1G17745	Chr1:6100963-6105265	87.0898	82.177	92.0025
AT1G17750	Chr1:6106655-6110120	1.06664	0.762396	1.37089
AT1G17760	Chr1:6110106-6116617	10.2774	9.04528	11.5096
AT1G17770	Chr1:6120740-6122822	0	0	0
AT1G17780	Chr1:6123600-6125269	34.8319	31.6409	38.023
AT1G17790	Chr1:6125355-6127404	6.57956	5.53268	7.62645
AT1G17800	Chr1:6128822-6129508	0	0	0
AT1G17810	Chr1:6130024-6131627	0	0	0
AT1G17820	Chr1:6131536-6135345	10.5844	9.46548	11.7033
AT1G17830	Chr1:6135802-6138432	0.564303	0.172168	0.956439
AT1G17840	Chr1:6142563-6146521	8.65396	7.68571	9.62221
AT1G17850	Chr1:6145925-6148940	4.5231	3.66868	5.37752
AT1G17860	Chr1:6149300-6150038	26.8305	22.9966	30.6644
AT1G17870	Chr1:6149938-6152222	3.07698	2.35863	3.79533
AT1G17880	Chr1:6152408-6153982	200.634	191.091	210.177
AT1G17890	Chr1:6154267-6155752	17.4023	15.2622	19.5424
AT1G17900.1	Chr1:6157367-6158130	0	0	0
AT1G17910	Chr1:6159125-6161615	0	0	0
AT1G17920	Chr1:6161871-6165382	0.357422	0.166372	0.548472
AT1G17930	Chr1:6166219-6168839	7.69418	6.57944	8.80893
AT1G17940	Chr1:6169340-6173222	11.0072	9.59311	12.4213
AT1G17950	Chr1:6177616-6179289	0.141747	0	0.342488
AT1G17960	Chr1:6180895-6183806	1.67491	1.10195	2.24787
AT1G17970	Chr1:6184903-6187472	17.1585	14.3716	19.9454
AT1G17980,AT1G17990	Chr1:6187506-6194093	125.257	119.028	131.486
AT1G18000	Chr1:6194542-6196229	18.6649	16.8493	20.4806
AT1G18010	Chr1:6199897-6201484	19.4024	17.4907	21.3142
AT1G18020,AT1G18030	Chr1:6202248-6206988	154.907	146.356	163.459
AT1G18040	Chr1:6206870-6209500	0	0	0
AT1G18050	Chr1:6209770-6211588	0	0	0
AT1G18060	Chr1:6211872-6213444	20.1353	17.5273	22.7434
AT1G18070	Chr1:6213724-6218340	42.3825	39.3965	45.3684
AT1G18075	Chr1:6220647-6220833	126.872	87.4115	166.333
AT1G18080	Chr1:6222200-6224151	113.33	108.272	118.389
AT1G18090	Chr1:6224500-6227822	1.47749	0.975317	1.97965
AT1G18100	Chr1:6227216-6230188	0.742626	0.331795	1.15346
AT1G18120	Chr1:6232091-6233926	0	0	0
AT1G18130	Chr1:6235894-6238799	0	0	0
AT1G18140	Chr1:6238843-6241436	0	0	0
AT1G18150	Chr1:6244297-6247812	20.0473	18.189	21.9056
AT1G18160	Chr1:6248717-6254039	22.8443	21.2959	24.3927
AT1G18170	Chr1:6254228-6255690	28.6259	25.5236	31.7282
AT1G18180	Chr1:6255829-6257900	0	0	0
AT1G18190	Chr1:6257850-6261457	6.47464	0	17.3292
AT1G18191	Chr1:6262053-6262330	0	0	0
AT1G18200,AT1G18210	Chr1:6265415-6268828	453.68	433.101	474.26
AT1G18220	Chr1:6269669-6269807	0	0	0
AT1G18230	Chr1:6272665-6273307	0.22309	0	0.709621
AT1G18240.1	Chr1:6274285-6275594	0.621843	0.209808	1.03388
AT1G18250	Chr1:6276787-6278150	0	0	0
AT1G18260	Chr1:6278847-6282103	15.2792	13.8987	16.6597
AT1G18265	Chr1:6282251-6283293	1.32133	0.68039	1.96227
AT1G18270	Chr1:6283411-6293871	21.4015	0	24688.7
AT1G18280	Chr1:6294332-6295364	0.23017	0	0.556134
AT1G18290	Chr1:6297363-6298328	0.171182	0	0.413607
AT1G18300	Chr1:6299686-6301086	29.1247	26.1423	32.1071
AT1G18310	Chr1:6301199-6303956	0	0	0
AT1G18320	Chr1:6304359-6305689	1.84235	0.857571	2.82712
AT1G18330	Chr1:6305965-6308013	7.84021	6.53914	9.14128
AT1G18335	Chr1:6308914-6311393	7.72912	6.218	9.24024
AT1G18340	Chr1:6311482-6313931	3.73812	2.75049	4.72574
AT1G18350	Chr1:6315642-6316738	1.41241	0.742567	2.08225
AT1G18360	Chr1:6316694-6319427	1.62523	1.06665	2.18381
AT1G18370	Chr1:6319649-6324222	0.0223497	0	0.0670491
AT1G18382	Chr1:6326365-6326699	0	0	0
AT1G18390	Chr1:6325641-6330098	16.4586	14.8661	18.051
AT1G18400	Chr1:6331397-6333743	0.641714	0.187954	1.09547
AT1G18410	Chr1:6336527-6342460	0.030348	0	0.0965333
AT1G18415	Chr1:6343095-6345662	0.262482	0.0656205	0.459343
AT1G18420	Chr1:6343329-6345689	0.42237	0.142201	0.702538
AT1G18430	Chr1:6345763-6345835	0	0	0
AT1G18440	Chr1:6345935-6347910	12.0116	9.44792	14.5753
AT1G18450	Chr1:6348106-6351975	30.8028	28.4059	33.1997
AT1G18460	Chr1:6352469-6356113	9.35346	8.23152	10.4754
AT1G18470	Chr1:6356130-6360192	60.2374	56.2236	64.2513
AT1G18480	Chr1:6361628-6363007	34.9213	32.1193	37.7233
AT1G18485	Chr1:6363171-6366235	0.79701	0.524367	1.06965
AT1G18486,AT1G18490	Chr1:6366396-6368916	7.11531	5.87483	8.3558
AT1G18500	Chr1:6369346-6373025	48.8113	46.1769	51.4458
AT1G18510	Chr1:6373294-6374090	0.253956	0	0.613604
AT1G18520	Chr1:6374931-6376316	0	0	0
AT1G18530	Chr1:6376782-6377256	0	0	0
AT1G18540	Chr1:6377320-6378580	193.525	184.765	202.286
AT1G18550	Chr1:6381502-6384340	0.244957	0.0717463	0.418168
AT1G18560	Chr1:6385448-6388080	2.15895	0.216728	4.10117
AT1G18570	Chr1:6389410-6391267	83.8602	79.9785	87.7418
AT1G18580	Chr1:6395863-6398239	5.99154	5.07714	6.90595
AT1G18590	Chr1:6398579-6399942	43.1585	39.5286	46.7884
AT1G18600	Chr1:6400403-6402791	7.84268	6.56622	9.11914
AT1G18610	Chr1:6405644-6409297	3.26876	2.5974	3.94013
AT1G18620	Chr1:6409977-6414451	4.702	3.9358	5.4682
AT1G18630	Chr1:6414724-6416459	21.4492	18.0979	24.8005
AT1G18640	Chr1:6416356-6418690	32.7549	29.4997	36.0101
AT1G18650	Chr1:6418857-6420557	7.69522	5.28997	10.1005
AT1G18660	Chr1:6421116-6425880	25.2551	23.2206	27.2897
AT1G18670	Chr1:6426897-6430696	1.46322	1.05064	1.87581
AT1G18680	Chr1:6431937-6433464	20.1457	17.1017	23.1897
AT1G18690	Chr1:6433573-6436922	31.6728	25.7122	37.6334
AT1G18700	Chr1:6437476-6444076	17.4438	15.8666	19.021
AT1G18710	Chr1:6450593-6453114	141.869	135.513	148.224
AT1G18720	Chr1:6457820-6459751	259.514	244.468	274.561
AT1G18730	Chr1:6460597-6462224	107.792	99.2449	116.34
AT1G18735	Chr1:6461231-6461752	0	0	0
AT1G18740	Chr1:6463921-6465476	61.9002	58.4323	65.368
AT1G18745	Chr1:6465486-6466454	12.4472	10.3869	14.5075
AT1G18750	Chr1:6466760-6469984	9.88118	8.35798	11.4044
AT1G18760	Chr1:6471149-6471824	0	0	0
AT1G18770	Chr1:6473369-6474048	0	0	0
AT1G18773	Chr1:6474801-6475904	11.9988	9.79896	14.1987
AT1G18780	Chr1:6476257-6477235	0.084153	0	0.252459
AT1G18790	Chr1:6478850-6480043	0	0	0
AT1G18800	Chr1:6481112-6483596	23.3806	0	3975.14
AT1G18810	Chr1:6485595-6487030	2.48671	1.75901	3.21441
AT1G18820	Chr1:6488654-6488735	0	0	0
AT1G18830	Chr1:6489308-6494218	0.0240677	0	0.0722032
AT1G18835	Chr1:6496097-6496396	0	0	0
AT1G18840	Chr1:6500847-6504413	0.88672	0.546815	1.22662
AT1G18850	Chr1:6504805-6506424	7.95925	6.67232	9.24619
AT1G18860	Chr1:6509491-6511227	5.63879	4.55859	6.71898
AT1G18870	Chr1:6515428-6519282	1.72953	1.18186	2.2772
AT1G18871	Chr1:6519308-6519485	0	0	0
AT1G18879	Chr1:6520940-6521124	0	0	0
AT1G18880	Chr1:6520747-6523368	0	0	0
AT1G18890	Chr1:6522763-6525962	31.6271	29.334	33.9202
AT1G18900	Chr1:6528983-6532614	7.12095	6.26532	7.97658
[truncated: 30,914 more rows]

## Sheet: L52_2
Gene ID	Locus	FPKM	FPKM_conf_lo	FPKM_conf_hi
AT1G01010	Chr1:3630-5899	11.8631	10.1897	13.5365
AT1G01020	Chr1:5927-8737	20.2737	17.4245	23.1229
AT1G01030	Chr1:11648-13714	1.61555	1.04323	2.18786
AT1G01040,AT1G01046	Chr1:23145-31227	26.1132	0	32551.6
AT1G01050	Chr1:31169-33153	91.7426	84.26	99.2253
AT1G01060	Chr1:33378-37871	0.297016	0.0154724	0.57856
AT1G01070	Chr1:38751-40944	6.28387	4.83741	7.73034
AT1G01073	Chr1:44676-44787	0	0	0
AT1G01080	Chr1:45295-47019	61.6176	56.5283	66.7069
AT1G01090	Chr1:47484-49286	52.5042	48.9048	56.1036
AT1G01100	Chr1:50074-51199	160.98	147.545	174.415
AT1G01110	Chr1:52238-54692	0.208612	0	0.518114
AT1G01115	Chr1:56623-56740	0	0	0
AT1G01120	Chr1:57268-59167	34.5532	31.8849	37.2215
AT1G01130	Chr1:61904-63900	6.79063	2.61445	10.9668
AT1G01140	Chr1:64165-67625	284.465	270.155	298.775
AT1G01150	Chr1:70114-72138	0	0	0
AT1G01160	Chr1:72338-74096	53.4488	48.2178	58.6798
AT1G01170	Chr1:73930-74737	340.466	316.356	364.577
AT1G01180	Chr1:75582-76758	21.3819	18.5771	24.1867
AT1G01183	Chr1:78931-79032	0	0	0
AT1G01190	Chr1:83044-84864	0.244666	0	0.48945
AT1G01200	Chr1:86514-88213	0	0	0
AT1G01210	Chr1:88897-90465	18.6833	14.5915	22.775
AT1G01220	Chr1:91375-95651	5.59754	3.69529	7.49978
AT1G01225	Chr1:95986-97407	0.836861	0.245111	1.42861
AT1G01230	Chr1:97455-99240	60.1754	54.4123	65.9385
AT1G01240	Chr1:99893-101834	78.3499	72.841	83.8588
AT1G01250	Chr1:104490-105330	1.08033	0.316422	1.84424
AT1G01260	Chr1:108945-111609	19.113	17.32	20.906
AT1G01270	Chr1:111889-111961	0	0	0
AT1G01280	Chr1:112262-113947	0	0	0
AT1G01290	Chr1:114285-116319	15.1872	12.6987	17.6757
AT1G01300	Chr1:116942-118764	14.2774	12.3993	16.1555
AT1G01305	Chr1:119396-119997	0	0	0
AT1G01310	Chr1:120153-121130	0	0	0
AT1G01320	Chr1:121066-130577	42.9151	0	32568.2
AT1G01340	Chr1:132327-135831	10.3771	8.95243	11.8017
AT1G01350	Chr1:136123-138162	21.7929	19.2686	24.3171
AT1G01355	Chr1:138512-139568	1.06698	0.195794	1.93816
AT1G01360	Chr1:141970-143183	37.7627	33.6923	41.8332
AT1G01370	Chr1:143563-145684	0.254476	0	0.764751
AT1G01380	Chr1:147152-147942	0.47197	0	1.14037
AT1G01390	Chr1:148119-149806	1.27397	0.730748	1.81719
AT1G01400	Chr1:150688-152210	0	0	0
AT1G01410	Chr1:153112-154198	0	0	0
AT1G01420	Chr1:154491-156011	5.93838	4.67887	7.19789
AT1G01430	Chr1:156781-158655	21.1192	18.7232	23.5152
AT1G01440	Chr1:159855-162572	13.7946	12.2517	15.3374
AT1G01448	Chr1:163418-166290	7.43023	6.13844	8.72203
AT1G01450	Chr1:164104-165517	12.2962	10.3772	14.2152
AT1G01453	Chr1:166588-167842	0.662083	0.0715108	1.25266
AT1G01460	Chr1:168722-171165	0.137626	0	0.33253
AT1G01470	Chr1:172145-172948	1262.4	1202.77	1322.03
AT1G01471	Chr1:173250-173466	0	0	0
AT1G01480	Chr1:175781-178400	5.65503	4.54651	6.76355
AT1G01490	Chr1:180058-182358	162.143	152.554	171.732
AT1G01500	Chr1:185132-186923	16.1919	14.0576	18.3262
AT1G01510	Chr1:187210-190056	8.75922	7.45349	10.065
AT1G01520	Chr1:190595-192139	0.520521	0	1.04129
AT1G01530	Chr1:192639-193670	0.470196	0	1.01313
AT1G01540	Chr1:195779-198684	27.4744	24.8447	30.1041
AT1G01550	Chr1:199638-201775	282.034	269.947	294.121
AT1G01560	Chr1:202135-204384	67.3408	62.4543	72.2273
AT1G01570	Chr1:205175-207435	0.975102	0.453888	1.49632
AT1G01580	Chr1:209394-213041	0.35051	0.116837	0.584184
AT1G01590	Chr1:214228-217304	0.719001	0.359501	1.0785
AT1G01600	Chr1:218993-221286	0.0876729	0	0.211834
AT1G01610	Chr1:221690-224340	11.3844	9.81926	12.9495
AT1G01620	Chr1:225664-227302	171.137	160.931	181.343
AT1G01630	Chr1:229012-230917	28.5409	25.3777	31.7041
AT1G01640	Chr1:230993-232508	10.4649	8.14415	12.7857
AT1G01650	Chr1:232840-237817	66.676	59.2799	74.0721
AT1G01660	Chr1:240010-242608	1.26911	0.7251	1.81313
AT1G01670	Chr1:242842-245988	4.24043	3.11799	5.36287
AT1G01680	Chr1:246410-248367	4.17569	2.78855	5.56283
AT1G01690	Chr1:249140-252462	1.55826	0.957265	2.15925
AT1G01695	Chr1:252946-254495	0.312859	0	0.625869
AT1G01700	Chr1:259494-261573	3.19537	2.20123	4.18952
AT1G01710	Chr1:262827-267771	20.2051	18.302	22.1081
AT1G01720	Chr1:268319-269826	64.3317	59.3041	69.3593
AT1G01725	Chr1:269791-270775	72.3116	61.7647	82.8586
AT1G01730	Chr1:270955-272061	48.1993	42.9135	53.4851
AT1G01740	Chr1:272011-274701	6.86351	5.65205	8.07497
AT1G01750	Chr1:275352-276449	1.08861	0.314611	1.86261
AT1G01760	Chr1:276265-278510	4.23116	3.0766	5.38571
AT1G01770,AT1G01780	Chr1:278605-284245	47.4488	43.306	51.5915
AT1G01790	Chr1:284499-291111	29.1953	27.3194	31.0713
AT1G01800	Chr1:293341-295040	80.2851	73.753	86.8171
AT1G01810	Chr1:295220-295859	1.18474	0.217405	2.15208
AT1G01820	Chr1:296000-298120	165.761	155.006	176.517
AT1G01830	Chr1:298534-302315	7.63014	6.40908	8.8512
AT1G01840	Chr1:303536-304358	0	0	0
AT1G01860	Chr1:304132-306287	13.7886	11.1908	16.3865
AT1G01870	Chr1:306383-306456	0	0	0
AT1G01880	Chr1:306479-309109	1.5335	0.958119	2.10888
AT1G01890	Chr1:309274-309347	0	0	0
AT1G01900	Chr1:310315-313130	0	0	0
AT1G01910	Chr1:313100-315902	32.6271	29.3588	35.8954
AT1G01920	Chr1:316127-319650	7.23741	5.84917	8.62564
AT1G01930	Chr1:319835-322860	7.65469	6.44438	8.865
AT1G01940	Chr1:323026-324917	22.4411	18.6342	26.248
AT1G01950	Chr1:325378-330619	7.47185	6.42322	8.52048
AT1G01960	Chr1:330587-337582	11.2661	10.2847	12.2474
AT1G01970	Chr1:338290-340077	14.9171	13.003	16.8313
AT1G01980	Chr1:340171-341999	0.264399	0.0279133	0.500884
AT1G01990	Chr1:343165-344341	34.105	30.6269	37.583
AT1G02000	Chr1:345811-347592	5.00994	3.95923	6.06065
AT1G02010	Chr1:347890-352480	3.73038	2.94856	4.5122
AT1G02020	Chr1:352636-354969	6.31313	5.23804	7.38823
AT1G02030	Chr1:355320-357258	0.3962	0.116044	0.676355
AT1G02040,AT1G02050	Chr1:358103-360518	6.18008	4.76846	7.5917
AT1G02060	Chr1:360917-363094	3.17735	2.42601	3.9287
AT1G02065	Chr1:365208-367340	0.0611229	0	0.273103
AT1G02070	Chr1:370256-370967	0	0	0
AT1G02074	Chr1:372063-372210	0	0	0
AT1G02080	Chr1:373334-386847	9.60176	8.84964	10.3539
AT1G02090	Chr1:387276-389647	29.2816	25.6815	32.8817
AT1G02100,AT1G02110	Chr1:389811-395528	92.1002	83.8119	100.389
AT1G02120	Chr1:395760-399897	67.2939	62.6788	71.909
AT1G02130	Chr1:400034-401882	53.1906	48.4198	57.9615
AT1G02136	Chr1:402692-402961	0	0	0
AT1G02140	Chr1:403189-404456	186.707	176.169	197.245
AT1G02145,AT1G02150	Chr1:404599-410611	61.8345	57.593	66.076
AT1G02160	Chr1:410747-411597	70.9267	61.061	80.7925
AT1G02170	Chr1:411778-413554	30.953	27.5945	34.3115
AT1G02180	Chr1:413521-414645	0	0	0
AT1G02190	Chr1:415078-418010	0.0437487	0	0.162201
AT1G02205	Chr1:418747-422438	7.17401	6.01371	8.3343
AT1G02210	Chr1:427547-427811	0	0	0
AT1G02220	Chr1:428788-430651	4.11831	2.99233	5.24429
AT1G02228.1	Chr1:433030-433819	0	0	0
AT1G02230	Chr1:435173-436776	0.881344	0.293781	1.46891
AT1G02250	Chr1:437950-439559	0.194083	0	0.468942
AT1G02260	Chr1:440440-442948	21.7838	19.7286	23.8391
AT1G02270	Chr1:443148-446235	22.0504	19.5587	24.5421
AT1G02280	Chr1:448462-450426	54.2059	49.4758	58.936
AT1G02290	Chr1:450526-452737	2.99505	2.16381	3.82629
AT1G02300	Chr1:453287-455463	49.1922	44.6132	53.7712
AT1G02305	Chr1:455687-458164	154.698	145.436	163.96
AT1G02310	Chr1:458132-460696	0	0	0
AT1G02320	Chr1:461827-461974	0	0	0
AT1G02330	Chr1:462074-463612	21.2192	18.2602	24.1782
AT1G02335	Chr1:463854-464924	1.50439	0.597207	2.41156
AT1G02340	Chr1:465717-467844	16.1281	13.8019	18.4543
AT1G02350	Chr1:469817-470693	5.0999	0	11.2259
AT1G02360	Chr1:471989-473160	17.9854	15.199	20.7718
AT1G02370	Chr1:474499-476511	3.09466	2.26067	3.92866
AT1G02380	Chr1:476999-478971	3.37158	1.99821	4.74494
AT1G02390	Chr1:480851-483292	15.4221	13.5834	17.2609
AT1G02391	Chr1:483763-483919	0	0	0
AT1G02400	Chr1:486800-489577	116.978	109.251	124.704
AT1G02405	Chr1:489978-490505	1.32976	0.140386	2.51912
AT1G02410	Chr1:490924-492926	22.5305	19.6602	25.4008
AT1G02420	Chr1:493682-495158	2.27108	1.4591	3.08305
AT1G02430	Chr1:495049-496062	2.55335	0.970413	4.13629
AT1G02440	Chr1:496585-497479	0.931146	0	1.86274
AT1G02450	Chr1:497975-498516	1.27449	0.134552	2.41444
AT1G02460	Chr1:504672-507204	2.0383	1.37391	2.70268
AT1G02470	Chr1:511764-513624	48.725	43.2337	54.2163
AT1G02475	Chr1:513842-515404	150.209	141.759	158.66
AT1G02480	Chr1:515493-515566	0	0	0
AT1G02490	Chr1:516617-516734	0	0	0
AT1G02500	Chr1:518250-520437	168.129	159.066	177.193
AT1G02510	Chr1:520497-521668	0	0	0
AT1G02520	Chr1:523650-528745	0.187343	0.0548714	0.319814
AT1G02530	Chr1:529794-534677	0	0	0
AT1G02540	Chr1:534826-535699	0	0	0
AT1G02550	Chr1:536482-537211	0	0	0
AT1G02560	Chr1:537859-540109	439.443	427.842	451.043
AT1G02570	Chr1:541334-542240	0.244687	0	0.591208
AT1G02575	Chr1:543109-544007	0	0	0
AT1G02580	Chr1:544782-549202	0.0822954	0	0.246295
AT1G02590	Chr1:552137-552761	0	0	0
AT1G02600	Chr1:552639-552711	0	0	0
AT1G02610	Chr1:553049-555994	61.8649	55.8442	67.8855
AT1G02620	Chr1:557091-558846	20.6017	16.6776	24.5258
AT1G02630	Chr1:560609-562424	0.0611229	0	0.275163
AT1G02640	Chr1:564204-567769	2.16491	1.39404	2.93577
AT1G02650	Chr1:568703-570418	0.577655	0.15125	1.00406
AT1G02660	Chr1:571954-574981	34.3141	32.0814	36.5469
AT1G02670	Chr1:576008-580303	0.845846	0.379599	1.31209
AT1G02680	Chr1:580624-582310	28.8319	25.0149	32.6489
AT1G02681	Chr1:582412-582922	0.561464	0	1.3566
AT1G02690	Chr1:584259-587219	2.22991	1.54373	2.91608
AT1G02700	Chr1:588328-589480	1.35167	0.601897	2.10144
AT1G02710	Chr1:589705-589996	0.935703	0	2.80711
AT1G02720	Chr1:591825-594236	2.97075	2.12371	3.81778
AT1G02730	Chr1:594572-598657	0.0235269	0	0.0705807
AT1G02740	Chr1:599415-602038	17.7921	15.4219	20.1623
AT1G02750	Chr1:602496-604292	24.9831	21.2996	28.6666
AT1G02760	Chr1:604401-604474	0	0	0
AT1G02770	Chr1:604872-606693	2.11737	1.26966	2.96508
AT1G02780	Chr1:607807-609465	516.231	501.538	530.924
AT1G02790	Chr1:610376-612324	4.35116	3.30917	5.39314
AT1G02800	Chr1:613215-616191	0.0550493	0	0.165148
AT1G02810	Chr1:618264-620480	0.0504561	0	0.151368
AT1G02813	Chr1:620677-621289	0	0	0
AT1G02816	Chr1:621460-622469	24.218	20.9567	27.4792
AT1G02820	Chr1:623764-624475	3.97083	2.14632	5.79535
AT1G02830	Chr1:625144-625608	0.476886	0	1.43066
AT1G02840	Chr1:626740-629819	86.7461	81.357	92.1351
AT1G02850	Chr1:630504-633259	34.586	31.647	37.525
AT1G02860	Chr1:635143-637262	29.8005	26.7186	32.8825
AT1G02870	Chr1:637213-638677	21.959	18.3625	25.5556
AT1G02880	Chr1:642751-644903	28.5962	25.2712	31.9211
AT1G02890	Chr1:645091-651907	20.6318	19.0286	22.2351
AT1G02900	Chr1:653764-654343	3.20685	1.49272	4.92098
AT1G02910	Chr1:655576-658148	48.7467	0	32574.1
AT1G02920	Chr1:658656-659771	1188.21	1164.02	1212.4
AT1G02930	Chr1:661176-662456	1550.79	1496.08	1605.5
AT1G02940	Chr1:663078-664128	0.454436	0	0.979174
AT1G02950	Chr1:665151-666452	2.45586	1.22678	3.68494
AT1G02952	Chr1:665353-666367	2.36459	0.279222	4.44996
AT1G02960	Chr1:666871-669837	30.8536	27.5493	34.1579
AT1G02965	Chr1:671660-672814	0	0	0
AT1G02970	Chr1:673305-676378	0.103967	0	0.251203
AT1G02980	Chr1:677868-681310	0	0	0
AT1G02990	Chr1:681395-687315	5.4774	4.69408	6.26072
AT1G03000	Chr1:687884-692560	11.044	9.83167	12.2563
AT1G03010	Chr1:693479-696382	0.407853	0.135951	0.679755
AT1G03020	Chr1:698206-698515	48.5605	35.9057	61.2153
AT1G03022	Chr1:699120-699246	0	0	0
AT1G03030	Chr1:701477-703864	16.3329	14.0797	18.5861
AT1G03040	Chr1:703905-706631	40.4368	36.8004	44.0732
AT1G03050	Chr1:707725-710041	0.289959	0.0342392	0.545678
AT1G03055	Chr1:710017-711803	3.64451	2.27829	5.01073
AT1G03060	Chr1:712472-726891	3.06351	2.75562	3.37141
AT1G03070	Chr1:729900-731557	0.526889	0	1.10572
AT1G03080	Chr1:731565-738135	27.9532	26.2761	29.6303
AT1G03090	Chr1:739678-744184	50.5607	47.3819	53.7395
AT1G03100	Chr1:743884-746479	0	0	0
AT1G03103	Chr1:747196-748057	0	0	0
AT1G03106	Chr1:748101-749034	0.471245	0	0.942718
AT1G03110	Chr1:749245-751963	4.10446	3.06736	5.14156
AT1G03120	Chr1:752270-753140	0.248986	0	0.746958
AT1G03130	Chr1:753306-754198	411.45	397.117	425.784
AT1G03140	Chr1:754370-756303	45.2613	41.693	48.8296
AT1G03150	Chr1:756413-758612	36.1724	31.3013	41.0434
AT1G03160	Chr1:761281-766158	19.911	18.0855	21.7365
AT1G03170	Chr1:769631-770684	1.01157	0.358413	1.66473
AT1G03180	Chr1:773410-775344	1.26824	0.534273	2.0022
AT1G03190	Chr1:775526-780062	4.12372	3.32048	4.92696
AT1G03200,AT1G03210	Chr1:780565-784396	77.7808	68.0687	87.493
AT1G03220,AT1G03230	Chr1:787121-791592	100.774	94.1433	107.405
AT1G03240	Chr1:792221-792986	3.51299	1.39458	5.6314
AT1G03250	Chr1:793352-795376	32.7166	29.007	36.4261
AT1G03260	Chr1:795531-798463	8.37477	6.77776	9.97177
AT1G03270	Chr1:799190-802436	0.596377	0.198792	0.993961
AT1G03280	Chr1:803034-807066	27.1748	24.8082	29.5413
AT1G03290	Chr1:807360-810868	37.7703	32.9889	42.5517
AT1G03300	Chr1:811032-813086	1.439	0.897564	1.98044
AT1G03310	Chr1:813470-816749	7.91873	6.88433	8.95313
AT1G03320	Chr1:817026-817767	0.18713	0	0.561391
AT1G03330	Chr1:817982-819563	61.8672	54.9239	68.8104
AT1G03340	Chr1:819661-821340	6.4285	4.98377	7.87324
AT1G03350	Chr1:822637-824393	25.3979	23.009	27.7868
AT1G03360	Chr1:824536-826358	6.40049	4.94686	7.85412
AT1G03365	Chr1:826568-830383	7.7326	6.63168	8.83352
AT1G03370	Chr1:830590-835417	27.4563	25.5848	29.3278
AT1G03380	Chr1:835784-840940	17.0627	15.7614	18.364
AT1G03390	Chr1:841032-842418	0	0	0
AT1G03400	Chr1:842746-844190	35.8667	32.3999	39.3334
AT1G03410	Chr1:844435-847683	3.43118	2.70293	4.15944
AT1G03420.1	Chr1:846663-847739	14.1024	11.6656	16.5392
AT1G03430	Chr1:847872-849500	60.1827	53.5145	66.8508
AT1G03440	Chr1:852365-854032	5.98735	4.798	7.17669
AT1G03445	Chr1:854409-859701	0	0	0
AT1G03457	Chr1:860787-864125	0.972095	0.469768	1.47442
AT1G03470	Chr1:865914-867733	10.787	8.74212	12.8319
AT1G03475	Chr1:869050-871211	94.715	89.5833	99.8467
AT1G03490	Chr1:871873-872906	0	0	0
AT1G03495	Chr1:873183-875881	9.51404	8.16521	10.8629
AT1G03502,AT1G03506	Chr1:875357-875604	0	0	0
AT1G03510	Chr1:876257-877547	1.8979	1.11786	2.67793
AT1G03515	Chr1:877647-877719	0	0	0
AT1G03520	Chr1:877861-880158	11.0856	9.4165	12.7547
AT1G03530	Chr1:880495-883391	3.65424	2.92835	4.38013
AT1G03540	Chr1:883781-885611	0.739405	0.344177	1.13463
AT1G03545	Chr1:885913-889476	10.1671	8.91528	11.419
AT1G03550	Chr1:885622-887956	40.207	36.1888	44.2252
AT1G03560	Chr1:890155-892410	5.23375	4.29511	6.17238
AT1G03570	Chr1:892513-892585	0	0	0
AT1G03580	Chr1:892846-894052	30.2868	26.1633	34.4103
AT1G03590	Chr1:894253-897518	12.6499	10.9935	14.3062
AT1G03600	Chr1:898875-899655	263.331	250.798	275.863
AT1G03610	Chr1:900886-903003	41.7419	38.6053	44.8785
AT1G03620	Chr1:904145-906506	3.37958	2.17705	4.58211
AT1G03630	Chr1:907641-909376	87.7553	81.5108	93.9999
AT1G03640	Chr1:909810-909883	0	0	0
AT1G03650	Chr1:910022-911193	11.6656	9.02462	14.3065
AT1G03660	Chr1:911435-911759	1.41019	0	3.40728
AT1G03670	Chr1:914221-916222	0	0	0
AT1G03680	Chr1:916818-918064	514.093	498.234	529.951
AT1G03687	Chr1:918298-920507	6.17589	4.78105	7.57073
AT1G03700	Chr1:920949-921901	0	0	0
AT1G03710	Chr1:923425-924726	0.478049	0	1.17474
AT1G03720	Chr1:924995-926373	0	0	0
AT1G03730	Chr1:930827-931895	50.2968	45.7855	54.808
AT1G03740	Chr1:933511-937043	77.9673	73.4887	82.446
AT1G03743	Chr1:937206-937287	0	0	0
AT1G03746	Chr1:937400-937485	0	0	0
AT1G03750	Chr1:937919-941162	3.08921	2.41394	3.76449
AT1G03760	Chr1:941061-943377	10.0475	8.26774	11.8273
AT1G03770	Chr1:944571-947516	3.30323	2.28158	4.32488
AT1G03780	Chr1:947519-951827	0.112011	0	0.321851
AT1G03790	Chr1:954524-956097	0.313652	0.0331131	0.59419
AT1G03800	Chr1:957260-957998	0	0	0
AT1G03810	Chr1:958758-959609	0	0	0
AT1G03820	Chr1:959868-960728	9.03374	6.82648	11.241
AT1G03830	Chr1:962015-966757	1.04834	0.679566	1.41711
AT1G03840	Chr1:967502-970130	0.185883	0	0.469306
AT1G03850	Chr1:976096-977761	22.7197	18.4941	26.9454
AT1G03860	Chr1:979307-981885	37.752	33.9082	41.5958
AT1G03870	Chr1:982505-983540	12.1951	9.94983	14.4404
AT1G03880	Chr1:985750-988146	3.06491	2.2007	3.92911
AT1G03890	Chr1:989197-991020	0.391542	0.0718492	0.711234
AT1G03900	Chr1:991138-993118	103.506	97.502	109.51
AT1G03905	Chr1:993399-995784	3.79321	1.22467	6.36175
AT1G03910	Chr1:996114-1000437	25.2198	22.994	27.4457
AT1G03920	Chr1:1001320-1004383	0.143047	0	0.308224
AT1G03930	Chr1:1004768-1008370	19.2894	17.4135	21.1652
AT1G03935	Chr1:1008504-1009528	12.7304	0	201.118
AT1G03940	Chr1:1009541-1011056	7.64472	6.17883	9.11062
AT1G03950	Chr1:1011171-1013365	41.4349	37.1919	45.6779
AT1G03960	Chr1:1013714-1017929	8.32955	7.04077	9.61833
AT1G03970	Chr1:1018099-1019247	21.4703	18.5083	24.4323
AT1G03980	Chr1:1018569-1022108	10.0651	8.7129	11.4172
AT1G03982	Chr1:1022250-1023719	0	0	0
AT1G03990	Chr1:1024846-1027616	2.2754	1.63684	2.91395
AT1G04000	Chr1:1027536-1029119	12.6327	10.2359	15.0295
AT1G04010	Chr1:1031199-1036237	4.87243	3.88468	5.86018
AT1G04020	Chr1:1036536-1040224	0.156742	0	0.353868
AT1G04030	Chr1:1040382-1042892	3.7836	2.80695	4.76025
AT1G04040	Chr1:1042361-1043864	10.007	7.69598	12.3179
AT1G04050	Chr1:1045597-1049297	0.208518	0.0382637	0.378771
AT1G04070	Chr1:1050552-1051186	12.7843	9.51404	16.0545
AT1G04080	Chr1:1051311-1056827	51.5541	48.5839	54.5243
AT1G04090	Chr1:1057150-1059419	0	0	0
AT1G04100	Chr1:1059505-1061191	5.31639	3.97306	6.65972
AT1G04110	Chr1:1061456-1063784	0	0	0
AT1G04120	Chr1:1064449-1071047	6.66	5.93444	7.38556
AT1G04130	Chr1:1073426-1075568	10.4285	8.5605	12.2965
AT1G04140	Chr1:1075542-1080630	35.2198	32.8011	37.6386
AT1G04150	Chr1:1081207-1084246	0	0	0
AT1G04160	Chr1:1086494-1096146	0.439451	0.252068	0.626833
AT1G04170	Chr1:1096945-1099898	32.4808	29.7995	35.162
AT1G04171	Chr1:1100443-1100608	0	0	0
AT1G04180	Chr1:1104622-1105988	0	0	0
AT1G04190	Chr1:1106427-1108715	20.7479	18.2049	23.2908
AT1G04200	Chr1:1109481-1114107	10.9604	9.70387	12.217
AT1G04210	Chr1:1114404-1119739	15.3037	13.9558	16.6515
AT1G04220	Chr1:1119698-1122526	0	0	0
AT1G04230	Chr1:1125517-1128168	12.237	10.3389	14.1352
AT1G04240	Chr1:1128187-1129551	25.923	22.6857	29.1603
AT1G04250	Chr1:1136257-1138613	2.13975	1.22736	3.05215
AT1G04260	Chr1:1140527-1141365	18.4236	15.264	21.5832
AT1G04270	Chr1:1141603-1143053	317.755	298.815	336.696
AT1G04280	Chr1:1143435-1146654	23.7031	21.4145	25.9916
AT1G04290	Chr1:1147522-1148533	9.88427	7.52494	12.2436
AT1G04295	Chr1:1147780-1148435	46.4349	35.2564	57.6134
AT1G04300	Chr1:1148596-1154652	32.3672	30.2859	34.4486
AT1G04310	Chr1:1154763-1157711	3.18336	2.48387	3.88285
AT1G04320	Chr1:1159022-1159093	0	0	0
AT1G04330	Chr1:1161310-1161982	0	0	0
AT1G04340	Chr1:1163096-1164851	28.5391	24.5667	32.5114
AT1G04350	Chr1:1165144-1166769	74.7564	69.5017	80.0111
AT1G04360	Chr1:1167456-1168878	2.74981	1.86819	3.63143
AT1G04370	Chr1:1175176-1175578	0.433808	0	1.30143
AT1G04380	Chr1:1176920-1178407	0.39833	0	0.804645
AT1G04390	Chr1:1179362-1183704	5.75521	4.77564	6.73479
AT1G04400	Chr1:1185549-1188517	97.1224	92.3369	101.908
AT1G04410	Chr1:1189077-1191412	417.919	407.192	428.646
AT1G04420	Chr1:1191607-1193884	58.6538	54.5999	62.7077
AT1G04425	Chr1:1194186-1196889	0.679139	0	1.64093
AT1G04430	Chr1:1198117-1201527	21.1628	19.1172	23.2084
AT1G04440	Chr1:1202254-1205803	86.3724	82.4228	90.3219
AT1G04445	Chr1:1207343-1207862	0.545416	0	1.31783
AT1G04450	Chr1:1208520-1209874	0	0	0
AT1G04457	Chr1:1210318-1210549	0	0	0
AT1G04470	Chr1:1211048-1214662	0.0276744	0	0.0830232
AT1G04480	Chr1:1216094-1217467	188.037	175.86	200.214
AT1G04490	Chr1:1217947-1220137	0.703924	0.220257	1.18759
AT1G04500	Chr1:1221432-1224366	1.45968	0.859751	2.0596
AT1G04501	Chr1:1224551-1224680	0	0	0
AT1G04510	Chr1:1226574-1230827	19.5239	17.3964	21.6514
AT1G04520	Chr1:1231577-1234032	0	0	0
AT1G04530	Chr1:1234175-1236034	46.2312	42.4729	49.9895
AT1G04540	Chr1:1237255-1239061	0.428848	0.125607	0.732089
AT1G04550	Chr1:1240374-1242121	14.784	12.3711	17.197
AT1G04555	Chr1:1242557-1244244	14.723	12.0927	17.3534
AT1G04560	Chr1:1244946-1246059	2.37473	1.25453	3.49493
AT1G04570	Chr1:1246727-1248775	0.545719	0.216638	0.874799
AT1G04580	Chr1:1252121-1257510	0.660561	0.419358	0.901764
AT1G04590	Chr1:1258576-1261426	14.4639	12.2631	16.6647
AT1G04600	Chr1:1262122-1272376	0.275397	0.137699	0.413096
AT1G04610	Chr1:1279387-1281618	0	0	0
AT1G04620	Chr1:1282740-1286584	78.4207	72.9302	83.9111
AT1G04625,AT1G04630	Chr1:1287830-1291112	27.3068	22.9292	31.6843
AT1G04635	Chr1:1291313-1291995	2.69535	1.29069	4.10001
AT1G04640	Chr1:1292079-1293357	81.4172	74.158	88.6763
AT1G04645	Chr1:1293769-1294263	0	0	0
AT1G04650	Chr1:1294892-1299002	0.297244	0.105317	0.489171
AT1G04660	Chr1:1300485-1301773	0.47535	0.0872283	0.863471
AT1G04670	Chr1:1301860-1302724	0	0	0
AT1G04680	Chr1:1303528-1307884	5.19554	4.17437	6.21671
AT1G04684	Chr1:1310429-1310579	0	0	0
AT1G04690	Chr1:1313563-1315750	81.7657	76.9425	86.5889
AT1G04700	Chr1:1316253-1320919	0.0699672	0	0.150758
AT1G04710	Chr1:1321903-1324782	13.0576	11.1489	14.9663
AT1G04720	Chr1:1324922-1324960	0	0	0
AT1G04730	Chr1:1325295-1331086	0.25285	0.074058	0.431642
AT1G04750	Chr1:1331465-1333567	92.223	85.5253	98.9208
AT1G04760	Chr1:1334759-1336070	1.49704	0.438473	2.55561
AT1G04770	Chr1:1336370-1337849	9.08607	7.30022	10.8719
AT1G04778	Chr1:1339891-1340327	0	0	0
AT1G04780	Chr1:1340668-1343584	33.4753	31.3714	35.5792
AT1G04790	Chr1:1345035-1348451	12.8627	11.4013	14.3241
AT1G04800	Chr1:1348451-1349286	0.136112	0	0.408336
AT1G04810	Chr1:1350179-1355442	13.1486	11.7386	14.5586
AT1G04820	Chr1:1356190-1358386	35.0326	32.169	37.8962
AT1G04830	Chr1:1358573-1362019	18.4532	16.1384	20.768
AT1G04840	Chr1:1362866-1364962	0.478685	0.169604	0.787766
AT1G04850	Chr1:1365117-1368844	59.9702	56.0536	63.8868
AT1G04860	Chr1:1369053-1373101	9.99275	8.95396	11.0315
AT1G04870	Chr1:1373233-1375762	17.7048	15.443	19.9666
AT1G04880	Chr1:1375960-1379185	0	0	0
AT1G04890	Chr1:1380381-1382599	0	0	0
AT1G04900	Chr1:1383840-1387918	4.83947	3.74887	5.93007
AT1G04910	Chr1:1387870-1391187	16.6566	14.6668	18.6465
AT1G04920	Chr1:1391501-1395864	0.131506	0.0138835	0.249129
AT1G04930	Chr1:1396290-1399053	3.08642	2.07713	4.09571
AT1G04940,AT1G04945	Chr1:1399173-1403112	52.1301	47.1753	57.085
AT1G04950	Chr1:1403084-1407501	16.2227	14.367	18.0784
AT1G04960	Chr1:1407800-1410868	36.495	32.8965	40.0935
AT1G04970	Chr1:1411169-1413627	41.2723	37.7367	44.8079
AT1G04980	Chr1:1413643-1416144	6.98645	5.67199	8.30091
AT1G04985	Chr1:1416342-1418482	63.5689	57.5739	69.5639
AT1G04990	Chr1:1419079-1421789	22.3043	19.7054	24.9032
AT1G05000	Chr1:1425592-1428782	14.7662	12.3243	17.2081
AT1G05010	Chr1:1431189-1432858	699.249	684.619	713.879
AT1G05020	Chr1:1435253-1437667	0.932579	0.54929	1.31587
AT1G05030	Chr1:1438140-1441536	14.1901	12.3764	16.0038
AT1G05040	Chr1:1447368-1448448	0	0	0
AT1G05055	Chr1:1448717-1450887	6.64693	5.31716	7.97669
AT1G05060	Chr1:1451029-1452872	45.1507	40.7392	49.5622
AT1G05061	Chr1:1453215-1454260	0.714837	0.174471	1.2552
AT1G05065	Chr1:1454968-1455220	11.4209	2.07842	20.7634
AT1G05070	Chr1:1457062-1458744	25.7784	22.1229	29.434
AT1G05080	Chr1:1459090-1460579	0	0	0
AT1G05085	Chr1:1460987-1461670	0.250841	0	1.25421
AT1G05090	Chr1:1463201-1465622	8.80259	7.47651	10.1287
AT1G05100	Chr1:1469609-1470881	13.3484	11.2717	15.425
AT1G05120	Chr1:1471405-1476078	11.2823	10.0319	12.5327
AT1G05135	Chr1:1477499-1478821	14.7485	12.5873	16.9097
AT1G05136	Chr1:1478922-1479063	0	0	0
AT1G05140	Chr1:1482547-1484056	49.8817	46.2437	53.5198
AT1G05150	Chr1:1484066-1486960	6.20912	5.30602	7.11222
AT1G05160	Chr1:1487377-1491032	8.58461	7.24356	9.92567
AT1G05170	Chr1:1491110-1494248	6.81749	5.57508	8.05991
AT1G05180	Chr1:1498113-1501824	23.4893	21.0675	25.911
AT1G05190	Chr1:1502343-1503830	510.607	484.374	536.84
AT1G05200	Chr1:1504959-1509152	21.6017	19.3717	23.8316
AT1G05205	Chr1:1509102-1510281	20.9297	16.287	25.5723
AT1G05210	Chr1:1510403-1511683	1.36572	0.455239	2.2762
AT1G05220	Chr1:1511906-1513573	0	0	0
AT1G05230	Chr1:1512876-1518805	6.88798	5.87949	7.89647
AT1G05240	Chr1:1521136-1522681	0.0800372	0	0.240112
AT1G05250	Chr1:1525600-1527234	0.0739063	0	0.221719
AT1G05260	Chr1:1529766-1531439	0.341813	0	0.683792
AT1G05270	Chr1:1531640-1534410	30.7334	27.7402	33.7265
AT1G05280	Chr1:1535443-1537525	0.0664178	0	0.199254
AT1G05290	Chr1:1539151-1540562	0	0	0
AT1G05291	Chr1:1541347-1542432	0	0	0
AT1G05300	Chr1:1545105-1547849	7.55384	6.00935	9.09833
AT1G05310	Chr1:1550542-1552517	8.11041	6.54229	9.67854
AT1G05320	Chr1:1553602-1557733	6.19535	5.2149	7.1758
AT1G05330	Chr1:1558169-1558583	0.81818	0	1.97688
AT1G05340	Chr1:1558843-1559903	173.306	162.405	184.207
AT1G05350	Chr1:1560677-1564123	15.4495	13.4827	17.4164
AT1G05360	Chr1:1564597-1567465	5.67784	4.51886	6.83683
AT1G05370	Chr1:1569191-1572280	0.942239	0.420914	1.46356
AT1G05380	Chr1:1576862-1582614	10.7014	9.62776	11.775
AT1G05385	Chr1:1582670-1583718	40.5676	35.403	45.7323
AT1G05390	Chr1:1583771-1583845	0	0	0
AT1G05400	Chr1:1584072-1585421	0	0	0
AT1G05410	Chr1:1585370-1587778	9.7156	8.15882	11.2724
AT1G05420	Chr1:1590072-1590753	0.180067	0	0.540201
AT1G05430	Chr1:1594056-1595818	32.7407	29.0907	36.3907
AT1G05440	Chr1:1596006-1597848	0	0	0
AT1G05450	Chr1:1599910-1601214	0	0	0
AT1G05460	Chr1:1601147-1605027	1.40821	1.00653	1.80988
AT1G05470	Chr1:1607356-1611703	0.895961	0.543208	1.24871
AT1G05490	Chr1:1618601-1623452	0.0781371	0	0.156312
AT1G05500	Chr1:1624954-1629224	13.7419	12.1583	15.3256
AT1G05510	Chr1:1629445-1630863	0	0	0
AT1G05520	Chr1:1630838-1635711	11.5367	10.1081	12.9653
AT1G05530,AT1G05560	Chr1:1636495-1647147	9.7059	8.10587	11.3059
AT1G05540	Chr1:1639285-1640811	1.45013	0.766081	2.13418
AT1G05550	Chr1:1640958-1643917	0.242934	0	0.646129
AT1G05562	Chr1:1645874-1647162	60.0186	54.9656	65.0717
AT1G05570	Chr1:1647705-1659437	10.9177	10.0391	11.7963
AT1G05575	Chr1:1661690-1662187	425.423	403.02	447.825
AT1G05577	Chr1:1662369-1664398	0.132324	0	0.319719
AT1G05580	Chr1:1665432-1668904	0.227869	0.0206127	0.435126
AT1G05590	Chr1:1669349-1671876	2.85212	2.12255	3.5817
AT1G05600	Chr1:1671935-1673856	6.14524	4.90437	7.38612
AT1G05610	Chr1:1673860-1675934	0.340517	0.0359494	0.645085
AT1G05615	Chr1:1677506-1678270	0	0	0
AT1G05620	Chr1:1679157-1681710	12.6104	10.4909	14.7299
AT1G05630	Chr1:1682317-1687363	4.30097	3.61072	4.99122
AT1G05640	Chr1:1687435-1689501	0	0	0
AT1G05650	Chr1:1690263-1692126	0	0	0
AT1G05660	Chr1:1694285-1696058	0	0	0
AT1G05670,AT1G05675,AT1G05680	Chr1:1697586-1704691	61.5437	57.033	66.0543
AT1G05690	Chr1:1707010-1709347	7.01882	5.732	8.30565
AT1G05700	Chr1:1709795-1713245	0.0729297	0	0.176212
AT1G05710	Chr1:1714935-1717276	34.8647	30.9055	38.8239
AT1G05720	Chr1:1717446-1718909	43.7646	38.3008	49.2284
AT1G05730	Chr1:1718554-1720303	8.43112	6.62607	10.2362
AT1G05740	Chr1:1720673-1721309	0.367155	0	1.10147
AT1G05750	Chr1:1721508-1724734	2.47221	1.92709	3.01733
AT1G05760	Chr1:1723733-1724486	0	0	0
AT1G05770	Chr1:1725387-1726283	0.158175	0	0.474526
AT1G05780	Chr1:1726607-1728473	18.0872	14.6168	21.5576
AT1G05785	Chr1:1730248-1732626	22.8499	18.8221	26.8777
AT1G05790	Chr1:1732835-1737489	17.1307	15.4284	18.833
AT1G05800	Chr1:1741203-1742619	0.141714	0	0.342408
AT1G05805	Chr1:1744741-1747705	46.1996	42.194	50.2051
AT1G05810	Chr1:1748313-1749460	9.6807	7.46036	11.901
AT1G05820	Chr1:1749681-1753990	1.255	0.688647	1.82135
AT1G05830	Chr1:1754243-1761817	11.9107	10.7888	13.0326
AT1G05835	Chr1:1762223-1762814	0	0	0
AT1G05840	Chr1:1762733-1766281	39.7771	36.3091	43.2451
AT1G05850	Chr1:1766502-1768695	97.5401	92.4085	102.672
AT1G05860	Chr1:1769013-1771115	7.97221	6.27249	9.67194
AT1G05870	Chr1:1771456-1773293	5.78301	4.10065	7.46536
AT1G05880	Chr1:1775642-1778553	0.114427	0	0.345537
AT1G05890	Chr1:1779255-1784529	77.7054	72.6207	82.7902
AT1G05894	Chr1:1784802-1786292	0.467456	0.114092	0.820819
AT1G05900	Chr1:1786855-1789676	27.5778	23.8794	31.2762
AT1G05910	Chr1:1790223-1796647	4.15811	3.53054	4.78569
AT1G05920	Chr1:1796777-1798254	0	0	0
AT1G05925	Chr1:1798900-1799062	0	0	0
AT1G05930	Chr1:1799417-1800933	0	0	0
AT1G05940	Chr1:1801161-1803984	26.5277	24.075	28.9804
AT1G05950	Chr1:1804400-1807471	0.932466	0.502736	1.3622
AT1G05960	Chr1:1807972-1815474	20.5224	18.8428	22.202
AT1G05970	Chr1:1816055-1817282	12.2097	9.59485	14.8246
AT1G05980	Chr1:1817399-1817471	0	0	0
AT1G05990	Chr1:1818446-1819040	0	0	0
AT1G06000	Chr1:1820307-1821894	5.2781	4.09992	6.45627
AT1G06002	Chr1:1820976-1821918	17.9216	14.9049	20.9384
AT1G06010	Chr1:1822617-1823997	24.0264	19.6398	28.413
AT1G06020	Chr1:1824547-1826101	0.30893	0	0.665653
AT1G06030	Chr1:1826879-1828161	0	0	0
AT1G06040	Chr1:1828412-1829890	67.1596	61.6135	72.7058
AT1G06050	Chr1:1830566-1832555	12.1691	10.0743	14.2639
AT1G06060	Chr1:1832942-1834861	29.4675	25.8851	33.0498
AT1G06070	Chr1:1834828-1837648	11.5122	9.89476	13.1297
AT1G06080	Chr1:1843567-1846302	0.169056	0	0.408471
AT1G06090	Chr1:1847882-1849693	0.370578	0	0.741335
AT1G06100	Chr1:1851529-1853019	0	0	0
AT1G06110	Chr1:1853076-1855031	37.2558	34.1409	40.3708
AT1G06120	Chr1:1855942-1857718	0	0	0
AT1G06130	Chr1:1857766-1860730	49.4812	45.3589	53.6035
AT1G06135	Chr1:1862196-1862742	1.50703	0.276544	2.73751
AT1G06137	Chr1:1863543-1863750	2.72704	0	8.18111
AT1G06140	Chr1:1864795-1866472	1.45752	0.873988	2.04106
AT1G06148	Chr1:1874884-1877528	1.91251	1.02042	2.8046
AT1G06149,AT1G06150	Chr1:1867014-1873718	11.0568	9.83837	12.2752
AT1G06160	Chr1:1883003-1883934	28.9432	25.1673	32.7191
AT1G06170	Chr1:1884980-1886897	0	0	0
AT1G06180	Chr1:1889407-1891158	6.55054	4.74699	8.35409
AT1G06190	Chr1:1892272-1894148	36.6985	33.1637	40.2333
AT1G06200	Chr1:1894335-1896935	93.2644	86.7418	99.7869
AT1G06210	Chr1:1897202-1899208	25.824	22.9519	28.6961
AT1G06220	Chr1:1899963-1904873	10.6471	9.48064	11.8136
AT1G06225	Chr1:1905974-1906226	0	0	0
AT1G06230	Chr1:1906962-1910848	22.4529	20.6921	24.2138
AT1G06240	Chr1:1911121-1913205	7.4082	5.97317	8.84323
AT1G06250	Chr1:1913179-1914895	2.13706	1.38078	2.89333
AT1G06260	Chr1:1916429-1917585	0	0	0
AT1G06265	Chr1:1914942-1917661	7.27758	6.09808	8.45708
AT1G06270	Chr1:1918087-1919760	2.41451	1.61242	3.21659
AT1G06280	Chr1:1920306-1920949	0	0	0
AT1G06290,AT1G06310	Chr1:1922351-1930258	22.2326	20.1424	24.3229
AT1G06320	Chr1:1930522-1931449	0	0	0
AT1G06330	Chr1:1931670-1932266	0	0	0
AT1G06340	Chr1:1933283-1934014	0	0	0
AT1G06350	Chr1:1935292-1936819	0	0	0
AT1G06360	Chr1:1938962-1940459	0	0	0
AT1G06370	Chr1:1942652-1944934	13.6025	10.3071	16.898
AT1G06380	Chr1:1945123-1946076	9.1732	7.09649	11.2499
AT1G06390	Chr1:1946787-1950860	34.5211	31.2793	37.7629
AT1G06400	Chr1:1950843-1952785	104.251	96.2075	112.294
AT1G06410	Chr1:1954849-1958756	28.3956	26.3371	30.4542
AT1G06420	Chr1:1958922-1959947	0	0	0
AT1G06430	Chr1:1960057-1963011	51.6885	48.7411	54.6359
AT1G06440	Chr1:1963379-1965051	2.33998	1.59566	3.0843
AT1G06450	Chr1:1965839-1967219	0	0	0
AT1G06460	Chr1:1967086-1969561	309.489	293.088	325.889
AT1G06470	Chr1:1969728-1973767	20.7375	18.4951	22.9798
AT1G06475	Chr1:1973833-1974386	1.23066	0.129924	2.33139
AT1G06480	Chr1:1978083-1978157	0	0	0
AT1G06490	Chr1:1978761-1989409	0.074194	0	0.155732
AT1G06500	Chr1:1989478-1990730	20.1242	16.2454	24.003
AT1G06510	Chr1:1992332-1993840	33.7878	29.9693	37.6064
AT1G06515	Chr1:1990633-1992228	40.2614	34.475	46.0477
AT1G06520	Chr1:1993977-1996112	4.60307	3.66347	5.54267
AT1G06530	Chr1:2001593-2002596	60.7309	55.5437	65.9181
AT1G06540	Chr1:2002876-2003393	0.419045	0	1.25713
AT1G06550	Chr1:2003626-2007190	13.6595	11.7695	15.5495
AT1G06560	Chr1:2007614-2012006	6.15741	4.36914	7.94569
AT1G06570	Chr1:2011884-2013545	49.7003	45.5611	53.8396
AT1G06580	Chr1:2014002-2016054	1.95172	1.34468	2.55876
AT1G06590	Chr1:2016307-2024667	2.70245	2.06859	3.3363
AT1G06610	Chr1:2025355-2025428	0	0	0
AT1G06620	Chr1:2025549-2027390	41.007	37.2316	44.7825
AT1G06630,AT1G06640	Chr1:2027738-2034018	82.1178	77.0265	87.2091
AT1G06645,AT1G06650	Chr1:2034155-2037366	116.547	109.556	123.538
AT1G06660	Chr1:2037310-2040246	0	0	0
AT1G06670	Chr1:2040432-2047612	6.06669	5.41095	6.72244
AT1G06680	Chr1:2047824-2049418	1765.42	1706.09	1824.74
AT1G06690	Chr1:2049601-2052154	47.1066	43.3899	50.8234
AT1G06700	Chr1:2052480-2055548	76.8693	71.6273	82.1113
AT1G06710	Chr1:2056574-2060242	1.81686	1.08297	2.55076
AT1G06720	Chr1:2060443-2067323	7.66601	6.72389	8.60814
AT1G06730	Chr1:2067528-2070446	5.79323	4.7311	6.85536
AT1G06740,AT1G06740.1,AT1G06750	Chr1:2070736-2076505	0	0	0
AT1G06760	Chr1:2076503-2077698	76.2856	69.9531	82.6182
AT1G06770	Chr1:2078910-2081939	7.20353	5.81328	8.59378
AT1G06780	Chr1:2083310-2087131	8.45476	7.16613	9.7434
AT1G06790	Chr1:2087231-2089786	10.0832	7.79603	12.3704
AT1G06800	Chr1:2089416-2091686	5.38552	4.30037	6.47067
AT1G06810	Chr1:2091737-2092528	0	0	0
AT1G06820	Chr1:2092945-2096232	20.0936	18.1326	22.0545
AT1G06830	Chr1:2097150-2097655	31.7464	25.5206	37.9722
AT1G06840	Chr1:2097643-2103479	12.9804	11.6523	14.3085
AT1G06850	Chr1:2105047-2106749	4.07211	2.92591	5.21831
AT1G06860	Chr1:2107397-2107468	0	0	0
AT1G06870	Chr1:2108592-2110986	9.14943	7.69365	10.6052
AT1G06880	Chr1:2111147-2111218	0	0	0
AT1G06890	Chr1:2111354-2114601	44.6827	40.9143	48.451
AT1G06900	Chr1:2114902-2120759	11.0101	9.86095	12.1594
AT1G06910	Chr1:2120990-2123748	5.64305	4.42633	6.85977
AT1G06920	Chr1:2124853-2125801	0	0	0
AT1G06923	Chr1:2126748-2128060	0	0	0
AT1G06925	Chr1:2127703-2128611	0	0	0
AT1G06930	Chr1:2128842-2129883	0	0	0
AT1G06950	Chr1:2130141-2135665	22.2554	20.6795	23.8312
AT1G06960	Chr1:2135832-2137732	15.2982	12.5706	18.0257
AT1G06970	Chr1:2138108-2140818	0.0375655	0	0.112697
AT1G06980	Chr1:2143030-2143821	0.731583	0.0772353	1.38593
AT1G06990	Chr1:2148386-2150152	0	0	0
AT1G07000	Chr1:2150193-2152325	119.66	112.776	126.545
AT1G07010	Chr1:2152851-2155269	25.1521	22.3706	27.9335
AT1G07020	Chr1:2155212-2156008	35.5737	30.2144	40.933
AT1G07025	Chr1:2157657-2158158	0	0	0
AT1G07030	Chr1:2158419-2160809	16.5281	14.3718	18.6843
AT1G07040	Chr1:2160937-2163308	56.882	53.2073	60.5568
AT1G07050	Chr1:2164187-2165251	103.408	94.659	112.157
AT1G07051	Chr1:2165516-2165746	0	0	0
AT1G07060	Chr1:2167106-2168397	0	0	0
AT1G07070	Chr1:2168563-2169851	14.1234	10.4429	17.8039
AT1G07080	Chr1:2169981-2172194	92.4867	86.8716	98.1017
AT1G07090	Chr1:2173951-2174894	13.5974	11.0832	16.1115
AT1G07100	Chr1:2177884-2177958	0	0	0
AT1G07110	Chr1:2178103-2184148	122.781	114.472	131.09
AT1G07119	Chr1:2184346-2186539	1.02323	0.00272073	2.04375
AT1G07120	Chr1:2184758-2186580	0.678796	0.180355	1.17724
AT1G07128	Chr1:2187620-2188417	0	0	0
AT1G07130	Chr1:2187775-2188733	19.9333	16.764	23.1026
AT1G07135	Chr1:2189927-2190659	536.649	517.962	555.335
AT1G07140	Chr1:2190733-2193804	136.163	127.675	144.652
AT1G07150	Chr1:2193940-2195798	4.6403	3.50121	5.77939
AT1G07160	Chr1:2197907-2199748	4.51272	3.37977	5.64568
AT1G07170	Chr1:2200122-2201265	61.7314	53.8395	69.6232
AT1G07175	Chr1:2202329-2202774	0	0	0
AT1G07180	Chr1:2204319-2206934	2.06018	1.38866	2.73169
AT1G07190	Chr1:2208012-2208177	0	0	0
AT1G07200	Chr1:2208718-2212546	10.1108	8.82494	11.3967
AT1G07210	Chr1:2215222-2216982	18.9405	16.2385	21.6424
AT1G07220	Chr1:2216924-2219474	11.3139	9.68934	12.9385
AT1G07230	Chr1:2220252-2222982	25.698	23.4898	27.9063
AT1G07240	Chr1:2223690-2225452	44.3165	41.1687	47.4643
AT1G07250	Chr1:2225899-2227566	17.4337	15.3951	19.4724
AT1G07260	Chr1:2227593-2229319	0.677086	0.284688	1.06948
AT1G07270	Chr1:2229756-2232897	0.0653563	0	0.196069
AT1G07280	Chr1:2238086-2241217	50.9947	47.5744	54.415
AT1G07290	Chr1:2242255-2244428	1.08367	0.455641	1.71171
AT1G07300,AT1G07310	Chr1:2245653-2248961	27.6126	24.7757	30.4495
AT1G07320	Chr1:2249132-2250529	133.123	124.99	141.256
AT1G07330	Chr1:2251130-2253585	0.138958	0	0.299412
AT1G07340	Chr1:2254821-2256850	0	0	0
AT1G07350	Chr1:2257424-2260101	41.7422	38.1486	45.3358
AT1G07360	Chr1:2260388-2262865	19.8356	17.6801	21.9912
AT1G07370	Chr1:2263139-2264551	1.25529	0.5278	1.98278
AT1G07380	Chr1:2264828-2268306	6.07076	5.0827	7.05882
AT1G07390	Chr1:2269892-2274820	1.52192	1.07551	1.96832
AT1G07400	Chr1:2274942-2275758	12.4901	9.82818	15.1521
AT1G07410	Chr1:2276052-2277154	2.1823	1.01581	3.34878
AT1G07420	Chr1:2277806-2280297	24.8556	21.5958	28.1154
AT1G07430	Chr1:2280834-2282828	7.71985	6.43765	9.00205
AT1G07440	Chr1:2286148-2287730	185.705	173.872	197.537
AT1G07450	Chr1:2287925-2289336	0.556963	0.0588001	1.05513
AT1G07460	Chr1:2290200-2290977	0	0	0
AT1G07470	Chr1:2291456-2294588	21.888	19.3226	24.4533
AT1G07473	Chr1:2294565-2295489	0	0	0
AT1G07476	Chr1:2295750-2296497	0	0	0
AT1G07480	Chr1:2296022-2299470	15.3489	13.4909	17.2069
AT1G07485	Chr1:2301374-2302121	0	0	0
AT1G07490	Chr1:2301379-2302021	0.392209	0	1.0737
AT1G07500	Chr1:2304526-2305042	4.68063	0	9.47313
AT1G07510	Chr1:2305377-2309544	8.57792	7.46691	9.68892
AT1G07520	Chr1:2309530-2312141	15.6882	14.0336	17.3429
AT1G07530	Chr1:2313581-2316469	18.651	17.0541	20.2479
AT1G07540	Chr1:2318432-2321048	0.0508445	0	0.152534
AT1G07550	Chr1:2322652-2326561	0	0	0
AT1G07560	Chr1:2327319-2331096	0	0	0
AT1G07570	Chr1:2331169-2333738	1.55926	0.879159	2.23936
AT1G07580	Chr1:2334821-2334894	0	0	0
AT1G07590,AT1G07600	Chr1:2336522-2339391	39189	36990.5	41387.6
AT1G07610	Chr1:2341541-2342123	192.196	175.806	208.587
AT1G07615	Chr1:2342197-2344271	4.40962	3.26918	5.55006
AT1G07620	Chr1:2344389-2346842	9.84623	8.41568	11.2768
AT1G07630	Chr1:2349096-2351692	15.7894	14.1945	17.3844
AT1G07640	Chr1:2354353-2356227	16.8972	14.6254	19.169
AT1G07645	Chr1:2367436-2368385	0.816102	0	1.6326
AT1G07650	Chr1:2359548-2366561	35.8814	0	32561.2
AT1G07660	Chr1:2368836-2369734	63.1481	56.0652	70.2311
AT1G07670	Chr1:2370051-2374545	7.7915	6.85772	8.72529
AT1G07680	Chr1:2376011-2377186	0	0	0
AT1G07690	Chr1:2378075-2379000	0	0	0
AT1G07700	Chr1:2379646-2381362	59.2719	53.8567	64.6871
AT1G07702	Chr1:2382250-2382331	0	0	0
AT1G07705	Chr1:2381614-2386092	8.95769	7.70255	10.2128
AT1G07710	Chr1:2386274-2387986	0.120277	0	0.290611
AT1G07720	Chr1:2390654-2392453	35.4814	32.6943	38.2685
AT1G07725,AT1G07730,AT1G07740	Chr1:2394800-2400508	2.40431	1.76835	3.04026
AT1G07728	Chr1:2395450-2397345	12.0762	10.3905	13.7619
AT1G07745	Chr1:2400588-2402873	10.2633	8.32273	12.2039
AT1G07747	Chr1:2403557-2403845	0	0	0
AT1G07750	Chr1:2404036-2405943	17.9565	15.6622	20.2508
AT1G07760	Chr1:2406833-2406905	0	0	0
AT1G07770	Chr1:2408202-2409580	282.948	266.999	298.897
AT1G07780	Chr1:2410055-2412677	17.0967	14.6659	19.5276
AT1G07790	Chr1:2412979-2413708	23.5584	19.632	27.4848
AT1G07795	Chr1:2414285-2414967	0.17969	0	0.53907
AT1G07800.1	Chr1:2415040-2415970	0	0	0
AT1G07810	Chr1:2416264-2420757	11.7278	10.5035	12.9521
AT1G07820	Chr1:2421215-2421947	71.7566	63.7705	79.7428
AT1G07830	Chr1:2422240-2423655	21.671	16.7112	26.6307
AT1G07840	Chr1:2424053-2426676	15.5167	13.2071	17.8263
AT1G07850	Chr1:2426744-2428719	0	0	0
AT1G07860,AT1G07870	Chr1:2428772-2432057	15.2428	13.1006	17.3849
AT1G07880	Chr1:2434029-2435763	1.62806	0.860581	2.39554
AT1G07885	Chr1:2436466-2436959	0	0	0
AT1G07890	Chr1:2437329-2439665	615.023	589.325	640.72
AT1G07900	Chr1:2442567-2444592	51.2915	44.426	58.1569
AT1G07901	Chr1:2443970-2444123	0	0	0
AT1G07910	Chr1:2445469-2454645	8.03521	6.506	9.56441
AT1G07920,AT1G07930	Chr1:2454845-2460790	448.095	431.636	464.554
AT1G07940	Chr1:2462952-2465504	220.259	208.902	231.617
AT1G07950	Chr1:2465769-2467022	31.4825	27.1393	35.8256
AT1G07960	Chr1:2467160-2469187	59.2666	53.1166	65.4166
AT1G07970	Chr1:2469285-2472628	3.85089	3.0805	4.62129
AT1G07980	Chr1:2473164-2474927	18.3261	15.4869	21.1653
AT1G07985	Chr1:2475404-2476155	1.41317	0.471056	2.35528
AT1G07990	Chr1:2477156-2483138	20.634	19.0031	22.2648
AT1G08000	Chr1:2483239-2485109	5.21593	3.93487	6.49699
AT1G08005	Chr1:2485343-2485511	0	0	0
AT1G08010	Chr1:2485905-2488027	8.23789	6.51564	9.96014
AT1G08030	Chr1:2489428-2493251	12.2331	10.605	13.8613
AT1G08032	Chr1:2494122-2494315	0	0	0
AT1G08035	Chr1:2494401-2495149	0.229673	0	0.68902
AT1G08040	Chr1:2495341-2498764	17.4306	15.1943	19.6669
AT1G08050	Chr1:2498835-2501427	4.03976	3.19769	4.88183
AT1G08060	Chr1:2501741-2511084	2.93005	2.51051	3.3496
AT1G08065	Chr1:2511646-2513454	0	0	0
AT1G08070	Chr1:2514191-2516605	1.01029	0.612527	1.40806
AT1G08080	Chr1:2516990-2518546	0	0	0
AT1G08090	Chr1:2524075-2526164	0.632933	0.267802	0.998065
AT1G08100	Chr1:2527169-2529120	0.0285306	0	0.142653
AT1G08105	Chr1:2531694-2534786	0.333029	0.117792	0.548266
AT1G08110	Chr1:2535327-2537931	195.256	184.667	205.846
AT1G08115	Chr1:2538075-2538237	33.2094	3.50601	62.9128
AT1G08120	Chr1:2538614-2539661	0	0	0
AT1G08125	Chr1:2539613-2542334	23.5254	20.4602	26.5906
AT1G08130	Chr1:2542701-2547946	6.92508	5.8084	8.04176
AT1G08135	Chr1:2548818-2551473	0	0	0
AT1G08140	Chr1:2552035-2555161	0.0684258	0	0.16533
AT1G08150	Chr1:2556342-2559074	0.0765373	0	0.184928
AT1G08160	Chr1:2559486-2560403	0.481822	0	0.963877
AT1G08165	Chr1:2561626-2562148	1.90077	0	4.09767
AT1G08170	Chr1:2562940-2563672	0.48801	0	1.05152
AT1G08180	Chr1:2564571-2565121	7.44798	4.72836	10.1676
AT1G08190	Chr1:2567351-2573430	17.0533	15.5985	18.508
AT1G08200	Chr1:2573847-2576714	78.3442	74.0606	82.6278
AT1G08210	Chr1:2577019-2580669	16.2121	14.2374	18.1869
AT1G08220	Chr1:2581021-2583323	7.06657	5.23818	8.89495
AT1G08230	Chr1:2583653-2586744	39.153	35.5654	42.7405
AT1G08240	Chr1:2588524-2588596	0	0	0
AT1G08250	Chr1:2588856-2590301	4.91328	3.72795	6.09861
AT1G08260	Chr1:2590943-2606892	0.496908	0.324609	0.669207
AT1G08270	Chr1:2606268-2607507	1.98136	0.713243	3.24947
AT1G08280	Chr1:2608407-2609853	2.42009	1.59222	3.24796
AT1G08290	Chr1:2609995-2613242	0.993435	0.524816	1.46205
AT1G08300,AT1G08310	Chr1:2614773-2620452	7.70074	6.28189	9.11958
AT1G08315	Chr1:2620334-2621592	15.4068	13.068	17.7456
AT1G08320	Chr1:2621903-2627848	1.12887	0.528939	1.7288
AT1G08340	Chr1:2631067-2632871	0	0	0
AT1G08350	Chr1:2632809-2635852	4.79462	3.8047	5.78455
AT1G08360	Chr1:2636010-2637915	268.719	257.588	279.851
AT1G08370	Chr1:2638180-2640554	19.6138	17.2907	21.9369
AT1G08380	Chr1:2640812-2641828	2242.8	2202.91	2282.7
AT1G08390	Chr1:2642213-2643285	7.33787	4.79781	9.87792
AT1G08400	Chr1:2643329-2646035	2.05279	1.48759	2.61798
AT1G08410	Chr1:2646188-2649379	5.6168	4.62388	6.60972
AT1G08420	Chr1:2649536-2657120	15.7575	14.3847	17.1303
AT1G08430	Chr1:2658715-2661029	0	0	0
AT1G08440	Chr1:2663026-2665343	0	0	0
AT1G08450	Chr1:2667797-2671892	164.797	156.297	173.298
AT1G08460	Chr1:2672450-2674628	46.5885	42.8554	50.3216
AT1G08465	Chr1:2675812-2679781	9.65054	7.80183	11.4992
AT1G08470	Chr1:2682126-2684100	9.30878	7.69442	10.9231
AT1G08480	Chr1:2684233-2685621	79.3395	71.5498	87.1292
AT1G08490	Chr1:2685658-2688595	32.7884	0	210.652
AT1G08500	Chr1:2689015-2690045	2.20216	1.19031	3.21401
AT1G08510	Chr1:2691079-2694377	35.948	33.3464	38.5497
AT1G08520	Chr1:2696411-2700959	62.1081	58.1261	66.0901
AT1G08530	Chr1:2701225-2703091	16.0084	13.273	18.7437
AT1G08540	Chr1:2703335-2706845	34.7536	32.16	37.3473
AT1G08550	Chr1:2706923-2709531	77.2367	72.4264	82.0469
AT1G08560	Chr1:2709631-2710912	0.696095	0.203882	1.18831
AT1G08570	Chr1:2712882-2714734	160.19	141.754	178.626
AT1G08580	Chr1:2715078-2716404	43.3391	37.4264	49.2518
AT1G08590	Chr1:2718777-2722221	0.609596	0.348687	0.870504
AT1G08592	Chr1:2718874-2721676	1.70537	1.04939	2.36135
AT1G08600	Chr1:2723786-2733613	5.97248	5.27564	6.66932
AT1G08610	Chr1:2733656-2735819	2.65218	1.94362	3.36074
AT1G08620	Chr1:2736773-2743768	6.96222	6.01224	7.91219
AT1G08630	Chr1:2743760-2747967	2.76035	1.75691	3.7638
AT1G08640	Chr1:2748397-2751278	93.1306	87.6351	98.6261
AT1G08650	Chr1:2752153-2753703	25.6425	22.7291	28.5559
AT1G08660	Chr1:2757040-2759794	24.759	22.2187	27.2994
AT1G08670	Chr1:2760345-2761573	0	0	0
AT1G08680	Chr1:2762583-2768967	14.0128	12.4693	15.5562
AT1G08695	Chr1:2769055-2769483	0	0	0
AT1G08700	Chr1:2769814-2771477	12.214	10.4316	13.9964
AT1G08710	Chr1:2771632-2773460	17.0841	14.4066	19.7616
AT1G08720	Chr1:2774029-2779297	15.0138	13.666	16.3615
AT1G08730	Chr1:2779962-2788447	0	0	0
AT1G08735.1	Chr1:2790289-2793641	0.0254602	0	0.0800177
AT1G08740,AT1G08740.1	Chr1:2795642-2800081	0	0	0
AT1G08750	Chr1:2801066-2804537	12.4553	10.2254	14.6851
AT1G08760	Chr1:2805221-2808621	7.29427	6.06217	8.52637
AT1G08770	Chr1:2808799-2809747	25.5824	21.804	29.3608
AT1G08780	Chr1:2809777-2811191	36.9051	31.0026	42.8077
AT1G08790	Chr1:2811988-2812646	0	0	0
AT1G08800	Chr1:2813060-2818008	19.3469	17.7144	20.9795
AT1G08810	Chr1:2819064-2820395	6.17502	4.54562	7.80443
AT1G08820	Chr1:2821551-2825275	41.4539	37.7902	45.1177
AT1G08830	Chr1:2827060-2829315	100.202	92.0984	108.305
AT1G08840	Chr1:2828545-2838469	2.09825	1.43238	2.76411
AT1G08845	Chr1:2838788-2841063	11.7839	8.99966	14.5681
AT1G08860	Chr1:2842152-2846138	0.221475	0	0.443057
AT1G08870	Chr1:2846535-2846608	0	0	0
AT1G08880	Chr1:2846948-2847800	63.7854	57.4385	70.1323
AT1G08890	Chr1:2848347-2852270	41.1581	38.0455	44.2706
AT1G08900	Chr1:2852453-2855779	71.8831	67.0918	76.6744
AT1G08910	Chr1:2856226-2861170	12.0181	10.412	13.6242
AT1G08920	Chr1:2867258-2870656	56.5911	52.4425	60.7398
AT1G08930	Chr1:2873464-2877270	406.121	386.941	425.3
AT1G08940	Chr1:2877691-2879169	19.739	15.6075	23.8704
AT1G08950	Chr1:2879302-2879374	0	0	0
AT1G08960	Chr1:2879641-2882231	3.5801	2.75979	4.40041
AT1G08970	Chr1:2882523-2884337	43.0129	38.8005	47.2252
AT1G08980	Chr1:2884410-2886620	137.681	129.355	146.007
AT1G08985	Chr1:2887284-2887706	0	0	0
AT1G08990	Chr1:2888752-2890959	0.0504265	0	0.15128
AT1G09000	Chr1:2891036-2895182	0	0	0
AT1G09010	Chr1:2895165-2899384	27.3055	25.1462	29.4649
AT1G09020	Chr1:2899913-2904815	16.7002	15.0466	18.3539
AT1G09026	Chr1:2907123-2907279	0	0	0
AT1G09030	Chr1:2908610-2909030	0	0	0
AT1G09040	Chr1:2911316-2915369	1.30697	0.910363	1.70358
AT1G09050	Chr1:2918030-2920889	1.63221	1.1642	2.10023
AT1G09060	Chr1:2921063-2925762	12.9931	11.6898	14.2964
AT1G09070	Chr1:2927702-2928968	967.242	949.262	985.221
AT1G09080	Chr1:2929216-2931841	0.501931	0.16088	0.842982
AT1G09090	Chr1:2932738-2936586	0	0	0
AT1G09100	Chr1:2936527-2939326	25.2347	22.4075	28.0619
AT1G09110	Chr1:2939416-2939488	0	0	0
AT1G09130	Chr1:2939569-2942288	174.63	165.567	183.694
AT1G09140	Chr1:2942563-2945961	105.333	0	32630.7
AT1G09150	Chr1:2946228-2949159	38.0642	34.0148	42.1136
AT1G09155	Chr1:2949675-2950989	0.17744	0	0.428728
AT1G09157	Chr1:2951664-2952396	0	0	0
AT1G09160	Chr1:2952770-2955689	12.7585	11.0953	14.4216
AT1G09170	Chr1:2956588-2962207	0.151774	0	0.307088
AT1G09176	Chr1:2964151-2964604	0.345027	0	1.03508
AT1G09180	Chr1:2965022-2965972	3.70631	2.15295	5.25966
AT1G09190	Chr1:2966119-2967718	1.66215	1.02109	2.30321
AT1G09195	Chr1:2967939-2971524	13.7003	11.8233	15.5773
AT1G09200	Chr1:2971592-2972199	14.2805	10.7229	17.838
AT1G09210	Chr1:2972841-2976750	29.9817	27.0901	32.8734
AT1G09220,AT1G09230	Chr1:2977791-2982624	14.5938	12.5846	16.603
AT1G09240	Chr1:2984880-2986130	4.26938	3.08446	5.45429
AT1G09245	Chr1:2986938-2987393	0	0	0
AT1G09250	Chr1:2989377-2990357	12.3956	10.053	14.7381
AT1G09260	Chr1:2993403-2993820	1.61335	0	3.22748
AT1G09270	Chr1:2994368-2998222	29.3196	26.8741	31.7652
AT1G09280	Chr1:2998099-3001315	18.0504	15.9883	20.1126
AT1G09290	Chr1:3001516-3003762	8.71786	6.47613	10.9596
AT1G09300	Chr1:3003494-3008282	5.7855	4.18973	7.38127
AT1G09310	Chr1:3009054-3009880	194.833	184.405	205.262
AT1G09320	Chr1:3009940-3012363	4.35534	3.44192	5.26877
AT1G09330	Chr1:3012761-3015091	54.7425	49.8089	59.676
AT1G09340	Chr1:3015327-3018234	339.008	329.436	348.579
AT1G09350	Chr1:3019818-3021441	0.939432	0.394993	1.48387
AT1G09360	Chr1:3021801-3022368	0	0	0
AT1G09370	Chr1:3024895-3025435	0	0	0
AT1G09380	Chr1:3026134-3029549	0.503682	0.147525	0.85984
AT1G09390	Chr1:3031202-3033582	4.38652	3.19646	5.57657
AT1G09400	Chr1:3033511-3035036	0.966126	0.35444	1.57781
AT1G09410	Chr1:3035442-3037560	0.62814	0.292385	0.963895
AT1G09415,AT1G09420	Chr1:3037753-3041873	94.602	85.534	103.67
AT1G09421	Chr1:3038630-3039326	0	0	0
AT1G09430	Chr1:3041995-3045402	75.9435	70.835	81.052
AT1G09440	Chr1:3045512-3047893	0	0	0
AT1G09450	Chr1:3049023-3053112	0	0	0
AT1G09460	Chr1:3053900-3055360	0.638642	0.151056	1.12623
AT1G09470	Chr1:3055230-3057443	0.0956429	0	0.413029
AT1G09480	Chr1:3057974-3060661	19.2428	16.5162	21.9694
AT1G09483	Chr1:3060991-3061729	0	0	0
AT1G09486	Chr1:3062429-3063731	0.977683	0.413669	1.5417
AT1G09490	Chr1:3064123-3065937	53.1497	48.3273	57.972
AT1G09500	Chr1:3066698-3068598	99.0342	92.1785	105.89
AT1G09510	Chr1:3069384-3070910	0.884369	0	2.21229
AT1G09520	Chr1:3070934-3072050	11.9594	9.7422	14.1766
AT1G09530	Chr1:3076581-3079539	12.7327	10.8108	14.6545
AT1G09540	Chr1:3086158-3087912	0.1991	0	0.429
AT1G09550	Chr1:3089732-3092327	0.165792	0	0.400584
AT1G09560	Chr1:3093838-3094864	76.3416	70.3358	82.3474
AT1G09570	Chr1:3095255-3100357	26.512	24.7003	28.3236
AT1G09575	Chr1:3101670-3102925	9.42156	7.44136	11.4018
AT1G09580	Chr1:3104587-3106290	5.39025	3.73199	7.04852
AT1G09590	Chr1:3106501-3107772	139.913	130.097	149.729
AT1G09600	Chr1:3108616-3111318	0	0	0
AT1G09610	Chr1:3111693-3112873	0	0	0
AT1G09620	Chr1:3112777-3116699	22.775	20.9989	24.551
AT1G09625	Chr1:3117136-3117567	0	0	0
AT1G09630	Chr1:3118202-3119708	16.4982	13.7194	19.277
AT1G09640	Chr1:3119877-3122526	128.041	120.758	135.323
AT1G09645	Chr1:3122955-3124578	74.7408	67.8599	81.6218
AT1G09650	Chr1:3125806-3127284	0	0	0
AT1G09660	Chr1:3127770-3131094	15.3174	13.0888	17.5459
AT1G09665	Chr1:3133094-3133674	0	0	0
AT1G09680	Chr1:3134106-3135930	1.5373	0.96636	2.10824
AT1G09690	Chr1:3116863-3137475	300.345	280.797	319.892
AT1G09700	Chr1:3137766-3140353	4.57163	3.52357	5.6197
AT1G09710	Chr1:3140867-3144370	5.2719	4.28367	6.26014
AT1G09720	Chr1:3144437-3147303	0	0	0
AT1G09730	Chr1:3147666-3154380	12.7049	11.4509	13.9589
AT1G09740	Chr1:3154531-3156275	31.0481	26.912	35.1843
AT1G09750	Chr1:3157500-3159148	3.1251	2.21506	4.03515
AT1G09760	Chr1:3159124-3161692	34.8401	31.0355	38.6447
AT1G09770	Chr1:3161840-3165360	36.1741	33.5528	38.7953
AT1G09780	Chr1:3165369-3167869	35.0649	32.0164	38.1135
AT1G09790	Chr1:3168481-3170819	0.137736	0	0.332797
AT1G09794,AT1G09795	Chr1:3172107-3176910	113.239	105.975	120.503
AT1G09800	Chr1:3176882-3180421	0	0	0
AT1G09810	Chr1:3180935-3184224	9.01953	7.54803	10.491
AT1G09812	Chr1:3187816-3188580	0	0	0
AT1G09815	Chr1:3189368-3190242	46.1628	40.1148	52.2107
AT1G09820	Chr1:3190287-3192414	1.07177	0.631274	1.51227
AT1G09830	Chr1:3192680-3195025	14.8904	12.9717	16.809
AT1G09840	Chr1:3195809-3200291	23.1404	20.8359	25.4449
AT1G09850	Chr1:3201798-3204150	28.0869	25.2198	30.9539
AT1G09860	Chr1:3204015-3205309	0	0	0
AT1G09870	Chr1:3205740-3208598	17.5213	15.3512	19.6913
AT1G09880	Chr1:3208827-3211653	0	0	0
AT1G09890	Chr1:3214236-3217538	0.0506645	0	0.151994
AT1G09900	Chr1:3218011-3220058	5.70933	4.63036	6.7883
AT1G09910	Chr1:3220034-3224541	17.4277	15.5491	19.3062
AT1G09920	Chr1:3224683-3227070	42.7171	38.3128	47.1213
AT1G09930	Chr1:3227489-3230043	0.514995	0.216535	0.813456
AT1G09932	Chr1:3230432-3233109	33.3395	29.3167	37.3624
AT1G09935	Chr1:3234059-3235530	0.349151	0	4.33524
AT1G09940	Chr1:3236994-3239554	42.6231	39.8328	45.4134
AT1G09950	Chr1:3240605-3241632	21.7055	18.6726	24.7384
AT1G09960	Chr1:3244212-3247200	2.13477	1.48697	2.78258
AT1G09970	Chr1:3252239-3255693	175.297	168.03	182.564
AT1G09980	Chr1:3256244-3261614	11.3627	10.1092	12.6162
AT1G09995	Chr1:3262264-3263619	12.6838	9.69663	15.671
AT1G10000	Chr1:3263876-3264788	1.09176	0.363919	1.81959
AT1G10010	Chr1:3265975-3268726	0	0	0
AT1G10020	Chr1:3269603-3271987	5.4763	4.44597	6.50663
AT1G10030	Chr1:3273824-3275837	7.48943	5.29775	9.68111
AT1G10040	Chr1:3275890-3278697	5.49383	4.30206	6.6856
AT1G10050	Chr1:3279264-3283582	9.25474	8.1741	10.3354
AT1G10060	Chr1:3284238-3287107	5.72075	3.56353	7.87796
AT1G10070	Chr1:3288086-3290471	22.6603	20.0554	25.2652
AT1G10090	Chr1:3290310-3296198	38.4855	35.746	41.225
AT1G10095	Chr1:3297302-3300443	10.4904	7.24787	13.7329
AT1G10100	Chr1:3300696-3301489	0.301426	0	0.904278
AT1G10110	Chr1:3302741-3304092	0	0	0
AT1G10120	Chr1:3304038-3306824	3.12113	0.410936	5.83132
AT1G10130	Chr1:3310929-3322213	12.9981	11.579	14.4172
AT1G10140	Chr1:3322801-3323548	92.3745	84.6191	100.13
AT1G10150	Chr1:3325823-3327614	22.6462	20.4308	24.8615
AT1G10155	Chr1:3327636-3328448	4.40511	2.32715	6.48307
AT1G10160.1	Chr1:3328970-3333470	1.25931	0.934829	1.58378
AT1G10170	Chr1:3333594-3338144	13.0667	11.8941	14.2393
AT1G10180	Chr1:3338302-3341608	4.40958	3.59771	5.22146
AT1G10190	Chr1:3343685-3345632	0	0	0
AT1G10200	Chr1:3346389-3347885	104.098	97.2355	110.96
AT1G10210	Chr1:3349218-3351180	13.8114	11.8787	15.7442
AT1G10220	Chr1:3352158-3354856	0	0	0
AT1G10230	Chr1:3355570-3356359	13.5072	10.6744	16.34
AT1G10240	Chr1:3356679-3359838	4.8697	3.94023	5.79917
AT1G10250	Chr1:3360086-3360508	4.37927	0.394591	8.36395
AT1G10260	Chr1:3360525-3361247	4.3157	2.58991	6.04149
AT1G10270	Chr1:3363503-3366488	1.29691	0.893536	1.70029
AT1G10280	Chr1:3366492-3369095	3.04346	2.24569	3.84123
AT1G10290	Chr1:3370557-3377463	19.3354	17.8576	20.8132
AT1G10300	Chr1:3378141-3380226	0	0	0
AT1G10310	Chr1:3381600-3383914	29.8195	25.9079	33.7311
AT1G10320	Chr1:3384139-3388387	20.2127	17.8419	22.5835
AT1G10330	Chr1:3388746-3390150	1.21662	0.626471	1.80676
AT1G10340	Chr1:3390321-3392571	37.9972	34.6271	41.3674
AT1G10350	Chr1:3393406-3395055	9.99239	8.32118	11.6636
AT1G10360	Chr1:3395557-3396849	63.8945	58.2631	69.5259
AT1G10370	Chr1:3397080-3398358	64.243	58.7694	69.7165
AT1G10380	Chr1:3400605-3402324	1.25312	0.600066	1.90617
AT1G10385	Chr1:3403223-3405856	0	0	0
AT1G10390	Chr1:3407023-3412843	15.7979	14.3728	17.2231
AT1G10400	Chr1:3414851-3416358	0.141132	0	0.341001
AT1G10410	Chr1:3416679-3419639	20.4741	18.484	22.4641
AT1G10417	Chr1:3424185-3427457	0.537855	0.179285	0.896425
AT1G10419	Chr1:3428030-3428425	0	0	0
AT1G10430	Chr1:3428477-3430633	27.0445	24.1674	29.9216
AT1G10440	Chr1:3431184-3431256	0	0	0
AT1G10450	Chr1:3431779-3438370	15.4412	13.2476	17.6348
AT1G10455	Chr1:3438554-3439013	0	0	0
AT1G10460	Chr1:3439321-3440320	0.540146	0.0570248	1.02327
AT1G10470	Chr1:3442326-3443957	127.096	0	1032.1
AT1G10480	Chr1:3449690-3451226	0.128946	0	0.311558
AT1G10490	Chr1:3453227-3460620	0	0	0
AT1G10500	Chr1:3459999-3461485	310.071	291.846	328.296
AT1G10510	Chr1:3461634-3465786	19.7492	17.7635	21.7348
AT1G10520	Chr1:3465963-3469248	0.123922	0	0.299418
AT1G10522	Chr1:3469579-3471488	16.2556	13.4473	19.064
AT1G10530	Chr1:3471455-3472672	2.18206	1.18354	3.18057
AT1G10538	Chr1:3474514-3474765	0	0	0
AT1G10540	Chr1:3474863-3477927	0.344095	0.0839836	0.604206
AT1G10550	Chr1:3479152-3480988	0.0994007	0	0.298202
AT1G10560	Chr1:3484579-3486965	3.38463	2.65003	4.11922
AT1G10570	Chr1:3487583-3491324	17.0476	15.2332	18.8621
AT1G10580,AT1G10585	Chr1:3491273-3495292	58.725	53.0576	64.3925
AT1G10586	Chr1:3496927-3499439	0	0	0
AT1G10588	Chr1:3501144-3501904	0	0	0
AT1G10590	Chr1:3502003-3503457	168.178	156.281	180.074
AT1G10600,AT1G10610	Chr1:3503675-3509006	53.4074	48.7612	58.0536
AT1G10620	Chr1:3509000-3511975	0	0	0
AT1G10630	Chr1:3512794-3514729	44.3232	40.0373	48.6091
AT1G10640	Chr1:3515364-3517888	0	0	0
AT1G10650	Chr1:3524017-3526346	12.0817	9.84708	14.3164
AT1G10652	Chr1:3527708-3527831	0	0	0
AT1G10657	Chr1:3530466-3531842	2.09335	0.830843	3.35585
AT1G10660	Chr1:3532423-3535131	44.6887	41.1019	48.2755
AT1G10670	Chr1:3535382-3538439	50.706	46.7616	54.6503
AT1G10680	Chr1:3538469-3543782	0	0	0
AT1G10682	Chr1:3544990-3545471	33.4946	27.0486	39.9407
AT1G10690	Chr1:3549991-3550632	6.28971	4.06156	8.51787
AT1G10700	Chr1:3554103-3556503	24.1818	21.6547	26.7089
AT1G10705	Chr1:3557113-3557457	0	0	0
AT1G10710	Chr1:3558357-3561634	0.284132	0	0.64516
AT1G10717	Chr1:3562179-3562554	0	0	0
AT1G10720	Chr1:3562951-3564759	18.9284	16.7729	21.0839
AT1G10730	Chr1:3565271-3568034	12.01	10.1261	13.8939
AT1G10740	Chr1:3567904-3570838	13.1219	10.8793	15.3645
AT1G10745	Chr1:3572709-3573066	0	0	0
AT1G10747	Chr1:3574311-3574830	0	0	0
AT1G10750	Chr1:3574806-3578474	0.445247	0.094892	0.795602
AT1G10760	Chr1:3581027-3590928	101.528	97.2143	105.841
AT1G10770	Chr1:3591632-3592411	7.76728	5.61157	9.923
AT1G10780	Chr1:3592745-3595077	0.678345	0.240346	1.11634
AT1G10790	Chr1:3596359-3597847	0.212845	0	0.514274
AT1G10800	Chr1:3598157-3598591	0	0	0
AT1G10810	Chr1:3599270-3600877	0.818686	0.231305	1.40607
AT1G10820	Chr1:3600909-3605076	14.9975	12.6202	17.3749
AT1G10830	Chr1:3605575-3607493	22.8701	20.0108	25.7294
AT1G10840	Chr1:3607630-3610520	87.8164	81.7253	93.9076
AT1G10850	Chr1:3611746-3614613	0	0	0
AT1G10865	Chr1:3614512-3616159	133.622	120.787	146.457
AT1G10870	Chr1:3616609-3623758	4.78754	3.98683	5.58824
AT1G10880	Chr1:3624034-3627082	0.0473668	0	0.1421
AT1G10890	Chr1:3627689-3630765	117.146	111.205	123.086
AT1G10900	Chr1:3632229-3637195	20.0501	18.2497	21.8505
AT1G10910	Chr1:3639870-3644162	18.0471	16.1846	19.9096
AT1G10920	Chr1:3644396-3647768	10.8939	9.68792	12.0999
AT1G10930	Chr1:3647893-3655590	1.61937	1.22645	2.0123
AT1G10940	Chr1:3655776-3658608	75.4501	70.2964	80.6039
AT1G10950	Chr1:3659208-3663984	34.9644	32.5153	37.4135
AT1G10960	Chr1:3664385-3665039	61.0796	54.2163	67.9429
AT1G10970	Chr1:3665086-3667139	3.00541	2.12592	3.8849
AT1G10980	Chr1:3667247-3669902	0	0	0
AT1G10990	Chr1:3670277-3671187	4.85445	3.18479	6.5241
AT1G11000	Chr1:3671755-3675979	1.1664	0.68701	1.64579
AT1G11010	Chr1:3676606-3676644	0	0	0
AT1G11020	Chr1:3676690-3678524	20.744	18.3019	23.1861
AT1G11030	Chr1:3678774-3678848	0	0	0
AT1G11040	Chr1:3679224-3680924	0	0	0
AT1G11050	Chr1:3681887-3684169	30.9944	28.3742	33.6146
AT1G11055	Chr1:3683918-3684095	0	0	0
AT1G11060	Chr1:3684567-3689847	6.42795	5.54118	7.31472
AT1G11070	Chr1:3690211-3693648	0.150526	0	0.301124
AT1G11080	Chr1:3694671-3698013	0.526272	0.173942	0.878602
AT1G11090	Chr1:3702607-3703779	9.84829	7.91264	11.7839
AT1G11100	Chr1:3703671-3709302	0.321699	0.12641	0.516989
AT1G11110	Chr1:3710207-3712503	0	0	0
AT1G11112	Chr1:3712998-3713735	0	0	0
AT1G11120	Chr1:3715183-3717320	0	0	0
AT1G11125	Chr1:3718782-3719711	0.118461	0	0.355384
AT1G11130	Chr1:3722856-3727450	1.00343	0.642987	1.36387
AT1G11145	Chr1:3727531-3728166	0	0	0
AT1G11150	Chr1:3728970-3731624	2.94427	2.29732	3.59122
AT1G11160	Chr1:3733138-3739842	0	0	0
AT1G11170	Chr1:3740703-3744675	4.75972	3.71014	5.80929
AT1G11175	Chr1:3744857-3745655	72.7298	66.2009	79.2587
AT1G11180	Chr1:3745773-3748521	30.9392	27.3052	34.5731
AT1G11185	Chr1:3749509-3750035	13.6056	9.76929	17.442
AT1G11190	Chr1:3750065-3752780	2.0868	1.2652	2.90841
AT1G11200	Chr1:3753364-3755641	35.1126	31.2308	38.9945
AT1G11210	Chr1:3755676-3756998	147.759	138.351	157.166
AT1G11220	Chr1:3759861-3761165	0.289815	0	0.624465
AT1G11230	Chr1:3763267-3764483	0	0	0
AT1G11240	Chr1:3766753-3768294	39.1215	34.5859	43.657
AT1G11250	Chr1:3768723-3769706	0.123932	0	0.371797
AT1G11260	Chr1:3777327-3780337	440.943	431.321	450.565
AT1G11265	Chr1:3781234-3785293	3.25075	2.68931	3.81219
AT1G11270	Chr1:3780428-3786990	9.50814	7.74125	11.275
AT1G11280	Chr1:3787333-3790876	5.34629	4.45798	6.2346
AT1G11290	Chr1:3791453-3793883	2.58474	1.94082	3.22865
AT1G11300	Chr1:3794237-3800719	0	0	0
AT1G11310	Chr1:3800737-3804185	158.486	150.086	166.887
AT1G11320	Chr1:3807127-3808875	2.06469	1.33326	2.79611
AT1G11330	Chr1:3809874-3813740	14.5657	13.2332	15.8981
AT1G11340	Chr1:3814115-3817420	0.499269	0.224786	0.773753
AT1G11350	Chr1:3817493-3820823	21.8757	0	32547.2
AT1G11360	Chr1:3821442-3823088	36.8563	33.1251	40.5875
AT1G11362	Chr1:3824509-3825196	1.24481	0.303821	2.18579
AT1G11370	Chr1:3828097-3830945	0	0	0
AT1G11380	Chr1:3832622-3834191	9.13028	7.26657	10.994
AT1G11390	Chr1:3834458-3837629	5.15697	4.27899	6.03495
AT1G11400	Chr1:3837820-3840207	24.8254	21.5163	28.1344
AT1G11410	Chr1:3841285-3844432	3.1485	2.48071	3.81629
AT1G11420	Chr1:3844580-3846872	0.852903	0.426452	1.27936
AT1G11430	Chr1:3847242-3849162	115.009	107.689	122.329
AT1G11440	Chr1:3849359-3850662	13.3625	11.3081	15.417
AT1G11450	Chr1:3853242-3855385	0.206697	0	0.595393
AT1G11460	Chr1:3857004-3859268	0	0	0
AT1G11470	Chr1:3859661-3860604	0	0	0
AT1G11475	Chr1:3862398-3864030	96.6965	87.0629	106.33
AT1G11480	Chr1:3864152-3866969	31.0409	28.3599	33.722
AT1G11482	Chr1:3867404-3868870	0	0	0
AT1G11490	Chr1:3868883-3870065	0	0	0
AT1G11500	Chr1:3870832-3871570	0	0	0
AT1G11510	Chr1:3871777-3872836	0	0	0
AT1G11520	Chr1:3873028-3873619	0	0	0
AT1G11530	Chr1:3874436-3875484	254.521	236.371	272.671
AT1G11540	Chr1:3875441-3877155	0	0	0
AT1G11545	Chr1:3878549-3880361	0.370178	0	0.740536
AT1G11550	Chr1:3881528-3881608	0	0	0
AT1G11560	Chr1:3881787-3882819	0	0	0
AT1G11570	Chr1:3883279-3883956	0.880905	0	2.5124
AT1G11572	Chr1:3884355-3884952	0.218566	0	0.655699
AT1G11580	Chr1:3888689-3890811	24.4738	22.2207	26.7268
AT1G11590	Chr1:3892579-3894677	0.0869203	0	0.276483
AT1G11592	Chr1:3895178-3896934	9.58639	7.55339	11.6194
AT1G11593	Chr1:3898001-3898609	0	0	0
AT1G11595	Chr1:3898630-3899699	0	0	0
AT1G11600	Chr1:3902011-3903782	0	0	0
AT1G11608	Chr1:3905578-3906818	0	0	0
AT1G11610	Chr1:3906861-3909338	0.299575	0	0.652214
AT1G11620	Chr1:3910832-3911924	0	0	0
AT1G11630	Chr1:3912901-3914407	9.69593	8.09651	11.2953
AT1G11640	Chr1:3914628-3914700	0	0	0
AT1G11650	Chr1:3914771-3918226	218.97	207.66	230.281
AT1G11655	Chr1:3919271-3919774	0	0	0
AT1G11660	Chr1:3920542-3924555	9.68002	0	250.321
AT1G11670	Chr1:3928161-3931576	4.19622	3.18938	5.20307
AT1G11680	Chr1:3938500-3940754	28.4321	25.9602	30.904
AT1G11684	Chr1:3941102-3941300	0	0	0
AT1G11690	Chr1:3941468-3942212	0	0	0
AT1G11700	Chr1:3945736-3946613	4.97703	3.38134	6.57271
AT1G11710	Chr1:3948713-3951359	1.54729	1.07776	2.01682
AT1G11720	Chr1:3951416-3957044	15.2724	13.8898	16.6549
AT1G11730	Chr1:3957472-3960113	0.451531	0	0.944462
AT1G11735	Chr1:3961347-3961464	0	0	0
AT1G11740	Chr1:3963053-3966824	0.0430669	0	0.129201
AT1G11750	Chr1:3967475-3969877	87.5739	81.101	94.0467
AT1G11755	Chr1:3969680-3971840	15.47	13.184	17.7561
AT1G11760	Chr1:3972031-3973286	11.0864	8.63616	13.5367
AT1G11765	Chr1:3973874-3974509	1.19574	0.219423	2.17206
AT1G11770	Chr1:3975678-3977379	0	0	0
AT1G11780	Chr1:3976838-3979232	6.87587	5.63596	8.11578
AT1G11785	Chr1:3979861-3980956	19.9189	14.6037	25.234
AT1G11790	Chr1:3981247-3985215	4.97239	3.85374	6.09104
AT1G11800	Chr1:3985224-3987290	5.7093	4.5439	6.87471
AT1G11803	Chr1:3987754-3988030	0	0	0
AT1G11806	Chr1:3988345-3989398	0	0	0
AT1G11810	Chr1:3989762-3991066	0	0	0
AT1G11820	Chr1:3991026-3993598	9.39691	7.946	10.8478
AT1G11840	Chr1:3995168-3997907	146.592	138.637	154.548
AT1G11850	Chr1:3999198-3999876	0.454484	0	1.57315
AT1G11860	Chr1:4001112-4003442	288.145	273.533	302.758
AT1G11870	Chr1:4003845-4006739	14.0431	12.1903	15.8959
AT1G11880	Chr1:4007695-4010433	3.67647	2.7502	4.60273
AT1G11890	Chr1:4010778-4013125	51.9151	46.9122	56.9181
AT1G11900	Chr1:4013120-4014681	0	0	0
AT1G11905	Chr1:4014846-4016540	13.4943	11.0806	15.9081
AT1G11910	Chr1:4016783-4020983	418.78	409.58	427.98
AT1G11915	Chr1:4021824-4023292	0.0859666	0	0.2579
AT1G11920	Chr1:4023666-4025097	0	0	0
AT1G11925	Chr1:4025929-4026732	9.89355	7.47621	12.3109
AT1G11930	Chr1:4028691-4030584	76.4852	70.3856	82.5849
AT1G11940	Chr1:4031573-4034078	4.78661	3.45864	6.11459
AT1G11950	Chr1:4034586-4038821	5.67725	4.80745	6.54705
AT1G11960	Chr1:4039710-4043880	48.7764	0	652.362
AT1G11970	Chr1:4044369-4044669	0	0	0
AT1G11980	Chr1:4045618-4045855	0	0	0
AT1G11990	Chr1:4046245-4049060	0.164201	0	0.353803
AT1G12000	Chr1:4049895-4053835	4.59721	3.6775	5.51691
AT1G12010	Chr1:4056206-4057933	5.678	4.31697	7.03903
AT1G12013	Chr1:4058286-4058416	0	0	0
AT1G12015	Chr1:4058486-4058576	0	0	0
AT1G12020	Chr1:4062461-4063337	11.3747	8.95051	13.799
AT1G12030	Chr1:4064666-4066341	1.84812	0.951651	2.74459
AT1G12040	Chr1:4070123-4072567	0	0	0
AT1G12050,AT1G12060	Chr1:4072751-4076981	43.4349	39.7257	47.144
AT1G12064	Chr1:4077497-4078095	0	0	0
AT1G12070	Chr1:4078912-4080106	0	0	0
AT1G12080	Chr1:4084161-4085045	5.87585	3.75933	7.99236
AT1G12090	Chr1:4089846-4090725	50.259	45.2014	55.3166
AT1G12100	Chr1:4095245-4095845	0	0	0
AT1G12110	Chr1:4105232-4109545	8.00084	6.79192	9.20975
AT1G12120	Chr1:4114770-4117594	32.222	29.6904	34.7535
AT1G12130	Chr1:4118593-4120871	0.142066	0	0.343258
AT1G12140	Chr1:4121368-4124595	29.929	27.0558	32.8023
AT1G12150	Chr1:4123529-4125648	4.74122	3.59367	5.88876
AT1G12160	Chr1:4126065-4128310	0.783444	0.348868	1.21802
AT1G12170	Chr1:4128606-4129701	0	0	0
AT1G12180	Chr1:4130420-4131137	0	0	0
AT1G12190	Chr1:4132966-4134094	0	0	0
AT1G12200	Chr1:4137532-4140028	7.19026	5.89734	8.48319
AT1G12210	Chr1:4140947-4143605	2.39707	1.80321	2.99093
AT1G12211	Chr1:4143865-4144114	0	0	0
AT1G12220,AT1G12230	Chr1:4144571-4151056	48.3923	44.6484	52.1362
AT1G12240,AT1G12244	Chr1:4153651-4159046	71.6689	67.0623	76.2754
AT1G12250	Chr1:4159264-4161455	84.0543	77.5702	90.5384
AT1G12260	Chr1:4162831-4165852	0.0515156	0	0.154547
AT1G12270	Chr1:4172074-4174775	16.5355	14.5892	18.4817
AT1G12280	Chr1:4174874-4177559	6.4553	5.49524	7.41535
AT1G12290,AT1G12294	Chr1:4178358-4182674	7.14646	0	18.8089
AT1G12300	Chr1:4183065-4186124	0.556451	0.294233	0.818669
AT1G12310	Chr1:4187164-4188056	49.6836	44.7028	54.6645
AT1G12320	Chr1:4189354-4190342	8.08978	5.96924	10.2103
AT1G12330	Chr1:4194657-4196749	3.01843	2.16733	3.86954
AT1G12340	Chr1:4197395-4198310	7.0343	4.74147	9.32713
AT1G12350	Chr1:4198412-4200802	38.2904	33.226	43.3548
AT1G12360	Chr1:4200875-4206404	47.0066	43.7261	50.2872
AT1G12370	Chr1:4206373-4208951	0	0	0
AT1G12380	Chr1:4214261-4217132	0.128795	0	0.257653
AT1G12390	Chr1:4220099-4221774	20.0396	16.9687	23.1105
AT1G12400	Chr1:4221852-4222878	26.6882	21.692	31.6844
AT1G12410	Chr1:4223029-4225124	172.648	164.415	180.881
AT1G12411	Chr1:4225320-4225482	0	0	0
AT1G12420	Chr1:4226361-4229138	16.355	14.5002	18.2097
AT1G12423	Chr1:4231026-4231146	0	0	0
AT1G12430	Chr1:4233872-4238764	6.72849	5.79652	7.66045
AT1G12440	Chr1:4241591-4243008	283.473	267.144	299.801
AT1G12450	Chr1:4244307-4245993	6.03781	4.64444	7.43117
AT1G12451	Chr1:4246108-4246291	0	0	0
AT1G12460	Chr1:4247248-4250630	1.39179	0.995533	1.78805
AT1G12470	Chr1:4251031-4257392	9.48617	8.36752	10.6048
AT1G12480	Chr1:4257267-4259300	2.60106	1.8605	3.34163
AT1G12490	Chr1:4260782-4261869	0.803578	0.235362	1.37179
AT1G12500	Chr1:4263149-4265044	7.0671	5.65567	8.47853
AT1G12510	Chr1:4266987-4267061	0	0	0
AT1G12520	Chr1:4267105-4268926	28.5874	25.2821	31.8926
AT1G12530	Chr1:4268985-4270787	16.5297	13.2462	19.8132
AT1G12540	Chr1:4272959-4274206	0	0	0
AT1G12550	Chr1:4274593-4275981	4.32494	3.08482	5.56505
AT1G12560	Chr1:4276518-4277899	0	0	0
AT1G12570	Chr1:4277992-4280862	0	0	0
AT1G12580	Chr1:4282898-4285829	36.7208	34.0378	39.4038
AT1G12590	Chr1:4285886-4285958	0	0	0
AT1G12600	Chr1:4286203-4288878	0.159777	0	0.38605
AT1G12610	Chr1:4289943-4291017	30.9965	27.4783	34.5148
AT1G12620	Chr1:4294593-4297084	2.00752	1.44396	2.57108
AT1G12630	Chr1:4298888-4299475	0.224275	0	0.672824
AT1G12640	Chr1:4303311-4305798	35.3547	32.5694	38.14
AT1G12650	Chr1:4305932-4308005	31.2135	27.6308	34.7963
AT1G12660	Chr1:4308942-4309583	0	0	0
AT1G12663	Chr1:4310968-4311457	0	0	0
AT1G12665	Chr1:4312330-4312935	0	0	0
AT1G12667	Chr1:4313857-4314204	0	0	0
AT1G12669	Chr1:4315465-4315987	0	0	0
AT1G12670	Chr1:4316700-4317005	0	0	0
AT1G12672	Chr1:4318308-4319090	0	0	0
AT1G12680	Chr1:4319885-4322945	13.5594	11.8975	15.2213
AT1G12700	Chr1:4323555-4326333	1.71463	1.20398	2.22529
AT1G12710	Chr1:4326738-4328481	20.2259	17.6426	22.8093
AT1G12720.1	Chr1:4331061-4333220	0	0	0
AT1G12725,AT1G12725.1	Chr1:4333382-4334033	0	0	0
AT1G12730	Chr1:4334524-4337907	17.3786	15.1119	19.6453
AT1G12740	Chr1:4342281-4344857	0	0	0
AT1G12750	Chr1:4344984-4348328	28.6446	25.6898	31.5993
AT1G12760	Chr1:4348497-4350867	63.1258	58.5911	67.6605
AT1G12770	Chr1:4351063-4353685	22.4705	20.4227	24.5183
AT1G12775	Chr1:4353905-4355929	0	0	0
AT1G12780,AT1G12790	Chr1:4355925-4361272	108.466	101.663	115.269
AT1G12800	Chr1:4361550-4365331	47.3718	44.7843	49.9593
AT1G12805	Chr1:4366596-4367119	0.538574	0	1.3013
AT1G12810	Chr1:4367255-4368822	74.9352	67.4333	82.4372
AT1G12820	Chr1:4368759-4371293	17.1296	15.2675	18.9916
AT1G12830	Chr1:4374249-4375170	15.8114	13.059	18.5638
AT1G12840	Chr1:4375514-4378514	101.226	96.0065	106.445
AT1G12845	Chr1:4378938-4379516	3.67477	1.83739	5.51216
AT1G12850	Chr1:4379706-4381612	16.6215	14.5518	18.6912
AT1G12855	Chr1:4382159-4383611	0	0	0
AT1G12860	Chr1:4384352-4386610	6.2018	5.02137	7.38223
AT1G12870	Chr1:4387128-4389110	0.246075	0	0.530218
AT1G12880	Chr1:4389750-4391151	24.122	20.7372	27.5068
AT1G12890	Chr1:4391733-4392393	0	0	0
AT1G12900	Chr1:4392449-4394400	404.469	388.888	420.051
AT1G12910,AT1G12920	Chr1:4394896-4398193	85.615	80.2369	90.9931
AT1G12930	Chr1:4398374-4405605	7.71959	6.73164	8.70754
AT1G12935	Chr1:4406317-4406746	0	0	0
AT1G12938	Chr1:4412886-4413057	0	0	0
AT1G12940	Chr1:4416404-4418590	0.38584	0.0941723	0.677507
AT1G12950	Chr1:4419769-4422638	0.159031	0	0.342664
AT1G12960	Chr1:4422706-4423155	0	0	0
AT1G12970	Chr1:4423639-4425789	11.0713	9.42026	12.7224
AT1G12980	Chr1:4429717-4430965	0	0	0
AT1G12990	Chr1:4433639-4436075	15.5712	13.8454	17.2969
AT1G13000	Chr1:4436104-4439476	29.5942	26.7259	32.4626
AT1G13010	Chr1:4440213-4440286	0	0	0
AT1G13020	Chr1:4440543-4443684	10.1258	8.78284	11.4688
AT1G13030	Chr1:4444042-4447406	2.28484	1.65554	2.91414
AT1G13040	Chr1:4447646-4449200	2.41731	1.62938	3.20523
AT1G13050	Chr1:4450237-4451742	4.36222	3.06719	5.65725
AT1G13060,AT1G13090	Chr1:4452211-4463543	126.564	119.338	133.79
AT1G13070	Chr1:4455476-4457099	0	0	0
AT1G13080	Chr1:4459165-4460940	4.86275	3.7462	5.97931
AT1G13100	Chr1:4463923-4465538	8.53607	0	32533.9
AT1G13110	Chr1:4467219-4469033	151.945	146.118	157.771
AT1G13120	Chr1:4469177-4473221	9.47754	8.24119	10.7139
AT1G13130	Chr1:4474719-4477941	0	0	0
AT1G13140	Chr1:4478490-4480327	0.481444	0.0857758	0.877112
AT1G13145	Chr1:4480795-4481644	36.7561	26.4582	47.054
AT1G13150	Chr1:4481874-4483696	2.54764	1.79703	3.29824
AT1G13160	Chr1:4484583-4488577	7.24784	6.1821	8.31358
AT1G13170	Chr1:4488532-4492587	1.81734	1.31519	2.3195
AT1G13180	Chr1:4495027-4498469	6.42441	5.28873	7.5601
AT1G13190	Chr1:4498792-4501613	72.1917	64.6142	79.7692
AT1G13195	Chr1:4501580-4503591	17.64	15.0672	20.2127
AT1G13200	Chr1:4507220-4508528	0	0	0
AT1G13210	Chr1:4508962-4522845	96.9464	92.7715	101.121
AT1G13220	Chr1:4515594-4520284	6.95525	6.10345	7.80705
AT1G13230	Chr1:4520630-4522544	0	0	0
AT1G13240	Chr1:4522708-4522782	0	0	0
AT1G13245	Chr1:4525485-4526064	184.852	171.773	197.931
AT1G13250	Chr1:4528622-4530063	0.833099	0.350285	1.31591
AT1G13260	Chr1:4542167-4543742	67.1488	63.031	71.2667
AT1G13270	Chr1:4544952-4547312	52.0389	47.4459	56.6318
AT1G13280	Chr1:4547453-4548875	17.1108	14.7231	19.4986
AT1G13290	Chr1:4550152-4551620	0	0	0
AT1G13300	Chr1:4556891-4558708	0.332547	0	0.665255
AT1G13310	Chr1:4561067-4563061	0.0714467	0	0.21434
AT1G13320	Chr1:4563470-4567807	24.4316	22.0828	26.7804
AT1G13330	Chr1:4567934-4570598	0	0	0
AT1G13340	Chr1:4569447-4571118	59.8118	55.0643	64.5593
AT1G13350	Chr1:4572364-4576632	30.6086	28.2987	32.9186
AT1G13360	Chr1:4576872-4577967	175.652	164.465	186.839
AT1G13370	Chr1:4587779-4588613	0.773815	0	1.548
AT1G13380	Chr1:4589070-4590423	31.4372	27.0573	35.8172
AT1G13390	Chr1:4592480-4594391	191.907	179.41	204.405
AT1G13400	Chr1:4597626-4598911	0	0	0
AT1G13410	Chr1:4601260-4603425	2.09982	1.38148	2.81816
AT1G13420	Chr1:4604840-4606053	0.0851145	0	0.255343
AT1G13430	Chr1:4606499-4607747	0.123391	0	0.392492
AT1G13440	Chr1:4608195-4610647	469.725	447.176	492.274
AT1G13448	Chr1:4612242-4612929	0	0	0
AT1G13450	Chr1:4612730-4615353	49.7124	45.8321	53.5928
AT1G13460	Chr1:4615812-4618329	15.1079	13.2638	16.952
AT1G13470	Chr1:4620206-4621580	30.0224	26.6897	33.3552
AT1G13480	Chr1:4622633-4624070	0.37799	0.0399055	0.716075
AT1G13485	Chr1:4624170-4624344	0	0	0
AT1G13490	Chr1:4624714-4626064	0	0	0
AT1G13500	Chr1:4627788-4629169	0	0	0
AT1G13510	Chr1:4629202-4630821	0	0	0
AT1G13520	Chr1:4631777-4633248	5.40786	4.06064	6.75508
AT1G13530	Chr1:4633739-4635129	0.630155	0.153803	1.10651
AT1G13540	Chr1:4635462-4636805	0	0	0
AT1G13550	Chr1:4636983-4638330	0.725065	0.241688	1.20844
AT1G13560	Chr1:4638513-4642104	52.2195	48.0718	56.3673
AT1G13570	Chr1:4642345-4644422	10.2931	8.69846	11.8878
AT1G13580	Chr1:4644520-4647007	7.20412	5.70723	8.70102
AT1G13590	Chr1:4647948-4648740	0	0	0
AT1G13600	Chr1:4650786-4651469	0.179315	0	0.537945
AT1G13605	Chr1:4658537-4659106	0	0	0
AT1G13607	Chr1:4660777-4661218	3.7871	0	7.7271
AT1G13608	Chr1:4661629-4662123	3.85095	0	7.97405
AT1G13609	Chr1:4662560-4663484	216.737	195.835	237.639
AT1G13610	Chr1:4663830-4666031	0.235933	0	0.596838
AT1G13620	Chr1:4668442-4669471	0	0	0
AT1G13630	Chr1:4669783-4672957	0.921904	0.540375	1.30343
AT1G13635	Chr1:4674151-4676170	0.107354	0	0.451467
AT1G13640	Chr1:4677026-4679812	30.4414	28.29	32.5928
AT1G13650	Chr1:4680431-4682196	7.8798	6.14538	9.61421
AT1G13660	Chr1:4683170-4685640	0.0442133	0	0.15368
AT1G13670	Chr1:4688155-4688966	0.141495	0	0.424484
AT1G13680	Chr1:4690408-4692841	0	0	0
AT1G13690	Chr1:4693288-4694410	32.0797	27.7187	36.4406
AT1G13700	Chr1:4694368-4696434	12.1104	9.8307	14.39
AT1G13710	Chr1:4702724-4704657	0	0	0
AT1G13720	Chr1:4709634-4709706	0	0	0
AT1G13730	Chr1:4709823-4712550	4.9734	3.89808	6.04873
AT1G13740	Chr1:4713673-4715407	11.7022	9.91193	13.4924
AT1G13750	Chr1:4715392-4718248	10.2516	8.8199	11.6832
AT1G13755	Chr1:4718672-4719354	0	0	0
AT1G13760	Chr1:4720242-4721342	0	0	0
AT1G13770,AT1G13780	Chr1:4721680-4726499	17.9844	15.7903	20.1785
AT1G13790	Chr1:4727437-4730425	0.389809	0.138114	0.641504
AT1G13800	Chr1:4731055-4733707	0.315715	0.105238	0.526192
AT1G13810	Chr1:4734035-4735389	7.58541	5.94989	9.22093
AT1G13820	Chr1:4735546-4737808	33.2566	30.0072	36.506
AT1G13830	Chr1:4739872-4741038	6.42783	4.49576	8.3599
AT1G13840	Chr1:4741998-4742071	0	0	0
AT1G13850	Chr1:4743094-4743167	0	0	0
AT1G13860	Chr1:4743204-4746956	5.61038	4.07337	7.14739
AT1G13870	Chr1:4747264-4748642	15.9208	13.4811	18.3605
AT1G13880	Chr1:4748872-4751212	19.1665	17.0543	21.2786
AT1G13890	Chr1:4751580-4752844	0	0	0
AT1G13900	Chr1:4753144-4755580	10.0228	8.73135	11.3142
AT1G13910	Chr1:4755783-4757991	4.0787	2.84273	5.31467
AT1G13920	Chr1:4758187-4759899	13.1038	8.645	17.5626
AT1G13930	Chr1:4761011-4762666	1159.9	1103.91	1215.88
AT1G13940	Chr1:4762702-4766749	4.82192	4.08933	5.55452
AT1G13950	Chr1:4773563-4774867	37.7657	32.723	42.8085
AT1G13960	Chr1:4776462-4779400	27.3094	24.7855	29.8333
AT1G13970	Chr1:4779522-4782542	1.163	0.69738	1.62862
AT1G13980,AT1G13990	Chr1:4788462-4796597	208.718	196.028	221.409
AT1G14000	Chr1:4797357-4800283	40.8564	37.4235	44.2893
AT1G14010	Chr1:4800168-4801850	40.9873	36.1797	45.7949
AT1G14020	Chr1:4802719-4805375	6.68786	5.43986	7.93586
AT1G14030	Chr1:4805305-4807517	33.5046	30.4655	36.5438
AT1G14040	Chr1:4810487-4814649	2.09003	1.51168	2.66839
AT1G14048	Chr1:4815682-4815988	0	0	0
AT1G14060	Chr1:4817143-4818020	17.8662	14.8463	20.8862
AT1G14070	Chr1:4818407-4820372	6.23463	5.00231	7.46695
AT1G14071	Chr1:4820404-4820499	0	0	0
AT1G14080	Chr1:4822527-4824414	0.107078	0	0.258721
AT1G14090	Chr1:4824432-4827436	1.41079	0.994052	1.82752
AT1G14100	Chr1:4827960-4829587	0.446285	0.108925	0.783645
AT1G14110	Chr1:4830296-4831915	0	0	0
AT1G14120	Chr1:4833517-4835089	0.522601	0.0958991	0.949303
AT1G14130	Chr1:4835723-4837616	14.2174	12.1759	16.2589
AT1G14140	Chr1:4837926-4839633	10.4071	8.46616	12.348
AT1G14150	Chr1:4839852-4840751	141.977	130.798	153.157
AT1G14160	Chr1:4840696-4841848	0	0	0
AT1G14170	Chr1:4843233-4845847	14.3947	12.5526	16.2369
AT1G14180	Chr1:4847161-4849207	0.427252	0.0413266	0.813177
AT1G14182	Chr1:4849447-4849826	0	0	0
AT1G14185	Chr1:4850273-4852096	0	0	0
AT1G14190	Chr1:4852801-4854307	0	0	0
AT1G14200	Chr1:4854383-4855200	52.1207	46.7024	57.5391
AT1G14205	Chr1:4855532-4856930	20.5061	16.0165	24.9956
AT1G14210	Chr1:4856754-4858015	13.6749	11.0722	16.2776
AT1G14220	Chr1:4858641-4859601	0	0	0
AT1G14225	Chr1:4860514-4860649	0	0	0
AT1G14230	Chr1:4861265-4864094	15.9292	14.0145	17.8439
AT1G14240	Chr1:4864901-4868000	0	0	0
AT1G14250	Chr1:4868451-4871488	71.5725	66.6742	76.4709
AT1G14260	Chr1:4872855-4874907	0	0	0
AT1G14270	Chr1:4874874-4877248	42.8331	39.0874	46.5789
AT1G14280	Chr1:4877626-4879149	12.0451	10.2488	13.8413
AT1G14290	Chr1:4880050-4881964	7.63759	6.00893	9.26625
AT1G14300	Chr1:4882375-4884791	15.9725	13.7089	18.236
AT1G14310	Chr1:4885043-4886793	17.2521	14.2001	20.3041
AT1G14315	Chr1:4886767-4887933	0	0	0
AT1G14320	Chr1:4888213-4889661	353.767	334.418	373.117
AT1G14330	Chr1:4890117-4892251	7.29721	6.15516	8.43925
AT1G14340	Chr1:4897345-4898961	27.1533	23.7722	30.5344
AT1G14345	Chr1:4899144-4899979	38.2475	33.6495	42.8454
AT1G14350	Chr1:4907952-4911168	0	0	0
AT1G14360	Chr1:4911092-4913152	18.4234	15.9658	20.8809
AT1G14370	Chr1:4915575-4918138	46.139	42.3792	49.8989
AT1G14380	Chr1:4918009-4921596	11.071	9.69645	12.4455
AT1G14390	Chr1:4924276-4926794	0.0841915	0	0.203422
AT1G14400	Chr1:4927010-4928690	218.115	205.409	230.821
AT1G14410	Chr1:4929122-4930904	16.1205	13.642	18.599
AT1G14420	Chr1:4931565-4933515	0.38436	0.093811	0.674908
AT1G14430	Chr1:4934119-4936100	0.0966529	0	0.233531
AT1G14440	Chr1:4938823-4940903	0.696285	0.17613	1.21644
AT1G14450	Chr1:4946217-4947576	121.456	110.15	132.761
AT1G14455	Chr1:4947818-4948400	0.454484	0	1.09812
AT1G14460	Chr1:4948747-4952927	0.703879	0.442465	0.965293
AT1G14470	Chr1:4954079-4955702	1.81559	1.15263	2.47855
AT1G14480	Chr1:4956256-4958076	6.54248	5.19901	7.88594
AT1G14490	Chr1:4958513-4959325	0.423786	0	0.913131
AT1G14500	Chr1:4960374-4961780	0	0	0
AT1G14510	Chr1:4961885-4964428	47.6423	43.7693	51.5154
AT1G14518	Chr1:4966809-4967493	0	0	0
AT1G14520	Chr1:4968141-4970311	10.2723	7.08231	13.4623
AT1G14530	Chr1:4970857-4973726	12.3603	10.2717	14.4489
AT1G14540	Chr1:4974050-4975705	27.8872	23.2174	32.557
AT1G14549	Chr1:4978793-4978907	0	0	0
AT1G14550	Chr1:4979027-4980324	0	0	0
AT1G14560	Chr1:4980665-4983284	26.4067	23.0089	29.8046
AT1G14570	Chr1:4983534-4987375	46.126	41.529	50.723
AT1G14580	Chr1:4989561-4992732	2.69052	1.89251	3.48852
AT1G14590	Chr1:4998815-5000643	15.1282	12.9559	17.3005
AT1G14600	Chr1:5001010-5003472	15.5716	11.4693	19.674
AT1G14610	Chr1:5008243-5014533	18.1116	16.5582	19.6649
AT1G14620	Chr1:5014752-5016604	15.213	12.5191	17.9069
AT1G14630	Chr1:5019954-5021537	0.28206	0	0.681509
AT1G14640,AT1G14642	Chr1:5023449-5026860	11.5067	0	41.0773
AT1G14650	Chr1:5027661-5031831	80.6678	74.3145	87.0211
AT1G14660	Chr1:5031949-5050095	7.33833	5.99457	8.68208
AT1G14670	Chr1:5037611-5040528	29.3186	27.0325	31.6047
AT1G14680	Chr1:5040860-5041733	2.56758	1.41933	3.71584
AT1G14685	Chr1:5042322-5044294	30.4291	27.4617	33.3964
AT1G14686	Chr1:5045780-5046800	0	0	0
AT1G14687	Chr1:5047802-5048612	5.24394	3.50194	6.98595
AT1G14688	Chr1:5049525-5050983	0	0	0
AT1G14690	Chr1:5051759-5055252	17.3235	15.5755	19.0715
AT1G14700	Chr1:5058679-5061136	12.0148	9.20001	14.8296
AT1G14710	Chr1:5061865-5065178	12.7621	11.3283	14.1958
AT1G14720	Chr1:5066635-5068645	29.4272	26.4546	32.3998
AT1G14730	Chr1:5073104-5074779	1.98754	1.07431	2.90078
AT1G14740	Chr1:5075212-5077791	82.1313	78.6245	85.6382
AT1G14750	Chr1:5079406-5082520	0.181077	0	0.451754
AT1G14755	Chr1:5083741-5084342	0	0	0
AT1G14760	Chr1:5084351-5085213	0	0	0
AT1G14770	Chr1:5086625-5088846	3.89295	2.90901	4.87689
AT1G14780	Chr1:5090989-5094152	2.35116	1.69295	3.00938
AT1G14790	Chr1:5093960-5098032	7.2346	6.34409	8.1251
AT1G14800	Chr1:5099571-5102558	0	0	0
AT1G14810	Chr1:5102423-5104695	36.6673	33.1152	40.2193
AT1G14820	Chr1:5105017-5106954	26.2049	22.7101	29.6998
AT1G14830,AT1G14840	Chr1:5107420-5115497	31.2863	28.6663	33.9062
AT1G14850	Chr1:5116695-5123259	3.16967	2.67313	3.6662
AT1G14860	Chr1:5124741-5126151	1.20829	0.453095	1.96348
AT1G14870	Chr1:5128374-5129523	207.994	196.366	219.622
AT1G14880	Chr1:5132534-5133716	127.225	118.314	136.137
AT1G14890	Chr1:5137013-5137957	3.94603	2.58009	5.31198
AT1G14900	Chr1:5138333-5139432	1.77833	0.915713	2.64095
AT1G14910	Chr1:5139711-5143689	11.7403	10.3792	13.1014
AT1G14920	Chr1:5149225-5151354	10.3943	9.00862	11.78
AT1G14930	Chr1:5152262-5153084	1.16744	0.284939	2.04994
AT1G14940	Chr1:5154536-5155564	0.621258	0	1.42734
AT1G14950	Chr1:5157335-5158269	1.87583	0.873158	2.87851
AT1G14960	Chr1:5159198-5160083	0	0	0
AT1G14970	Chr1:5161948-5164917	0.794664	0.380532	1.2088
AT1G14980	Chr1:5165627-5166745	95.2583	86.9765	103.54
AT1G14990	Chr1:5167030-5168264	23.3243	18.9957	27.6528
AT1G15000	Chr1:5168595-5170066	4.67688	3.51864	5.83513
AT1G15002	Chr1:5169939-5170435	0	0	0
AT1G15010	Chr1:5171206-5171742	173.614	160.092	187.136
AT1G15015	Chr1:5172080-5172923	0	0	0
AT1G15020	Chr1:5173066-5176223	19.2915	16.9811	21.6019
AT1G15030	Chr1:5177528-5180049	47.1998	43.2923	51.1073
AT1G15040	Chr1:5179886-5181389	0	0	0
AT1G15045	Chr1:5181856-5181964	0	0	0
AT1G15050	Chr1:5182255-5183243	0.485307	0	1.17259
AT1G15060	Chr1:5183606-5186974	7.43973	6.26237	8.61708
AT1G15080	Chr1:5187625-5189673	3.52821	2.14846	4.90796
AT1G15090	Chr1:5189686-5189760	0	0	0
AT1G15100	Chr1:5193425-5194203	22.8936	19.1919	26.5952
AT1G15110	Chr1:5199017-5202175	12.4883	0	377.752
AT1G15120	Chr1:5202647-5204193	264.648	245.829	283.467
AT1G15125	Chr1:5204612-5206045	407.988	390.105	425.872
AT1G15130	Chr1:5206001-5209915	22.7341	20.7537	24.7145
AT1G15140	Chr1:5210205-5212349	42.7434	38.6355	46.8514
AT1G15150	Chr1:5212614-5214858	0.324846	0	0.650003
AT1G15160	Chr1:5215474-5217545	1.5284	0.0992452	2.95756
AT1G15165	Chr1:5217331-5220114	4.2296	2.99734	5.46187
AT1G15170	Chr1:5220640-5222973	13.62	11.7498	15.4902
AT1G15175	Chr1:5222912-5224121	0	0	0
AT1G15180	Chr1:5224384-5226702	13.7692	11.8894	15.649
AT1G15190	Chr1:5227052-5228202	2.08802	1.21291	2.96313
AT1G15200	Chr1:5228299-5231184	51.479	47.6424	55.3156
AT1G15210	Chr1:5231347-5236573	0.595098	0.377799	0.812398
AT1G15215	Chr1:5238064-5240051	9.59335	7.52754	11.6592
AT1G15220	Chr1:5240028-5241538	9.90829	7.98551	11.8311
AT1G15230	Chr1:5242197-5243227	35.3513	31.4921	39.2104
AT1G15240	Chr1:5243442-5248700	18.8668	17.331	20.4027
AT1G15250	Chr1:5248663-5249474	47.2711	39.9935	54.5486
AT1G15260	Chr1:5249759-5250573	0	0	0
AT1G15270	Chr1:5250649-5252121	626.658	588.357	664.959
AT1G15280	Chr1:5252304-5256753	46.6149	43.5683	49.6614
AT1G15290	Chr1:5257045-5264942	12.6871	11.6013	13.7729
AT1G15300,AT1G15300.1	Chr1:5265725-5268602	0.731885	0.396486	1.06728
AT1G15310	Chr1:5269018-5272058	3.91911	2.95488	4.88335
AT1G15320	Chr1:5272255-5274074	0.186092	0	0.540821
AT1G15330	Chr1:5274345-5275602	0.175267	0	0.423478
AT1G15340	Chr1:5275676-5277689	74.9484	69.8589	80.0378
AT1G15350	Chr1:5278259-5279877	82.2865	75.604	88.969
AT1G15360	Chr1:5283537-5284673	0	0	0
AT1G15370	Chr1:5287046-5288577	56.8817	50.7625	63.0009
AT1G15380	Chr1:5290744-5292535	15.8099	12.8926	18.7273
AT1G15385	Chr1:5292755-5293265	1.12293	0	2.2464
AT1G15390	Chr1:5294628-5295797	19.1896	16.1836	22.1957
AT1G15400	Chr1:5295772-5296902	109.594	99.5078	119.681
AT1G15405	Chr1:5297874-5298166	0.926879	0	2.78064
AT1G15410	Chr1:5298323-5300927	5.48485	4.50095	6.46874
AT1G15415	Chr1:5300741-5301412	9.56978	6.00306	13.1365
AT1G15420	Chr1:5301612-5303390	21.4704	18.4556	24.4852
AT1G15430	Chr1:5304316-5306012	30.5008	26.8814	34.1201
AT1G15440	Chr1:5306060-5309514	4.86173	4.02933	5.69413
AT1G15450	Chr1:5309646-5309718	0	0	0
AT1G15460	Chr1:5310000-5314094	0	0	0
AT1G15470	Chr1:5315506-5317863	9.56571	0	348.595
AT1G15480	Chr1:5318010-5320594	1.60131	1.05353	2.14909
AT1G15490	Chr1:5320614-5323895	5.40581	4.36541	6.44621
AT1G15500	Chr1:5326289-5328874	76.1792	72.5358	79.8226
AT1G15510	Chr1:5329110-5331711	2.72277	2.09442	3.35111
AT1G15520	Chr1:5331857-5338326	2.42297	1.71994	3.126
AT1G15530	Chr1:5339960-5341931	9.91439	8.51278	11.316
AT1G15540	Chr1:5342586-5343705	0.113154	0	0.339462
AT1G15550	Chr1:5344477-5346166	1.3878	0.714616	2.06098
AT1G15560	Chr1:5352654-5354314	0	0	0
AT1G15570	Chr1:5362008-5365549	0.153168	0	0.363144
AT1G15580	Chr1:5365664-5366497	1.21549	0.223047	2.20793
AT1G15590	Chr1:5367296-5368670	0	0	0
AT1G15600	Chr1:5368922-5370344	0	0	0
AT1G15610	Chr1:5370676-5371859	0	0	0
AT1G15620	Chr1:5373503-5374575	0	0	0
AT1G15630	Chr1:5376792-5378027	0	0	0
AT1G15640	Chr1:5378885-5380139	0	0	0
AT1G15650	Chr1:5380906-5380988	0	0	0
AT1G15660	Chr1:5381169-5385254	2.92711	2.24232	3.61189
AT1G15670	Chr1:5389951-5391490	37.8893	34.7284	41.0501
AT1G15680	Chr1:5393406-5394639	0	0	0
AT1G15690	Chr1:5398989-5402733	74.9394	70.4918	79.387
AT1G15700	Chr1:5402568-5403818	0	0	0
AT1G15710	Chr1:5404357-5405686	8.16809	6.58881	9.74737
AT1G15720	Chr1:5406024-5407486	0	0	0
AT1G15730	Chr1:5407400-5409987	36.3057	32.8641	39.7472
AT1G15740	Chr1:5410907-5414919	118.412	111.802	125.022
AT1G15750	Chr1:5414816-5421033	21.806	20.0966	23.5153
AT1G15757	Chr1:5424241-5424576	0	0	0
AT1G15760	Chr1:5425713-5426322	0	0	0
AT1G15770	Chr1:5426891-5428280	0	0	0
AT1G15772	Chr1:5428519-5429561	0	0	0
AT1G15780	Chr1:5430182-5436412	8.66206	7.81369	9.51043
AT1G15790	Chr1:5438252-5440087	25.5646	21.6888	29.4403
AT1G15800	Chr1:5441081-5443684	12.0414	9.84902	14.2338
AT1G15810	Chr1:5444417-5446564	0	0	0
AT1G15820	Chr1:5446461-5447859	380.63	361.07	400.19
AT1G15825	Chr1:5448148-5448529	0.969769	0	9.60309
AT1G15830	Chr1:5448725-5450177	1.16982	0.602374	1.73727
AT1G15840	Chr1:5451431-5452374	0	0	0
AT1G15850	Chr1:5453244-5454088	0	0	0
AT1G15860	Chr1:5454784-5457022	52.2201	47.4046	57.0356
AT1G15870	Chr1:5457083-5458429	0.22078	0	0.533446
AT1G15880	Chr1:5458534-5460333	86.9904	80.1377	93.8431
AT1G15885,AT1G15890	Chr1:5460283-5464350	12.7275	11.3271	14.1279
AT1G15900	Chr1:5464355-5464697	7.41691	3.11851	11.7153
AT1G15910	Chr1:5465335-5469125	5.74663	4.80821	6.68505
AT1G15920	Chr1:5469388-5471149	19.6243	17.0578	22.1907
AT1G15930	Chr1:5471399-5473014	152.273	141.07	163.476
AT1G15940	Chr1:5473564-5478259	13.7544	11.9015	15.6073
AT1G15950	Chr1:5478753-5482180	30.6525	26.8619	34.4432
AT1G15960	Chr1:5481664-5485089	12.6608	11.0996	14.222
AT1G15970	Chr1:5486318-5488868	5.07941	3.97697	6.18184
AT1G15980	Chr1:5489297-5491363	103.722	97.0145	110.429
AT1G15990	Chr1:5491303-5493772	0	0	0
AT1G16000	Chr1:5494532-5495359	0	0	0
AT1G16010	Chr1:5495320-5497723	42.175	38.8531	45.4969
AT1G16020	Chr1:5498164-5501358	8.53224	7.21134	9.85314
AT1G16022	Chr1:5501395-5501959	0	0	0
AT1G16025	Chr1:5501504-5501959	0	0	0
AT1G16030	Chr1:5502205-5504535	3.06986	2.36141	3.7783
AT1G16040	Chr1:5504717-5506666	24.4742	20.4073	28.541
AT1G16060	Chr1:5508506-5511735	3.63379	2.50379	4.76379
AT1G16070	Chr1:5511872-5513896	0.0757316	0	0.3273
AT1G16080,AT1G16090	Chr1:5514316-5517921	84.0345	78.0943	89.9747
AT1G16100	Chr1:5518061-5518134	0	0	0
AT1G16110	Chr1:5518372-5520891	28.4257	26.2828	30.5686
AT1G16120	Chr1:5522638-5524983	0.259051	0.0475368	0.470566
AT1G16130	Chr1:5525490-5528212	26.1532	24.193	28.1135
AT1G16140	Chr1:5528964-5531255	0	0	0
AT1G16150	Chr1:5532414-5534877	0.804074	0.444481	1.16367
AT1G16160	Chr1:5535972-5538269	0	0	0
AT1G16170	Chr1:5538731-5539821	41.1163	35.673	46.5596
AT1G16180	Chr1:5540426-5542902	130.784	123.361	138.206
AT1G16190	Chr1:5543151-5546103	11.6965	9.80563	13.5875
AT1G16210	Chr1:5546127-5547552	81.3299	74.5763	88.0835
AT1G16220	Chr1:5548652-5550606	1.80835	1.08278	2.53391
AT1G16225	Chr1:5551040-5552097	0	0	0
AT1G16230	Chr1:5553466-5554324	0	0	0
AT1G16240	Chr1:5555006-5556841	161.466	151.051	171.881
AT1G16250	Chr1:5556988-5559564	11.8733	10.2996	13.4469
AT1G16260	Chr1:5559513-5562113	12.4109	10.9363	13.8856
AT1G16270	Chr1:5563086-5568503	6.1064	5.32841	6.88439
AT1G16280	Chr1:5568481-5570487	8.0367	6.50903	9.56438
AT1G16290	Chr1:5570752-5573538	0	0	0
AT1G16300	Chr1:5574309-5577622	3.55523	2.59439	4.51607
AT1G16310	Chr1:5578430-5580693	1.79663	1.07733	2.51593
AT1G16320	Chr1:5580854-5582143	77.0612	71.66	82.4624
AT1G16330	Chr1:5582386-5587391	0	0	0
AT1G16340	Chr1:5587789-5590651	8.40879	6.62965	10.1879
AT1G16350	Chr1:5590950-5593007	10.1383	8.57095	11.7057
AT1G16360	Chr1:5593300-5595179	0.0859666	0	0.2579
AT1G16370	Chr1:5596693-5598447	6.53773	5.33404	7.74142
AT1G16380	Chr1:5598452-5601367	0	0	0
AT1G16390	Chr1:5602872-5604663	0	0	0
AT1G16400	Chr1:5605158-5607473	4.74526	3.75187	5.73866
AT1G16410	Chr1:5608806-5611426	83.676	78.3415	89.0105
AT1G16420	Chr1:5612149-5613867	3.48364	2.4546	4.51268
AT1G16430	Chr1:5614618-5615510	12.5983	9.16524	16.0314
AT1G16440	Chr1:5615814-5617672	0	0	0
AT1G16445	Chr1:5617810-5619334	8.56227	6.39878	10.7257
AT1G16450	Chr1:5619470-5619543	0	0	0
AT1G16460	Chr1:5619581-5622663	94.7484	88.7679	100.729
AT1G16470	Chr1:5622785-5625643	69.1077	63.0631	75.1522
AT1G16480	Chr1:5625698-5628656	0.756746	0.4194	1.09409
AT1G16489	Chr1:5629215-5630488	0	0	0
AT1G16490	Chr1:5629654-5630995	1.48585	0.74743	2.22427
AT1G16500	Chr1:5639031-5640173	19.8357	16.8776	22.7938
AT1G16510	Chr1:5644571-5645443	13.5	10.8574	16.1426
AT1G16515	Chr1:5647548-5647813	18.3745	8.79879	27.9502
AT1G16520	Chr1:5648759-5651167	5.53044	4.17056	6.89032
AT1G16530	Chr1:5651369-5652883	2.54936	1.13523	3.96349
AT1G16540	Chr1:5659396-5665450	8.86264	7.71076	10.0145
AT1G16550	Chr1:5665906-5668209	1.22802	0.746123	1.70992
AT1G16560	Chr1:5668383-5670708	31.9952	28.8794	35.1109
AT1G16570	Chr1:5670576-5673600	12.6662	10.8236	14.5087
AT1G16590	Chr1:5673794-5675131	8.96465	6.94877	10.9805
AT1G16600	Chr1:5675168-5675433	0	0	0
AT1G16610	Chr1:5675673-5678852	23.1283	20.5925	25.6642
AT1G16620.1	Chr1:5679818-5681188	0.644462	0	69.0799
AT1G16630	Chr1:5682117-5684867	0.0337291	0	0.101187
AT1G16635	Chr1:5685502-5686368	0.129737	0	0.389211
AT1G16640	Chr1:5686602-5687715	3.63804	2.1133	5.16278
AT1G16650	Chr1:5687942-5691198	8.55967	6.99798	10.1214
AT1G16660.1	Chr1:5692023-5696458	0	0	0
AT1G16670	Chr1:5697323-5699815	30.1456	27.3587	32.9325
AT1G16680	Chr1:5702179-5705853	10.921	9.57227	12.2698
AT1G16690	Chr1:5705968-5709533	3.55207	2.67817	4.42598
AT1G16700	Chr1:5709724-5711902	57.7225	52.8496	62.5955
AT1G16705	Chr1:5712087-5713752	0.147921	0	0.582042
AT1G16710	Chr1:5714044-5722614	6.04999	5.41438	6.6856
AT1G16720	Chr1:5723087-5726478	62.4592	58.1949	66.7235
AT1G16730	Chr1:5726367-5727312	0	0	0
AT1G16740	Chr1:5727689-5729080	49.776	43.0357	56.5164
AT1G16750	Chr1:5729096-5731870	2.74236	1.98731	3.49741
AT1G16760	Chr1:5734233-5737307	0	0	0
AT1G16770	Chr1:5737877-5739377	0.485307	0.0289323	0.941681
AT1G16780	Chr1:5739298-5744214	1.43428	0.992207	1.87635
AT1G16790	Chr1:5744552-5745209	11.187	8.23132	14.1426
AT1G16800	Chr1:5745522-5755263	0.639177	0.450369	0.827984
AT1G16810,AT1G16858	Chr1:5755587-5770602	162.991	151.717	174.265
AT1G16820	Chr1:5756834-5758464	0	0	0
AT1G16825	Chr1:5758854-5760501	9.22345	6.50596	11.9409
AT1G16830	Chr1:5760771-5762619	0.522364	0.18508	0.859647
AT1G16840	Chr1:5762693-5764073	92.936	85.3523	100.52
AT1G16850	Chr1:5764806-5765651	20.4046	16.8034	24.0059
AT1G16870	Chr1:5770731-5773251	8.56025	7.18952	9.93099
AT1G16880	Chr1:5773591-5776308	408.381	387.905	428.857
AT1G16890	Chr1:5776176-5778484	248.408	233.16	263.656
AT1G16900	Chr1:5779020-5782433	4.68103	3.72763	5.63444
AT1G16905	Chr1:5782454-5783840	0	0	0
AT1G16910	Chr1:5785002-5785927	0	0	0
AT1G16916	Chr1:5786559-5787112	40.4862	33.169	47.8034
AT1G16920	Chr1:5787329-5789249	13.5863	11.0187	16.1539
AT1G16930	Chr1:5789986-5791534	8.0184	6.46806	9.56873
AT1G16940	Chr1:5791982-5793491	0	0	0
AT1G16950	Chr1:5796008-5796559	0	0	0
AT1G16960	Chr1:5799887-5800845	16.9941	13.3115	20.6767
AT1G16970	Chr1:5800766-5805799	7.05878	5.94096	8.17661
AT1G16980	Chr1:5807310-5811488	0.0379641	0	0.113892
AT1G17000	Chr1:5812727-5816662	0	0	0
AT1G17010	Chr1:5817566-5819352	0	0	0
AT1G17020	Chr1:5820205-5822013	10.1878	8.39944	11.9762
AT1G17030	Chr1:5822367-5824455	0.413156	0.100839	0.725472
AT1G17040	Chr1:5824847-5828263	3.61415	2.83455	4.39375
AT1G17050	Chr1:5829079-5831343	11.3926	9.68728	13.0979
AT1G17060	Chr1:5832096-5835456	5.11119	3.83082	6.39157
AT1G17070	Chr1:5837589-5840332	0	0	0
AT1G17080	Chr1:5840268-5841606	183.342	169.895	196.79
AT1G17090	Chr1:5842215-5844283	5.19923	3.24969	7.14876
AT1G17100	Chr1:5844675-5845661	96.639	88.6509	104.627
AT1G17110	Chr1:5845621-5850934	19.9282	18.2956	21.5608
AT1G17120	Chr1:5851952-5853955	12.0771	10.534	13.6201
AT1G17130	Chr1:5854147-5856697	28.6952	25.4823	31.9081
AT1G17140	Chr1:5856572-5858550	5.7088	4.41012	7.00748
AT1G17145,AT1G17147	Chr1:5860118-5864009	160.518	148.415	172.62
AT1G17150	Chr1:5865706-5867495	0	0	0
AT1G17160	Chr1:5867634-5869356	30.5946	27.2483	33.9409
AT1G17170	Chr1:5869754-5870840	18.6356	13.9904	23.2808
AT1G17180	Chr1:5872144-5873086	0.394576	0	0.850194
AT1G17190	Chr1:5875349-5876545	0.352467	0	0.75946
AT1G17200	Chr1:5878399-5880041	26.2069	22.3144	30.0994
AT1G17210	Chr1:5880129-5884756	14.8858	13.5974	16.1743
AT1G17220	Chr1:5885082-5890470	55.1197	0	32580.4
AT1G17230	Chr1:5891115-5895075	2.42279	1.92819	2.9174
AT1G17232	Chr1:5892299-5893652	2.6592	1.68286	3.63553
AT1G17235	Chr1:5895350-5895710	0	0	0
AT1G17240	Chr1:5896415-5898717	1.67821	1.14737	2.20905
AT1G17250	Chr1:5901168-5903439	0	0	0
AT1G17255	Chr1:5899993-5903619	4.46137	3.69917	5.22357
AT1G17260	Chr1:5904057-5908898	0.878259	0.53953	1.21699
AT1G17270	Chr1:5909248-5911693	4.3085	3.38243	5.23457
AT1G17275	Chr1:5912052-5915313	0	0	0
AT1G17277,AT1G17277.1	Chr1:5915643-5916212	0	0	0
AT1G17280	Chr1:5916870-5920089	72.1119	66.3003	77.9235
AT1G17285	Chr1:5920773-5921415	0	0	0
AT1G17290	Chr1:5922629-5926400	123.961	119.197	128.726
AT1G17300	Chr1:5926993-5927784	0.174931	0	0.524794
AT1G17310	Chr1:5928013-5928667	0	0	0
AT1G17330	Chr1:5929908-5931831	50.6316	45.4919	55.7714
AT1G17340	Chr1:5933869-5938761	16.786	15.3316	18.2405
AT1G17345	Chr1:5940422-5941210	0	0	0
AT1G17350	Chr1:5941783-5944463	6.84742	4.9665	8.72834
AT1G17360	Chr1:5946763-5951473	5.26704	4.52243	6.01165
AT1G17370	Chr1:5951541-5955037	37.7902	34.487	41.0934
AT1G17380	Chr1:5955487-5957212	157.711	150.056	165.367
AT1G17390.1	Chr1:5958627-5959651	0	0	0
AT1G17400	Chr1:5960480-5962481	0	0	0
AT1G17410	Chr1:5968533-5969995	27.0707	18.2426	35.8987
AT1G17420	Chr1:5977410-5981480	113.386	107.362	119.411
AT1G17430	Chr1:5982266-5984013	0	0	0
AT1G17440	Chr1:5983983-5987784	22.1283	19.5875	24.669
AT1G17450	Chr1:5988279-5996862	4.20028	3.58724	4.81331
AT1G17455	Chr1:5997179-5998475	25.6873	21.7052	29.6693
AT1G17460	Chr1:5998813-6002716	7.72689	6.43997	9.0138
AT1G17470	Chr1:6002911-6006405	66.4001	61.4462	71.3539
AT1G17480	Chr1:6006460-6008266	0.613418	0.204473	1.02236
AT1G17490	Chr1:6008588-6009420	50.3624	43.3825	57.3423
AT1G17495.1	Chr1:6009569-6013742	0	0	0
AT1G17500	Chr1:6018756-6023503	5.17666	4.44799	5.90534
AT1G17510	Chr1:6023503-6024309	14.47	11.1512	17.7888
AT1G17520	Chr1:6024635-6027385	19.6205	17.1176	22.1233
AT1G17530	Chr1:6027630-6028506	52.4005	47.2247	57.5762
AT1G17540	Chr1:6029276-6032754	0	0	0
AT1G17545	Chr1:6033108-6033908	0	0	0
AT1G17550	Chr1:6034347-6037289	34.4684	31.9649	36.9719
AT1G17560	Chr1:6037463-6038692	0.508198	0	1.01664
AT1G17570	Chr1:6038756-6038838	0	0	0
AT1G17580	Chr1:6039302-6049556	9.3774	8.3855	10.3693
[truncated: 31,040 more rows]

[truncated: 20 more sheets: L60_1, L60_2, R45_1, R45_2, R52_1, R52_2, R60_1, R60_2, Lglyphosate_1, Lglyphosate_2, Lglyphosate_3, Lcontrol_1, Lcontrol_2, Lcontrol_3, Rglyphosate_1, Rglyphosate_2, Rglyphosate_3, Rcontrol_1, Rcontrol_2, Rcontrol_3]
