# Supplementary material for: Genome-wide expression analysis of vegetative organs during developmental and herbicide-induced whole plant senescence in Arabidopsis thaliana
Source: BMC Genomics. 2024 Jun 19;25:621. doi: 10.1186/s12864-024-10518-5 (PMC11188203; doi:10.1186/s12864-024-10518-5)
Supplement: Supplementary file 3 — Supplementary Material 3 [file 12864_2024_10518_MOESM3_ESM.xlsx]

## Sheet: LND1
Gene ID	Locus	L45 FPKM	L52 FPKM	Log2(fold_change)	p_value	q_value
AT1G01060	Chr1:33378-37871	18.4095	0.326202	-5.81854	5e-05	0.00822411
AT1G02400	Chr1:486800-489577	8.66572	73.3811	3.08202	5e-05	0.00822411
AT1G06620	Chr1:2025600-2027271	3.39875	46.3082	3.76819	5e-05	0.00822411
AT1G07180	Chr1:2204319-2206934	33.6919	1.95711	-4.10561	5e-05	0.00822411
AT1G13650	Chr1:4680431-4682196	50.9241	3.99401	-3.67244	5e-05	0.00822411
AT1G15010	Chr1:5171206-5171742	36.2599	199.535	2.46019	5e-05	0.00822411
AT1G17180	Chr1:5872144-5873086	0	1.84665	inf	5e-05	0.00822411
AT1G17380	Chr1:5955487-5957212	15.1822	128.239	3.07838	5e-05	0.00822411
AT1G18360	Chr1:6315650-6319427	23.7203	2.5345	-3.22635	5e-05	0.00822411
AT1G19450	Chr1:6731433-6734882	32.7156	5.66417	-2.53004	5e-05	0.00822411
AT1G19960	Chr1:6928038-6928463	390.726	66.8305	-2.54758	5e-05	0.00822411
AT1G22400	Chr1:7903659-7906673	2.30551	39.2274	4.0887	5e-05	0.00822411
AT1G28480	Chr1:10013473-10014073	10.1463	108.421	3.41762	5e-05	0.00822411
AT1G32350	Chr1:11666976-11668690	2.2164	42.2052	4.25113	5e-05	0.00822411
AT1G32900	Chr1:11920389-11923766	117.126	2.73521	-5.42027	5e-05	0.00822411
AT1G35140	Chr1:12851996-12853128	7.97674	93.4914	3.55096	5e-05	0.00822411
AT1G51780	Chr1:19204511-19206586	0	5.41697	inf	5e-05	0.00822411
AT1G52190	Chr1:19434508-19438971	44.8498	9.07577	-2.30501	5e-05	0.00822411
AT1G54575	Chr1:20387059-20387710	39.6921	206.822	2.38147	5e-05	0.00822411
AT1G58420	Chr1:21707378-21708118	11.1701	71.412	2.67652	5e-05	0.00822411
AT1G62540	Chr1:23151793-23155717	21.7757	1.90843	-3.51226	5e-05	0.00822411
AT1G62710	Chr1:23223873-23226916	48.0209	4.6325	-3.3738	5e-05	0.00822411
AT1G68250	Chr1:25579372-25580194	0	2.09433	inf	5e-05	0.00822411
AT1G75100	Chr1:28190815-28193904	35.3383	6.73745	-2.39096	5e-05	0.00822411
AT1G77580	Chr1:29144024-29147584	16.9817	1.40882	-3.59142	5e-05	0.00822411
AT1G80160	Chr1:30151002-30152190	3.77547	68.2726	4.17658	5e-05	0.00822411
AT2G22860	Chr2:9737606-9738298	5.67086	75.1154	3.72747	5e-05	0.00822411
AT2G24850	Chr2:10582829-10585216	3.98848	39.5572	3.31003	5e-05	0.00822411
AT2G26010	Chr2:11087347-11087944	41.7622	678.285	4.02162	5e-05	0.00822411
AT2G26020	Chr2:11089171-11089793	97.2219	854.734	3.13612	5e-05	0.00822411
AT2G27385	Chr2:11716000-11717432	287.815	36.6567	-2.97299	5e-05	0.00822411
AT2G29350	Chr2:12600913-12602556	9.55259	183.454	4.26338	5e-05	0.00822411
AT2G29460	Chr2:12626535-12627678	21.027	219.294	3.38255	5e-05	0.00822411
AT2G29980	Chr2:12781590-12785053	46.6454	9.48946	-2.29734	5e-05	0.00822411
AT2G30140	Chr2:12872133-12873820	11.7587	64.6759	2.4595	5e-05	0.00822411
AT2G33070	Chr2:14028281-14031164	0	0.8541	inf	5e-05	0.00822411
AT2G34600	Chr2:14573079-14573856	8.31316	144.598	4.12051	5e-05	0.00822411
AT2G35300	Chr2:14862900-14863387	0	7.16055	inf	5e-05	0.00822411
AT2G39030	Chr2:16298226-16299202	7.63588	232.76	4.9299	5e-05	0.00822411
AT2G41850	Chr2:17461654-17464161	0	0.896965	inf	5e-05	0.00822411
AT2G42560	Chr2:17714637-17716912	0	0.961577	inf	5e-05	0.00822411
AT2G43510	Chr2:18067171-18067802	66.3967	342.706	2.36779	5e-05	0.00822411
AT2G43570	Chr2:18076223-18077463	11.5503	101.93	3.14158	5e-05	0.00822411
AT2G46830	Chr2:19245671-19248914	71.4987	1.90228	-5.23212	5e-05	0.00822411
AT2G47190	Chr2:19376201-19377531	6.84284	53.9814	2.9798	5e-05	0.00822411
AT3G01060	Chr3:16642-18840	93.8788	13.8152	-2.76454	5e-05	0.00822411
AT3G01830	Chr3:296053-299263	10.9861	143.937	3.71169	5e-05	0.00822411
AT3G05910	Chr3:1764317-1767620	46.3359	8.84612	-2.38901	5e-05	0.00822411
AT3G09940	Chr3:3056374-3059148	2.8433	30.2619	3.41186	5e-05	0.00822411
AT3G11480	Chr3:3614436-3617314	0	9.57804	inf	5e-05	0.00822411
AT3G12320	Chr3:3923734-3925465	69.3442	4.62691	-3.90565	5e-05	0.00822411
AT3G16330	Chr3:5535195-5536063	0	1.37098	inf	5e-05	0.00822411
AT3G21720	Chr3:7652486-7656011	0	0.959063	inf	5e-05	0.00822411
AT3G22840	Chr3:8084446-8085560	83.6191	2.54517	-5.038	5e-05	0.00822411
AT3G23250	Chr3:8309208-8310826	2.54098	56.2603	4.46866	5e-05	0.00822411
AT3G25717	Chr3:9375101-9375671	204.844	30.5276	-2.74634	5e-05	0.00822411
AT3G25780	Chr3:9409289-9410567	14.2386	158.68	3.47824	5e-05	0.00822411
AT3G26820	Chr3:9881127-9885067	0	1.64061	inf	5e-05	0.00822411
AT3G26830	Chr3:9887947-9889705	5.57792	79.4617	3.83246	5e-05	0.00822411
AT3G27690	Chr3:10255946-10257011	364.261	17.5094	-4.37877	5e-05	0.00822411
AT3G46660	Chr3:17188869-17191167	2.49496	29.4703	3.56217	5e-05	0.00822411
AT3G53600	Chr3:19875531-19876059	0	3.67129	inf	5e-05	0.00822411
AT3G55970	Chr3:20766734-20769324	2.21186	36.7219	4.05331	5e-05	0.00822411
AT3G56080	Chr3:20810308-20813036	31.1973	5.24356	-2.5728	5e-05	0.00822411
AT3G56290	Chr3:20878538-20879568	125.659	11.9815	-3.39063	5e-05	0.00822411
AT3G59400	Chr3:21948716-21949710	116.772	12.9976	-3.16738	5e-05	0.00822411
AT3G63380	Chr3:23406079-23410490	0.892832	17.0178	4.25251	5e-05	0.00822411
AT4G04750	Chr4:2417887-2422624	29.0247	3.07069	-3.24065	5e-05	0.00822411
AT4G11211	Chr4:6836105-6836588	105.119	13.1144	-3.0028	5e-05	0.00822411
AT4G12980	Chr4:7589394-7591102	51.2044	4.56674	-3.48703	5e-05	0.00822411
AT4G13340	Chr4:7758609-7761057	5.00103	37.4633	2.90518	5e-05	0.00822411
AT4G15610	Chr4:8909063-8910908	13.2324	167.709	3.66381	5e-05	0.00822411
AT4G16880	Chr4:9496184-9497313	86.3303	6.7735	-3.67189	5e-05	0.00822411
AT4G22570	Chr4:11882125-11885421	272.802	33.7498	-3.0149	5e-05	0.00822411
AT4G22880	Chr4:12004767-12006209	138.034	1.46222	-6.56072	5e-05	0.00822411
AT4G23290	Chr4:12177737-12180826	21.3397	2.69152	-2.98705	5e-05	0.00822411
AT4G24780	Chr4:12770330-12772479	40.4137	4.88367	-3.04881	5e-05	0.00822411
AT4G25420	Chr4:12990883-12992458	1.64907	0	0	5e-05	0.00822411
AT4G27654	Chr4:13811644-13812126	16.1976	223.518	3.78654	5e-05	0.00822411
AT4G29930	Chr4:14644008-14647591	0	1.69074	inf	5e-05	0.00822411
AT4G31730	Chr4:15361090-15361850	2.48496	0	0	5e-05	0.00822411
AT4G31800	Chr4:15383200-15385029	25.15	246.775	3.29457	5e-05	0.00822411
AT4G35630	Chr4:16904058-16908357	14.0301	86.4158	2.62277	5e-05	0.00822411
AT4G38770	Chr4:18096808-18098565	126.621	9.0936	-3.79952	5e-05	0.00822411
AT4G38860	Chr4:18130267-18131060	61.3756	8.89782	-2.78614	5e-05	0.00822411
AT5G01100	Chr5:34595-37948	3.72035	36.0272	3.27558	5e-05	0.00822411
AT5G02180	Chr5:430876-433751	25.3448	2.60191	-3.28405	5e-05	0.00822411
AT5G02490	Chr5:550034-552647	2.18907	23.8601	3.44621	5e-05	0.00822411
AT5G07990	Chr5:2560393-2563109	41.7681	1.19168	-5.13133	5e-05	0.00822411
AT5G13080	Chr5:4149739-4151150	4.15289	79.9689	4.26725	5e-05	0.00822411
AT5G13220	Chr5:4218887-4220883	4.28645	102.501	4.57971	5e-05	0.00822411
AT5G13930	Chr5:4488687-4495585	365.792	1.84173	-7.63382	5e-05	0.00822411
AT5G15948,AT5G15950	Chr5:5205868-5208036	29.5966	4.62556	-2.67773	5e-05	0.00822411
AT5G16570	Chr5:5421742-5424566	116.171	13.2775	-3.12919	5e-05	0.00822411
AT5G16740	Chr5:5501043-5502856	1.79106	0	0	5e-05	0.00822411
AT5G17050	Chr5:5607787-5609492	48.8764	3.47564	-3.81379	5e-05	0.00822411
AT5G22580	Chr5:7502673-7503449	184.969	7.51707	-4.62097	5e-05	0.00822411
AT5G24120	Chr5:8157550-8160229	37.9773	3.6999	-3.35958	5e-05	0.00822411
AT5G24780	Chr5:8507589-8508957	6.20634	132.398	4.41499	5e-05	0.00822411
AT5G25980	Chr5:9072726-9075690	258.945	24.131	-3.42369	5e-05	0.00822411
AT5G35970	Chr5:14118875-14123340	64.2668	7.85178	-3.03298	5e-05	0.00822411
AT5G43630	Chr5:17526750-17530516	8.17503	0.705891	-3.53371	5e-05	0.00822411
AT5G45690	Chr5:18534998-18536316	0	1.46882	inf	5e-05	0.00822411
AT5G49520	Chr5:20090775-20093346	3.37178	36.7135	3.44473	5e-05	0.00822411
AT5G54585	Chr5:22175538-22176691	130.712	11.1657	-3.54925	5e-05	0.00822411
AT5G55620	Chr5:22530201-22530939	65.656	4.54644	-3.85212	5e-05	0.00822411
AT5G59050	Chr5:23839156-23842677	38.1777	3.63831	-3.39139	5e-05	0.00822411
AT5G61160	Chr5:24608723-24610304	7.96506	134.561	4.07843	5e-05	0.00822411
AT5G61270	Chr5:24638772-24640600	60.6321	8.41483	-2.84908	5e-05	0.00822411
AT5G64170	Chr5:25672465-25676746	51.182	5.14241	-3.31512	5e-05	0.00822411
AT5G64310	Chr5:25721932-25722646	25.8497	191.735	2.89089	5e-05	0.00822411
AT5G65300	Chr5:26095146-26095771	8.06412	89.8351	3.47769	5e-05	0.00822411
AT1G14870	Chr1:5128374-5129523	28.8358	178.829	2.63265	0.0001	0.0127048
AT1G20650	Chr1:7158243-7160526	61.4563	13.1553	-2.22392	0.0001	0.0127048
AT1G21500	Chr1:7529881-7531025	331.051	55.258	-2.5828	0.0001	0.0127048
AT1G25220	Chr1:8835385-8839549	22.8863	135.031	2.56073	0.0001	0.0127048
AT1G30135	Chr1:10596491-10597239	3.75685	79.3652	4.40091	0.0001	0.0127048
AT1G73870	Chr1:27779165-27780676	32.7499	2.2368	-3.87198	0.0001	0.0127048
AT1G74810	Chr1:28107863-28111857	36.1543	1.3446	-4.74892	0.0001	0.0127048
AT2G27690	Chr2:11809305-11811215	1.39209	16.3943	3.55787	0.0001	0.0127048
AT2G43500	Chr2:18061909-18066639	19.4336	3.10082	-2.64783	0.0001	0.0127048
AT3G09600	Chr3:2946405-2948995	36.017	3.6178	-3.31549	0.0001	0.0127048
AT3G28210	Chr3:10520508-10521532	2.76922	29.4776	3.41207	0.0001	0.0127048
AT3G47500	Chr3:17503999-17506058	57.8519	10.1315	-2.51352	0.0001	0.0127048
AT3G48520	Chr3:17974976-17976670	1.22348	44.3812	5.18089	0.0001	0.0127048
AT3G51240	Chr3:19025109-19026872	65.6326	1.70811	-5.26394	0.0001	0.0127048
AT3G53830	Chr3:19940678-19943858	20.4227	2.07905	-3.29618	0.0001	0.0127048
AT3G54150	Chr3:20050643-20052815	9.16409	59.236	2.69241	0.0001	0.0127048
AT3G54500	Chr3:20173618-20179027	244.174	19.5415	-3.6433	0.0001	0.0127048
AT4G10770	Chr4:6628403-6632599	26.1642	4.20362	-2.63789	0.0001	0.0127048
AT4G11910	Chr4:7156251-7158042	11.1501	54.184	2.28081	0.0001	0.0127048
AT4G13840	Chr4:8013892-8016486	60.2975	10.7615	-2.48622	0.0001	0.0127048
AT4G14740	Chr4:8450288-8454028	17.6281	2.60499	-2.75853	0.0001	0.0127048
AT4G20320	Chr4:10974462-10979464	8.9974	64.215	2.83533	0.0001	0.0127048
AT4G33150	Chr4:15985188-15991538	18.4156	141.152	2.93825	0.0001	0.0127048
AT4G38410	Chr4:17980939-17981719	0	1.63025	inf	0.0001	0.0127048
AT4G39670	Chr4:18410171-18411000	3.36505	43.7623	3.70099	0.0001	0.0127048
AT5G05600	Chr5:1672119-1674739	23.8903	272.246	3.51041	0.0001	0.0127048
AT5G11420	Chr5:3644546-3647295	42.1299	6.83503	-2.62382	0.0001	0.0127048
AT5G13330	Chr5:4272059-4274660	2.35843	30.6678	3.70083	0.0001	0.0127048
AT5G38710	Chr5:15501244-15504109	7.50632	40.2786	2.42384	0.0001	0.0127048
AT5G42800	Chr5:17164140-17165918	265.988	3.26897	-6.34638	0.0001	0.0127048
AT5G45820	Chr5:18586979-18588543	36.5416	2.22522	-4.03752	0.0001	0.0127048
AT5G67080	Chr5:26772725-26773942	4.82121	71.9058	3.89864	0.0001	0.0127048
AT1G09240	Chr1:2984880-2986130	0.813501	29.172	5.1643	0.00015	0.0166464
AT1G44446	Chr1:16848358-16851224	115.193	17.8486	-2.69017	0.00015	0.0166464
AT1G56650	Chr1:21233594-21235137	52.9799	6.28455	-3.07556	0.00015	0.0166464
AT1G58520	Chr1:21729912-21738652	23.9532	3.63349	-2.72079	0.00015	0.0166464
AT1G70090	Chr1:26400789-26402727	5.42673	28.7641	2.40611	0.00015	0.0166464
AT1G79680	Chr1:29979972-29982773	6.06097	25.7211	2.08533	0.00015	0.0166464
AT2G22240	Chr2:9449983-9454094	55.6739	3.70242	-3.91046	0.00015	0.0166464
AT2G29650	Chr2:12671099-12676049	121.772	23.0148	-2.40355	0.00015	0.0166464
AT2G34620	Chr2:14577173-14578288	30.1386	3.64268	-3.04854	0.00015	0.0166464
AT2G39420	Chr2:16460363-16463061	49.6397	230.863	2.21747	0.00015	0.0166464
AT2G41290	Chr2:17210427-17212959	13.2966	1.21633	-3.45045	0.00015	0.0166464
AT3G16370	Chr3:5556709-5558589	60.1079	10.254	-2.55137	0.00015	0.0166464
AT3G46490	Chr3:17115628-17119451	1.32488	0	0	0.00015	0.0166464
AT3G62950	Chr3:23266248-23266934	119.334	22.8725	-2.38332	0.00015	0.0166464
AT4G17770	Chr4:9876237-9880254	13.4264	1.86013	-2.8516	0.00015	0.0166464
AT4G39800	Chr4:18469347-18471967	227.859	14.883	-3.9364	0.00015	0.0166464
AT5G14180	Chr5:4571323-4574462	15.6268	188.655	3.59366	0.00015	0.0166464
AT5G14700	Chr5:4740251-4743446	11.6431	51.0708	2.13302	0.00015	0.0166464
AT5G20070	Chr5:6779853-6782482	30.1649	5.18903	-2.53933	0.00015	0.0166464
AT5G40630	Chr5:16271139-16272470	1.35377	0	0	0.00015	0.0166464
AT5G53750	Chr5:21817365-21818843	4.55268	34.781	2.93351	0.00015	0.0166464
AT1G02470	Chr1:511764-513624	4.64257	48.6424	3.38922	0.0002	0.0201333
AT1G02820	Chr1:623764-624475	61.2888	6.44707	-3.24891	0.0002	0.0201333
AT1G13340	Chr1:4567934-4571118	9.33119	44.6201	2.25756	0.0002	0.0201333
AT1G44000	Chr1:16708067-16709713	66.746	15.6674	-2.09092	0.0002	0.0201333
AT1G64500	Chr1:23953232-23954492	27.0572	4.31839	-2.64745	0.0002	0.0201333
AT1G66390	Chr1:24763956-24765541	52.9244	1.40563	-5.23464	0.0002	0.0201333
AT2G22190	Chr2:9433764-9436544	42.4378	7.7114	-2.46029	0.0002	0.0201333
AT2G23910	Chr2:10177833-10180064	1.3746	11.9755	3.123	0.0002	0.0201333
AT2G37770	Chr2:15834866-15837001	2.47118	29.2307	3.56421	0.0002	0.0201333
AT4G32480	Chr4:15676403-15677973	13.7233	64.7887	2.23911	0.0002	0.0201333
AT4G37710	Chr4:17718127-17718742	0	2.35531	inf	0.0002	0.0201333
AT5G13820	Chr5:4460893-4464666	2.74761	12.7291	2.21188	0.0002	0.0201333
AT5G15310	Chr5:4974670-4976227	32.4374	5.91119	-2.45614	0.0002	0.0201333
AT5G42380	Chr5:16942575-16943366	5.87316	72.5107	3.62599	0.0002	0.0201333
AT5G43150	Chr5:17325012-17325923	616.07	86.4385	-2.83335	0.0002	0.0201333
AT5G48657	Chr5:19733883-19735550	17.72	93.6576	2.40202	0.0002	0.0201333
AT5G49740	Chr5:20205341-20208730	66.3644	14.4879	-2.19556	0.0002	0.0201333
AT1G01340	Chr1:132327-135831	2.81779	14.8038	2.39333	0.00025	0.0233782
AT1G51760	Chr1:19199418-19201642	31.8635	205.264	2.6875	0.00025	0.0233782
AT1G66700	Chr1:24873290-24874758	3.6708	26.1843	2.83454	0.00025	0.0233782
AT2G26330	Chr2:11208182-11213971	10.731	2.32538	-2.20625	0.00025	0.0233782
AT3G15570	Chr3:5267350-5271922	26.9146	5.1992	-2.37203	0.00025	0.0233782
AT3G49130	Chr3:18210452-18211708	0	1.44663	inf	0.00025	0.0233782
AT3G62150	Chr3:23008754-23013909	4.97678	22.8196	2.19699	0.00025	0.0233782
AT4G01870	Chr4:808375-810446	6.1705	25.9909	2.07455	0.00025	0.0233782
AT4G39210	Chr4:18259608-18263417	48.6502	6.19635	-2.97296	0.00025	0.0233782
AT5G03130	Chr5:736089-736669	3.3305	0	0	0.00025	0.0233782
AT5G06510	Chr5:1984990-1987044	50.3174	4.6357	-3.4402	0.00025	0.0233782
AT5G06980	Chr5:2167467-2169391	46.5675	9.07662	-2.3591	0.00025	0.0233782
AT5G20630	Chr5:6975103-6975993	41.0688	1.20746	-5.088	0.00025	0.0233782
AT5G59130	Chr5:23870092-23873779	33.6331	6.0102	-2.4844	0.00025	0.0233782
AT1G64110	Chr1:23796718-23801725	2.95688	16.0689	2.44212	0.0003	0.0260689
AT1G66130	Chr1:24614961-24616930	35.6563	8.3855	-2.08819	0.0003	0.0260689
AT1G69160	Chr1:26000213-26001588	23.4404	3.77482	-2.63452	0.0003	0.0260689
AT1G76970	Chr1:28922665-28925404	12.3801	47.9434	1.95331	0.0003	0.0260689
AT2G46340	Chr2:19022172-19027413	23.7807	6.95759	-1.77313	0.0003	0.0260689
AT3G60390	Chr3:22320594-22322586	30.2324	4.8294	-2.64618	0.0003	0.0260689
AT4G01360	Chr4:564759-566310	2.02917	40.5368	4.32027	0.0003	0.0260689
AT4G03320	Chr4:1464466-1466165	2.32669	18.614	3.00004	0.0003	0.0260689
AT4G17615	Chr4:9816451-9819312	12.3585	66.5204	2.42829	0.0003	0.0260689
AT4G24000	Chr4:12462029-12465625	4.35907	27.0459	2.63332	0.0003	0.0260689
AT4G38825	Chr4:18121525-18122010	2.03257	0	0	0.0003	0.0260689
AT5G16360	Chr5:5355081-5356300	2.68061	29.7121	3.47042	0.0003	0.0260689
AT5G18470	Chr5:6127796-6131015	17.2511	94.2333	2.44955	0.0003	0.0260689
AT5G45650	Chr5:18513430-18518868	18.7969	3.32739	-2.49803	0.0003	0.0260689
AT1G05340	Chr1:1558843-1559903	26.0668	145.977	2.48546	0.00035	0.0289135
AT1G09310	Chr1:3009054-3009880	917.219	150.206	-2.61032	0.00035	0.0289135
AT1G10960	Chr1:3664385-3665039	176.251	44.4753	-1.98656	0.00035	0.0289135
AT1G18330	Chr1:6304359-6308013	19.6435	3.58405	-2.45439	0.00035	0.0289135
AT1G56660	Chr1:21237887-21240558	12.4207	88.5655	2.834	0.00035	0.0289135
AT2G28190	Chr2:12014497-12016569	169.872	25.0797	-2.75986	0.00035	0.0289135
AT2G29360	Chr2:12603792-12605280	151.523	38.2369	-1.9865	0.00035	0.0289135
AT3G60530	Chr3:22373214-22374387	71.0615	17.0194	-2.06189	0.00035	0.0289135
AT4G09890	Chr4:6218395-6218927	146.949	27.2114	-2.43303	0.00035	0.0289135
AT4G23680	Chr4:12336185-12337482	8.42398	50.4732	2.58294	0.00035	0.0289135
AT5G66780	Chr5:26663572-26664403	0	1.57087	inf	0.00035	0.0289135
AT1G59950	Chr1:22067868-22070705	6.36041	65.4574	3.36336	0.0004	0.031092
AT1G72520	Chr1:27308514-27312754	10.9654	69.6084	2.6663	0.0004	0.031092
AT2G10940	Chr2:4310411-4312103	20.7907	1.06329	-4.28933	0.0004	0.031092
AT2G25460	Chr2:10832753-10835483	0.742015	16.7033	4.49254	0.0004	0.031092
AT3G18050	Chr3:6180858-6182854	62.8288	13.0409	-2.26838	0.0004	0.031092
AT3G44860	Chr3:16379632-16381070	67.6092	383.586	2.50426	0.0004	0.031092
AT3G51860	Chr3:19239426-19242913	19.2884	89.0406	2.20673	0.0004	0.031092
AT3G57260	Chr3:21188516-21189859	25.5262	117.948	2.2081	0.0004	0.031092
AT4G16980	Chr4:9556977-9557812	95.6752	26.1524	-1.8712	0.0004	0.031092
AT4G26520	Chr4:13388385-13390374	34.4955	6.37279	-2.43641	0.0004	0.031092
AT4G36010	Chr4:17039062-17041141	9.72689	50.5669	2.37814	0.0004	0.031092
AT5G21100	Chr5:7168183-7170928	15.9843	1.98488	-3.00953	0.0004	0.031092
AT5G39050	Chr5:15634585-15636065	15.5917	59.1171	1.9228	0.0004	0.031092
AT5G52050	Chr5:21138861-21140680	8.07377	89.8289	3.47587	0.0004	0.031092
AT1G15385	Chr1:5292755-5293265	0	2.03771	inf	0.00045	0.0335623
AT1G23090	Chr1:8184951-8189064	6.93607	31.5798	2.18681	0.00045	0.0335623
AT1G75280	Chr1:28251959-28253619	52.7575	12.3362	-2.09648	0.00045	0.0335623
AT2G34720	Chr2:14649753-14651627	131.79	26.3846	-2.32047	0.00045	0.0335623
AT2G37180	Chr2:15617707-15619155	6.63805	32.742	2.30231	0.00045	0.0335623
AT3G03770	Chr3:945134-949042	12.2893	2.21132	-2.47442	0.00045	0.0335623
AT3G49210	Chr3:18238047-18241237	6.13583	26.0735	2.08725	0.00045	0.0335623
AT4G00700	Chr4:286050-289514	0.470689	4.23648	3.17002	0.00045	0.0335623
AT4G01080	Chr4:466390-468294	8.86706	0.975362	-3.18445	0.00045	0.0335623
AT5G64260	Chr5:25703928-25705316	45.595	191.728	2.07211	0.00045	0.0335623
AT1G33030	Chr1:11962745-11966276	4.46448	25.0697	2.48938	0.0005	0.0357016
AT1G61120	Chr1:22523636-22528811	0.262313	14.2924	5.76782	0.0005	0.0357016
AT1G63030	Chr1:23367406-23368410	0	0.848097	inf	0.0005	0.0357016
AT1G73700	Chr1:27717379-27719648	13.8762	1.46053	-3.24805	0.0005	0.0357016
AT4G16260	Chr4:9195448-9214849	22.2422	592.549	4.73556	0.0005	0.0357016
AT4G25000	Chr4:12851968-12853845	0.654421	17.424	4.73471	0.0005	0.0357016
AT4G36360	Chr4:17176341-17181261	9.17781	1.02628	-3.16073	0.0005	0.0357016
AT5G03760	Chr5:985674-990549	9.211	1.11168	-3.05062	0.0005	0.0357016
AT5G10930	Chr5:3445365-3447136	81.3518	7.70758	-3.39982	0.0005	0.0357016
AT5G44430	Chr5:17908944-17909507	112.557	2436.7	4.4362	0.0005	0.0357016
AT5G57345	Chr5:23229406-23230638	353.443	82.4862	-2.09925	0.0005	0.0357016
AT1G12090	Chr1:4089846-4090725	655.794	69.2046	-3.2443	0.00055	0.0376658
AT1G15520	Chr1:5331857-5338326	0.697725	5.82074	3.06047	0.00055	0.0376658
AT1G54020	Chr1:20161669-20163748	0.502164	9.12879	4.18419	0.00055	0.0376658
AT1G76640	Chr1:28765323-28765803	0	2.28898	inf	0.00055	0.0376658
AT2G32130,AT2G32140	Chr2:13654885-13657175	4.92221	26.5267	2.43007	0.00055	0.0376658
AT2G34810	Chr2:14685255-14687062	10.6188	45.4025	2.09615	0.00055	0.0376658
AT3G16470	Chr3:5595928-5599224	40.7806	179.127	2.13503	0.00055	0.0376658
AT3G55120	Chr3:20430113-20431470	32.529	5.45678	-2.5756	0.00055	0.0376658
AT4G35985	Chr4:17032033-17033906	6.38943	32.1813	2.33246	0.00055	0.0376658
AT5G07440	Chr5:2355936-2358194	19.8104	155.424	2.97188	0.00055	0.0376658
AT5G59320	Chr5:23928970-23929745	38.9006	180.523	2.21432	0.00055	0.0376658
AT3G26840	Chr3:9892793-9898006	9.88037	68.2877	2.78899	0.0006	0.0403401
AT3G56970	Chr3:21084109-21085150	96.3908	15.4053	-2.64547	0.0006	0.0403401
AT4G08950	Chr4:5740296-5741524	2.45218	20.7118	3.07832	0.0006	0.0403401
AT5G10625	Chr5:3358786-3359781	4.64576	29.1479	2.64941	0.0006	0.0403401
AT5G17300	Chr5:5690226-5692902	11.11	1.62007	-2.77773	0.0006	0.0403401
AT1G17420	Chr1:5977410-5981480	9.56854	69.1379	2.85311	0.00065	0.042312
AT1G23740	Chr1:8395556-8399749	139.815	29.7597	-2.23209	0.00065	0.042312
AT1G52720	Chr1:19640898-19641665	23.3543	95.5964	2.03327	0.00065	0.042312
AT1G66160	Chr1:24637195-24638608	8.36363	45.1599	2.43284	0.00065	0.042312
AT2G35930	Chr2:15082854-15084473	11.3132	75.2573	2.73382	0.00065	0.042312
AT3G61220	Chr3:22662952-22665597	60.9278	14.4122	-2.07981	0.00065	0.042312
AT4G00050	Chr4:17791-20066	16.6676	2.01684	-3.04688	0.00065	0.042312
AT5G40350	Chr5:16136593-16141361	0	1.60306	inf	0.00065	0.042312
AT5G44190	Chr5:17798368-17800824	118.291	31.3036	-1.91794	0.00065	0.042312
AT1G22530	Chr1:7955492-7958442	12.0381	44.8085	1.89616	0.0007	0.0440116
AT1G66330	Chr1:24729628-24732491	77.7958	21.2457	-1.87252	0.0007	0.0440116
AT2G23000	Chr2:9792211-9795863	15.1474	0.754649	-4.32712	0.0007	0.0440116
AT2G41310	Chr2:17221932-17224427	22.1218	4.91531	-2.17011	0.0007	0.0440116
AT3G08720	Chr3:2648453-2651160	15.4839	57.9912	1.90507	0.0007	0.0440116
AT4G06746	Chr4:4073961-4074545	32.694	165.25	2.33755	0.0007	0.0440116
AT4G35090	Chr4:16700341-16703325	287.181	48.8246	-2.55628	0.0007	0.0440116
AT5G13630	Chr5:4387333-4392227	117.1	16.3491	-2.84046	0.0007	0.0440116
AT5G17670	Chr5:5821056-5822736	61.9606	12.5421	-2.30457	0.0007	0.0440116
AT5G50800	Chr5:20665076-20667304	23.0602	0.555691	-5.37498	0.0007	0.0440116
AT1G22160	Chr1:7823148-7823971	260.928	59.2747	-2.13816	0.00075	0.04575
AT1G73600	Chr1:27669151-27673572	185.784	30.8927	-2.58829	0.00075	0.04575
AT2G35860	Chr2:15059336-15062122	12.1159	1.37744	-3.13684	0.00075	0.04575
AT2G40610	Chr2:16948862-16950557	44.0382	2.86708	-3.9411	0.00075	0.04575
AT3G04070	Chr3:1061428-1063114	3.78958	38.3473	3.33902	0.00075	0.04575
AT4G19810	Chr4:10763933-10765753	0.99819	15.7492	3.97982	0.00075	0.04575
AT5G20820	Chr5:7046750-7047396	1.47009	0	0	0.00075	0.04575
AT5G54060	Chr5:21936878-21938369	25.1387	0.560747	-5.48642	0.00075	0.04575
AT1G20190	Chr1:6998488-6999817	17.7926	0.754305	-4.55999	0.0008	0.0478493
AT1G78820	Chr1:29634123-29635813	11.5152	1.71625	-2.74621	0.0008	0.0478493
AT2G05070	Chr2:1799233-1800392	1226.7	38.209	-5.00473	0.0008	0.0478493
AT2G40100	Chr2:16745652-16747400	57.4569	11.3155	-2.34418	0.0008	0.0478493
AT4G14370	Chr4:8279640-8283263	2.26784	16.1254	2.82994	0.0008	0.0478493
AT2G32690	Chr2:13863716-13864596	50.883	11.1659	-2.18808	0.0008	0.0478494
AT1G51890	Chr1:19274637-19278552	2.60059	13.6396	2.39089	0.00085	0.0490868
AT1G62760	Chr1:23237573-23238512	1.3015	43.125	5.05028	0.00085	0.0490868
AT2G42760	Chr2:17795983-17797231	14.653	55.7424	1.92758	0.00085	0.0490868
AT3G13790	Chr3:4532910-4535867	5.10794	24.6307	2.26964	0.00085	0.0490868
AT3G17040	Chr3:5809245-5812678	55.5344	14.4442	-1.94289	0.00085	0.0490868
AT3G27210	Chr3:10045185-10047343	31.6224	124.243	1.97415	0.00085	0.0490868
AT3G61880	Chr3:22905867-22907958	5.77524	0.801252	-2.84955	0.00085	0.0490868
AT5G27760	Chr5:9830342-9831790	66.6487	215.145	1.69066	0.00085	0.0490868
AT5G47590	Chr5:19297816-19299152	4.01293	34.8518	3.11851	0.00085	0.0490868
AT5G48880	Chr5:19813345-19817897	89.031	16.213	-2.45716	0.00085	0.0490868
AT5G67390	Chr5:26887669-26889238	34.6229	3.94116	-3.13503	0.00085	0.0490868

## Sheet: LND2
Gene ID	Locus	L52 FPKM	L60 FPKM	Log2(fold_change)	p_value	q_value
AT1G01620	Chr1:225664-227302	155.454	35.1762	-2.14382	0.00015	0.0309624
AT1G01680	Chr1:246410-248367	4.28103	38.4328	3.16631	0.0002	0.0378783
AT1G03090	Chr1:739678-746479	63.4311	12.5564	-2.33677	0.0001	0.0224037
AT1G03220	Chr1:787121-788651	80.2597	16.9955	-2.23952	0.00025	0.0437405
AT1G07610	Chr1:2341541-2342123	112.572	8.65115	-3.70181	0.0001	0.0224037
AT1G09080	Chr1:2929216-2931841	0.642266	15.1609	4.56104	5e-05	0.0135081
AT1G09350	Chr1:3019818-3021441	1.93607	39.3648	4.3457	5e-05	0.0135081
AT1G10370	Chr1:3397080-3398358	38.4436	3.32675	-3.53056	0.0003	0.0475112
AT1G14250	Chr1:4868451-4871488	35.0379	2.97704	-3.55697	5e-05	0.0135081
AT1G15010	Chr1:5171206-5171742	217.79	35.8193	-2.60413	5e-05	0.0135081
AT1G17180	Chr1:5872144-5873086	2.03613	0	0	5e-05	0.0135081
AT1G17710	Chr1:6090559-6092027	3.053	117.416	5.26526	5e-05	0.0135081
AT1G20860	Chr1:7254006-7258677	0	1.9281	inf	5e-05	0.0135081
AT1G22480	Chr1:7934161-7935382	0.995753	0	0	0.0003	0.0475112
AT1G30820	Chr1:10944912-10949458	44.1947	11.2088	-1.97924	0.0003	0.0475112
AT1G32900	Chr1:11920389-11923766	2.99136	53.882	4.17093	5e-05	0.0135081
AT1G32928	Chr1:11931202-11931801	111.807	20.7086	-2.43271	0.00015	0.0309624
AT1G33960	Chr1:12346231-12348513	2.96247	23.3382	2.97782	0.0001	0.0224037
AT1G49500	Chr1:18320645-18322441	371.986	40.2165	-3.20939	0.00015	0.0309624
AT1G52290	Chr1:19470032-19472449	3.85386	22.3278	2.53447	0.0002	0.0378783
AT1G54740	Chr1:20430768-20431986	51.6755	6.60495	-2.96786	5e-05	0.0135081
AT1G55760	Chr1:20846907-20849054	8.73997	43.0451	2.30015	0.0003	0.0475112
AT1G61800	Chr1:22824439-22826774	7.72842	119.746	3.95366	5e-05	0.0135081
AT1G62440	Chr1:23111817-23115293	1.38477	0	0	5e-05	0.0135081
AT1G62710	Chr1:23223873-23226916	5.07648	32.4438	2.67604	5e-05	0.0135081
AT1G64660	Chr1:24028917-24030780	56.9726	8.30979	-2.77738	0.00015	0.0309624
AT1G66100	Chr1:24605670-24606537	187.944	12.9356	-3.86088	5e-05	0.0135081
AT1G66390	Chr1:24763956-24765541	1.55122	40.888	4.7202	0.00025	0.0437405
AT1G66760	Chr1:24901977-24904443	53.3987	2.32841	-4.51939	5e-05	0.0135081
AT1G70830	Chr1:26709946-26711462	69.2218	2.85839	-4.59795	5e-05	0.0135081
AT1G72070	Chr1:27118288-27119840	340.789	53.2905	-2.67693	0.0003	0.0475112
AT1G73010	Chr1:27464571-27466256	4.82389	240.739	5.64113	5e-05	0.0135081
AT1G78850	Chr1:29641925-29643431	143.015	23.3229	-2.61635	0.0001	0.0224037
AT2G04450	Chr2:1543319-1545462	1.21941	12.8578	3.39839	0.0003	0.0475112
AT2G04460.1	Chr2:1547537-1548999	1.98158	77.5759	5.29089	5e-05	0.0135081
AT2G11810	Chr2:4743321-4746780	1.07995	54.777	5.66453	5e-05	0.0135081
AT2G18660	Chr2:8090657-8091656	10.4406	108.784	3.38119	5e-05	0.0135081
AT2G20670	Chr2:8911859-8913534	260.413	30.3268	-3.10214	5e-05	0.0135081
AT2G20880	Chr2:8985972-8987263	50.9468	4.0238	-3.66236	5e-05	0.0135081
AT2G26020	Chr2:11089171-11089793	940.053	70.3637	-3.73984	5e-05	0.0135081
AT2G26440	Chr2:11247382-11249493	14.2753	56.1044	1.97459	0.00025	0.0437405
AT2G27380	Chr2:11713410-11715696	1.62754	20.7289	3.67088	0.0001	0.0224037
AT2G28630	Chr2:12275318-12277245	103.285	5.66026	-4.18962	5e-05	0.0135081
AT2G30362	Chr2:12936978-12939638	51.8751	9.19976	-2.49537	5e-05	0.0135081
AT2G31110	Chr2:13258328-13262099	9.60856	61.3979	2.6758	5e-05	0.0135081
AT2G37180	Chr2:15617707-15619155	35.2062	5.84988	-2.58935	0.00015	0.0309624
AT2G38310	Chr2:16050062-16051168	16.8066	100.097	2.5743	5e-05	0.0135081
AT2G38940	Chr2:16257227-16260225	1.24387	35.8348	4.84845	5e-05	0.0135081
AT2G40100	Chr2:16745652-16747400	12.367	72.4973	2.55143	0.0001	0.0224037
AT2G40130	Chr2:16765906-16769317	3.78014	19.7417	2.38473	5e-05	0.0135081
AT2G43500	Chr2:18061909-18066639	3.72415	18.355	2.30119	0.0002	0.0378783
AT3G19030	Chr3:6563978-6564424	954.954	130.248	-2.87417	0.0002	0.0378783
AT3G21550	Chr3:7591482-7592322	1.23988	0	0	0.0001	0.0224037
AT3G21560	Chr3:7595805-7597577	3.07775	25.2981	3.03908	0.0001	0.0224037
AT3G22231	Chr3:7845822-7846605	33.8515	575.272	4.08695	5e-05	0.0135081
AT3G22235	Chr3:7854418-7855814	53.168	385.326	2.85745	0.0002	0.0378783
AT3G43600	Chr3:15512606-15517506	2.08013	8.42515	2.01803	0.0002	0.0378783
AT3G46660	Chr3:17188869-17191253	31.7358	5.09885	-2.63787	0.0003	0.0475112
AT3G47340	Chr3:17437883-17441243	114.55	7.46609	-3.93948	5e-05	0.0135081
AT3G49620	Chr3:18393746-18396816	168.218	1.07524	-7.28953	0.00025	0.0437405
AT3G49790	Chr3:18468050-18469763	83.638	20.2726	-2.04463	0.00015	0.0309624
AT3G49940	Chr3:18514342-18515475	47.3554	4.09317	-3.53224	5e-05	0.0135081
AT3G59930	Chr3:22139550-22140320	7.94961	0	0	5e-05	0.0135081
AT4G00700	Chr4:286050-289514	4.63787	24.9594	2.42805	0.00025	0.0437405
AT4G01870	Chr4:808375-810446	28.2148	6.11293	-2.20652	0.00025	0.0437405
AT4G04490	Chr4:2231956-2234638	7.28105	32.8508	2.17371	0.0003	0.0475112
AT4G04500	Chr4:2238410-2240865	0.591118	13.9759	4.56335	5e-05	0.0135081
AT4G10290	Chr4:6379700-6381739	6.40768	0	0	5e-05	0.0135081
AT4G10500	Chr4:6491016-6492476	4.1574	45.761	3.46037	5e-05	0.0135081
AT4G13700	Chr4:7957071-7958919	0	3.45437	inf	5e-05	0.0135081
AT4G17670	Chr4:9833660-9834727	6.65836	57.3036	3.10539	5e-05	0.0135081
AT4G22880	Chr4:12004767-12006209	1.58132	24.2248	3.93728	5e-05	0.0135081
AT4G23150	Chr4:12125730-12128332	4.67061	31.9022	2.77197	5e-05	0.0135081
AT4G25790	Chr4:13122151-13123347	0	1.48967	inf	0.0001	0.0224037
AT4G28140	Chr4:13974690-13975908	156.387	14.3799	-3.443	5e-05	0.0135081
AT4G31290	Chr4:15185800-15188484	45.1181	8.77112	-2.36287	5e-05	0.0135081
AT4G33467	Chr4:16101463-16102196	99.2744	7.57908	-3.71133	5e-05	0.0135081
AT4G36350	Chr4:17173736-17175857	0	3.29831	inf	5e-05	0.0135081
AT4G37540	Chr4:17639532-17640665	34.369	1.85591	-4.21091	5e-05	0.0135081
AT4G39210	Chr4:18259608-18263417	6.73352	35.9112	2.415	5e-05	0.0135081
AT4G39800	Chr4:18469347-18471967	16.1453	70.571	2.12796	0.0002	0.0378783
AT5G02020	Chr5:386017-388123	371.929	46.5096	-2.99943	5e-05	0.0135081
AT5G06870	Chr5:2133917-2135166	78.7074	20.4414	-1.94501	0.0002	0.0378784
AT5G11920	Chr5:3839390-3842371	1.48782	16.3964	3.46211	0.0001	0.0224037
AT5G13320	Chr5:4267509-4271051	3.94396	56.2627	3.83446	5e-05	0.0135081
AT5G13930	Chr5:4488687-4495585	2.01362	83.9678	5.38197	5e-05	0.0135081
AT5G16570	Chr5:5421742-5424566	14.5677	143.295	3.29814	5e-05	0.0135081
AT5G17220	Chr5:5658459-5659386	4.5824	100.097	4.44915	5e-05	0.0135081
AT5G17340	Chr5:5715623-5716268	0	5.41958	inf	5e-05	0.0135081
AT5G18600	Chr5:6183257-6183954	101.505	21.378	-2.24735	0.0001	0.0224037
AT5G19230	Chr5:6467526-6468484	161.375	28.2841	-2.51235	5e-05	0.0135081
AT5G20150	Chr5:6802371-6803625	16.6751	212.962	3.67483	0.0003	0.0475112
AT5G20790	Chr5:7039910-7040654	2.44346	93.2241	5.25371	0.00025	0.0437405
AT5G24200	Chr5:8202930-8205793	1.37513	30.0695	4.45066	5e-05	0.0135081
AT5G24660	Chr5:8443278-8443834	13.8835	98.7472	2.83037	0.0001	0.0224037
AT5G24780	Chr5:8507589-8508957	142.056	1.75453	-6.33923	0.00015	0.0309624
AT5G25260	Chr5:8752683-8754485	2.6281	19.7586	2.91039	0.0001	0.0224037
AT5G25980	Chr5:9072726-9075690	26.0186	1.07079	-4.6028	5e-05	0.0135081
AT5G35777.1	Chr5:13949227-13953802	7.2104	0.410461	-4.13476	5e-05	0.0135081
AT5G42800	Chr5:17164140-17165918	3.53048	62.6726	4.1499	5e-05	0.0135081
AT5G43170	Chr5:17329274-17331646	10.6891	85.7652	3.00425	0.0001	0.0224037
AT5G45650	Chr5:18513430-18518868	3.6205	20.6744	2.51358	5e-05	0.0135081
AT5G45890	Chr5:18613258-18614930	5.82687	50.163	3.10583	5e-05	0.0135081
AT5G48570	Chr5:19690541-19693845	1.65546	16.5192	3.31884	5e-05	0.0135081
AT5G49450	Chr5:20051828-20052735	91.6614	23.0882	-1.98916	5e-05	0.0135081
AT5G50335	Chr5:20489093-20489727	2.27384	0	0	5e-05	0.0135081
AT5G52120	Chr5:21176421-21180310	42.6892	8.65129	-2.30288	0.00025	0.0437405
AT5G54610	Chr5:22184778-22186525	3.44079	46.4031	3.75341	5e-05	0.0135081
AT5G55450	Chr5:22467429-22468263	6.80607	53.5769	2.97672	0.0003	0.0475112
AT5G59050	Chr5:23839156-23842677	3.98029	33.2575	3.06273	5e-05	0.0135081
AT5G60280	Chr5:24260343-24262660	5.35683	75.6484	3.81986	5e-05	0.0135081
AT5G64120	Chr5:25659305-25661002	42.597	4.6744	-3.1879	5e-05	0.0135081
AT5G64170	Chr5:25672465-25676746	5.59238	23.73	2.08518	0.0003	0.0475112
AT5G64552	Chr5:25801527-25804980	4.24337	28.1778	2.73128	5e-05	0.0135081
AT5G65010	Chr5:25969188-25972575	37.5476	5.53173	-2.76292	5e-05	0.0135081

## Sheet: Leaf 45 vs. 60
Gene ID	Locus	L45 FPKM	L60 FPKM	Log2(fold_change)	p_value	q_value
AT1G06620	Chr1:2025600-2027271	3.50158	31.8312	3.18437	5e-05	0.00723867
AT1G07180	Chr1:2204319-2206934	34.6004	3.65789	-3.24171	5e-05	0.00723867
AT1G10550	Chr1:3479152-3480988	0	6.44282	9.99	5e-05	0.00723867
AT1G14930	Chr1:5152262-5153084	0	1.69679	9.99	5e-05	0.00723867
AT1G14940	Chr1:5154536-5155564	0	3.04844	9.99	5e-05	0.00723867
AT1G15520	Chr1:5331857-5338326	0.718154	12.8941	4.16627	5e-05	0.00723867
AT1G15670	Chr1:5389951-5391490	19.4347	104.898	2.43228	5e-05	0.00723867
AT1G17700	Chr1:6089516-6090323	3.32642	0	-9.99	5e-05	0.00723867
AT1G18060	Chr1:6211872-6213444	156.781	32.9422	-2.25074	5e-05	0.00723867
AT1G20860	Chr1:7254006-7258677	0	1.86995	9.99	5e-05	0.00723867
AT1G22150	Chr1:7818360-7821344	0	2.22715	9.99	5e-05	0.00723867
AT1G22400	Chr1:7903659-7906673	2.37116	42.9676	4.17958	5e-05	0.00723867
AT1G22530	Chr1:7955492-7958442	12.392	71.2471	2.52343	5e-05	0.00723867
AT1G54570	Chr1:20380477-20385125	4.9765	30.5671	2.61878	5e-05	0.00723867
AT1G54575	Chr1:20387059-20387710	40.7785	215.195	2.39976	5e-05	0.00723867
AT1G57630	Chr1:21345638-21346157	8.77312	108.005	3.62186	5e-05	0.00723867
AT1G62262	Chr1:23000156-23002093	0	2.67421	9.99	5e-05	0.00723867
AT1G65610	Chr1:24391678-24395360	0	1.91583	9.99	5e-05	0.00723867
AT1G65840	Chr1:24489779-24493024	9.44134	44.9133	2.25008	5e-05	0.00723867
AT1G66100	Chr1:24605670-24606537	384.005	12.3834	-4.95465	5e-05	0.00723867
AT1G66700	Chr1:24873290-24874758	3.77236	45.6908	3.59836	5e-05	0.00723867
AT1G68250	Chr1:25579372-25580194	0	9.20361	9.99	5e-05	0.00723867
AT1G70830	Chr1:26709946-26711462	62.9996	2.71913	-4.53413	5e-05	0.00723867
AT1G70840	Chr1:26712981-26714066	0	2.34453	9.99	5e-05	0.00723867
AT1G72100	Chr1:27127211-27128978	0	1.11296	9.99	5e-05	0.00723867
AT1G72416	Chr1:27258828-27260291	12.0653	424.423	5.13657	5e-05	0.00723867
AT1G74590	Chr1:28023626-28024726	6.56698	52.5535	3.00048	5e-05	0.00723867
AT1G76110	Chr1:28555041-28557586	70.3228	14.0198	-2.32653	5e-05	0.00723867
AT2G03090	Chr2:916853-918643	1.01118	0	-9.99	5e-05	0.00723867
AT2G11810	Chr2:4743321-4746780	3.74369	52.8559	3.81953	5e-05	0.00723867
AT2G14610	Chr2:6241703-6242463	27.8801	841.011	4.91482	5e-05	0.00723867
AT2G17230	Chr2:7494535-7496016	3.54699	34.9151	3.29918	5e-05	0.00723867
AT2G18660	Chr2:8090657-8091656	4.66526	105.471	4.49874	5e-05	0.00723867
AT2G20560	Chr2:8847444-8850010	5.14867	51.4975	3.32223	5e-05	0.00723867
AT2G23240	Chr2:9895854-9896325	0	5.68771	9.99	5e-05	0.00723867
AT2G24850	Chr2:10582829-10585216	4.10912	71.6048	4.12316	5e-05	0.00723867
AT2G26480	Chr2:11263962-11265684	0	1.49396	9.99	5e-05	0.00723867
AT2G27385	Chr2:11716000-11717432	296.22	28.3711	-3.38418	5e-05	0.00723867
AT2G27690	Chr2:11809305-11811215	1.4325	31.3921	4.4538	5e-05	0.00723867
AT2G29350	Chr2:12600913-12602556	9.82537	149.499	3.92748	5e-05	0.00723867
AT2G29460	Chr2:12626535-12627678	21.5818	171.758	2.99249	5e-05	0.00723867
AT2G30140	Chr2:12872133-12873820	12.086	65.1301	2.42999	5e-05	0.00723867
AT2G33070	Chr2:14028281-14031164	0	4.43573	9.99	5e-05	0.00723867
AT2G35300	Chr2:14862900-14863387	0	9.35127	9.99	5e-05	0.00723867
AT2G38310	Chr2:16050062-16051168	8.56829	95.4403	3.47752	5e-05	0.00723867
AT2G38540	Chr2:16130349-16131174	483.511	54.4606	-3.15026	5e-05	0.00723867
AT2G41260	Chr2:17206509-17207698	0	2.95635	9.99	5e-05	0.00723867
AT2G41850	Chr2:17461654-17464161	0	3.49727	9.99	5e-05	0.00723867
AT2G42560	Chr2:17714637-17716912	0	1.52119	9.99	5e-05	0.00723867
AT2G43570	Chr2:18076223-18077463	11.8899	147.284	3.63079	5e-05	0.00723867
AT2G45220	Chr2:18644083-18646447	1.44956	30.5097	4.39558	5e-05	0.00723867
AT2G47800	Chr2:19574863-19580599	2.78464	23.1851	3.05764	5e-05	0.00723867
AT3G02140	Chr3:385316-386538	4.38601	29.9503	2.77159	5e-05	0.00723867
AT3G03840	Chr3:981071-981798	2.86108	0	-9.99	5e-05	0.00723867
AT3G05630	Chr3:1635199-1640348	1.96452	15.2512	2.95667	5e-05	0.00723867
AT3G05660	Chr3:1648842-1652001	2.09051	18.989	3.18324	5e-05	0.00723867
AT3G12580	Chr3:3991260-3993792	4.28602	103.883	4.59917	5e-05	0.00723867
AT3G14760	Chr3:4956348-4957255	1.61828	0	-9.99	5e-05	0.00723867
AT3G19920	Chr3:6929710-6931806	0	0.925326	9.99	5e-05	0.00723867
AT3G21720	Chr3:7652486-7656011	0	2.08218	9.99	5e-05	0.00723867
AT3G22500	Chr3:7971624-7972907	0	3.6313	9.99	5e-05	0.00723867
AT3G23050	Chr3:8194678-8197153	91.2197	13.0488	-2.80543	5e-05	0.00723867
AT3G25010	Chr3:9109940-9112849	1.8646	31.1011	4.06003	5e-05	0.00723867
AT3G26820	Chr3:9881127-9885067	0	1.42188	9.99	5e-05	0.00723867
AT3G26830	Chr3:9887947-9889705	5.74959	90.0498	3.96919	5e-05	0.00723867
AT3G26840	Chr3:9892793-9898006	10.143	119.233	3.55523	5e-05	0.00723867
AT3G27690	Chr3:10255946-10257011	375.116	28.6158	-3.71245	5e-05	0.00723867
AT3G30775	Chr3:12448635-12451248	13.7232	128.474	3.22679	5e-05	0.00723867
AT3G46490	Chr3:17115628-17119451	1.36516	0	-9.99	5e-05	0.00723867
AT3G51810	Chr3:19214747-19215831	0	1.86205	9.99	5e-05	0.00723867
AT3G53040	Chr3:19664673-19666487	0	1.61672	9.99	5e-05	0.00723867
AT3G53250	Chr3:19742967-19743297	19.5168	0	-9.99	5e-05	0.00723867
AT3G54150	Chr3:20050643-20052815	9.43521	89.5112	3.24594	5e-05	0.00723867
AT3G54810	Chr3:20296231-20298691	26.9125	134.555	2.32184	5e-05	0.00723867
AT3G54940	Chr3:20354350-20356318	0	1.78038	9.99	5e-05	0.00723867
AT3G56290	Chr3:20878538-20879568	129.171	15.5128	-3.05776	5e-05	0.00723867
AT3G59400	Chr3:21948716-21949710	120.104	19.8485	-2.59718	5e-05	0.00723867
AT3G60530	Chr3:22373214-22374387	73.0228	10.2751	-2.82919	5e-05	0.00723867
AT3G62150	Chr3:23007082-23013909	5.12904	47.0649	3.19789	5e-05	0.00723867
AT3G62710	Chr3:23197657-23200635	0	0.892141	9.99	5e-05	0.00723867
AT3G63380	Chr3:23406610-23410360	0.919649	28.5902	4.95829	5e-05	0.00723867
AT4G04490	Chr4:2231956-2234638	3.06971	31.6979	3.36821	5e-05	0.00723867
AT4G08950	Chr4:5740296-5741524	2.5231	42.0344	4.0583	5e-05	0.00723867
AT4G09600	Chr4:6072803-6073612	0	2.17389	9.99	5e-05	0.00723867
AT4G11910	Chr4:7156251-7158042	11.4703	64.8508	2.49923	5e-05	0.00723867
AT4G13340	Chr4:7758609-7761057	5.14906	63.2519	3.61873	5e-05	0.00723867
AT4G13700	Chr4:7957071-7958919	0	3.35018	9.99	5e-05	0.00723867
AT4G16260	Chr4:9200009-9201552	22.8996	108.271	2.24126	5e-05	0.00723867
AT4G16880	Chr4:9496184-9497313	88.8849	13.2544	-2.74546	5e-05	0.00723867
AT4G22570	Chr4:11882125-11885421	280.136	31.5385	-3.15094	5e-05	0.00723867
AT4G23140	Chr4:12121382-12124205	4.89746	49.1888	3.32822	5e-05	0.00723867
AT4G23150	Chr4:12125730-12128332	1.36334	30.9019	4.50248	5e-05	0.00723867
AT4G31890	Chr4:15425885-15429113	0.97621	0	-9.99	5e-05	0.00723867
AT4G34790	Chr4:16594468-16595153	6.40649	0	-9.99	5e-05	0.00723867
AT4G36350	Chr4:17173736-17175857	0	3.19883	9.99	5e-05	0.00723867
AT4G38770	Chr4:18096808-18098565	130.227	15.4975	-3.07092	5e-05	0.00723867
AT4G39670	Chr4:18410171-18411000	3.46354	55.9489	4.01379	5e-05	0.00723867
AT5G02020	Chr5:386017-388123	336.526	44.4732	-2.91971	5e-05	0.00723867
AT5G03130	Chr5:736089-736669	3.42847	0	-9.99	5e-05	0.00723867
AT5G03230	Chr5:769513-770385	144.272	21.4058	-2.75271	5e-05	0.00723867
AT5G10150	Chr5:3181982-3183865	26.6495	3.71222	-2.84375	5e-05	0.00723867
AT5G16030	Chr5:5238177-5243329	239.173	21.6053	-3.4686	5e-05	0.00723867
AT5G17340	Chr5:5715623-5716268	0	5.25612	9.99	5e-05	0.00723867
AT5G18600	Chr5:6183257-6183954	151.208	20.5529	-2.87912	5e-05	0.00723867
AT5G22470	Chr5:7446973-7451049	0	0.960744	9.99	5e-05	0.00723867
AT5G22580	Chr5:7502673-7503449	190.117	4.02573	-5.56149	5e-05	0.00723867
AT5G24030	Chr5:8118316-8122784	3.53183	23.4641	2.73197	5e-05	0.00723867
AT5G24120	Chr5:8157550-8160229	39.0385	3.8715	-3.33393	5e-05	0.00723867
AT5G25980	Chr5:9072726-9075690	265.879	1.02637	-8.01708	5e-05	0.00723867
AT5G35660	Chr5:13852389-13853717	0	7.53202	9.99	5e-05	0.00723867
AT5G36910	Chr5:14561816-14562750	5.01544	0	-9.99	5e-05	0.00723867
AT5G38710	Chr5:15501244-15504109	7.7114	64.3214	3.06023	5e-05	0.00723867
AT5G39530	Chr5:15826088-15828035	77.3067	13.7644	-2.48965	5e-05	0.00723867
AT5G39720	Chr5:15899645-15900653	0	9.78963	9.99	5e-05	0.00723867
AT5G42380	Chr5:16942575-16943366	6.04927	87.614	3.85633	5e-05	0.00723867
AT5G44310	Chr5:17847780-17849536	0	2.30504	9.99	5e-05	0.00723867
AT5G44578	Chr5:17977176-17978638	4.39797	0	-9.99	5e-05	0.00723867
AT5G45690	Chr5:18534998-18536316	0	5.14663	9.99	5e-05	0.00723867
AT5G45820	Chr5:18586979-18588543	37.5978	3.9837	-3.23847	5e-05	0.00723867
AT5G50335	Chr5:20489093-20489727	41.7451	0	-9.99	5e-05	0.00723867
AT5G52640	Chr5:21352398-21355361	2.988	99.1078	5.05175	5e-05	0.00723867
AT5G52882	Chr5:21433878-21438659	2.11765	24.1082	3.50899	5e-05	0.00723867
AT5G53750	Chr5:21817365-21818843	4.67568	92.8702	4.31197	5e-05	0.00723867
AT5G54585	Chr5:22175538-22176691	134.574	6.96221	-4.27272	5e-05	0.00723867
AT5G60280	Chr5:24260343-24262660	2.74347	73.3202	4.74014	5e-05	0.00723867
AT5G61160	Chr5:24608723-24610304	8.19042	65.6658	3.00313	5e-05	0.00723867
AT5G61270	Chr5:24638772-24640600	62.2683	12.624	-2.30233	5e-05	0.00723867
AT5G65010	Chr5:25969188-25972575	36.5771	5.3287	-2.77909	5e-05	0.00723867
AT1G07620	Chr1:2344389-2346842	7.46087	37.0248	2.31108	0.0001	0.012354
AT1G17710	Chr1:6090559-6092027	3.03011	113.865	5.23182	0.0001	0.012354
AT1G62540	Chr1:23151793-23155717	22.3258	2.77701	-3.00711	0.0001	0.012354
AT1G74710	Chr1:28070294-28074148	5.52853	76.2595	3.78595	0.0001	0.012354
AT1G77580	Chr1:29144024-29147584	17.4193	1.92988	-3.17411	0.0001	0.012354
AT2G28190	Chr2:12014497-12016569	174.2	21.1374	-3.04288	0.0001	0.012354
AT2G47190	Chr2:19376201-19377531	7.03882	46.8626	2.73503	0.0001	0.012354
AT3G54720	Chr3:20254724-20257848	26.1514	3.18017	-3.03971	0.0001	0.012354
AT3G59710	Chr3:22054936-22057156	1.27259	0	-9.99	0.0001	0.012354
AT4G10500	Chr4:6491016-6492476	1.981	44.3655	4.48513	0.0001	0.012354
AT4G12980	Chr4:7589394-7591102	52.6322	7.92976	-2.7306	0.0001	0.012354
AT4G21850	Chr4:11591115-11592238	3.17781	52.7303	4.05253	0.0001	0.012354
AT4G21870	Chr4:11603567-11604331	16.7996	179.333	3.41615	0.0001	0.012354
AT4G24275	Chr4:12588518-12589062	3.19922	0	-9.99	0.0001	0.012354
AT4G24780	Chr4:12770330-12772479	41.6066	5.36787	-2.95439	0.0001	0.012354
AT4G34135	Chr4:16345280-16347133	5.55272	41.1104	2.88824	0.0001	0.012354
AT4G36010	Chr4:17039062-17041141	10.0161	67.8584	2.76021	0.0001	0.012354
AT4G36540	Chr4:17243582-17245296	59.2687	7.81756	-2.92248	0.0001	0.012354
AT5G01880,AT5G01881	Chr5:338898-340266	39.4315	7.41661	-2.41052	0.0001	0.012354
AT5G47850	Chr5:19378700-19381082	1.08532	13.8113	3.66965	0.0001	0.012354
AT5G52760	Chr5:21386823-21387703	33.7857	231.028	2.77359	0.0001	0.012354
AT5G56100	Chr5:22717114-22717751	114.137	10.826	-3.39819	0.0001	0.012354
AT1G02470	Chr1:511764-513624	4.77679	46.222	3.27447	0.00015	0.015975
AT1G17420	Chr1:5977410-5981480	9.85061	53.6899	2.44636	0.00015	0.015975
AT1G21240	Chr1:7434302-7436830	4.69972	36.3983	2.95322	0.00015	0.015975
AT1G28480	Chr1:10013473-10014073	10.4429	107.477	3.36344	0.00015	0.015975
AT1G30900	Chr1:10997274-11000543	1.87173	21.0768	3.49321	0.00015	0.015975
AT1G45191	Chr1:17116005-17119188	16.4229	0.484802	-5.08217	0.00015	0.015975
AT1G65690	Chr1:24431429-24432953	16.9545	84.4577	2.31656	0.00015	0.015975
AT1G67810	Chr1:25426487-25427349	46.1046	188.533	2.03183	0.00015	0.015975
AT1G73870	Chr1:27779165-27780676	33.6365	2.91967	-3.52615	0.00015	0.015975
AT2G29110	Chr2:12506879-12510552	1.11637	10.24	3.19732	0.00015	0.015975
AT2G32130,AT2G32140	Chr2:13654885-13657175	5.06481	45.0544	3.15309	0.00015	0.015975
AT3G13380	Chr3:4346556-4350923	1.08699	7.31169	2.74987	0.00015	0.015975
AT3G24450	Chr3:8880064-8881722	1.23104	0	-9.99	0.00015	0.015975
AT3G56970	Chr3:21084109-21085150	99.4324	4.41224	-4.49413	0.00015	0.015975
AT3G60390	Chr3:22320594-22322586	31.0777	2.66343	-3.54452	0.00015	0.015975
AT3G62950	Chr3:23266248-23266934	123.039	2.02208	-5.92714	0.00015	0.015975
AT4G00700	Chr4:286050-289514	0.484404	24.1402	5.63908	0.00015	0.015975
AT4G01750	Chr4:756362-758590	6.73368	36.6996	2.4463	0.00015	0.015975
AT4G35630	Chr4:16904058-16908357	14.4481	67.6858	2.22797	0.00015	0.015975
AT4G38860	Chr4:18130267-18131060	63.224	9.715	-2.70219	0.00015	0.015975
AT5G13080	Chr5:4149739-4151150	4.27523	39.7294	3.21613	0.00015	0.015975
AT5G25260	Chr5:8752683-8754485	0.981437	19.159	4.28698	0.00015	0.015975
AT5G66780	Chr5:26663572-26664403	0	3.51067	9.99	0.00015	0.015975
AT1G01060	Chr1:33378-37871	18.8704	1.61554	-3.54604	0.0002	0.0192031
AT1G02820	Chr1:623764-624475	63.0976	5.81274	-3.4403	0.0002	0.0192031
AT1G09240	Chr1:2984880-2986130	0.834861	58.7235	6.13626	0.0002	0.0192031
AT1G10370	Chr1:3397080-3398358	25.9219	3.20085	-3.01765	0.0002	0.0192031
AT1G14250	Chr1:4868451-4871488	29.4224	2.87219	-3.35669	0.0002	0.0192031
AT1G17380	Chr1:5955487-5957212	15.6189	108.64	2.79819	0.0002	0.0192031
AT1G19450	Chr1:6731433-6734882	33.6536	7.95219	-2.08134	0.0002	0.0192031
AT1G33030	Chr1:11962745-11966276	4.58635	28.433	2.63215	0.0002	0.0192031
AT1G52342	Chr1:19492254-19492769	148.542	25.2529	-2.55635	0.0002	0.0192031
AT1G58520	Chr1:21729912-21738652	24.5503	4.52317	-2.44034	0.0002	0.0192031
AT1G73010	Chr1:27464571-27466256	1.83994	233.446	6.98728	0.0002	0.0192031
AT2G14247	Chr2:6034347-6034835	172.261	9.76012	-4.14155	0.0002	0.0192031
AT3G09600	Chr3:2946386-2948995	36.9504	5.75235	-2.68337	0.0002	0.0192031
AT3G14200	Chr3:4712570-4714666	14.5249	66.1966	2.18823	0.0002	0.0192031
AT3G20820	Chr3:7280877-7282177	64.8475	12.9568	-2.32334	0.0002	0.0192031
AT3G44300	Chr3:15983310-15985535	9.15548	58.6275	2.67887	0.0002	0.0192031
AT4G31290	Chr4:15185800-15188484	57.2887	8.41049	-2.76799	0.0002	0.0192031
AT5G20820	Chr5:7046750-7047396	1.51239	0	-9.99	0.0002	0.0192031
AT5G24200	Chr5:8202930-8205793	1.11415	29.1568	4.70982	0.0002	0.0192031
AT1G13340	Chr1:4567934-4571118	9.60325	50.291	2.38871	0.00025	0.0224891
AT1G18620	Chr1:6409945-6414451	28.5085	5.5033	-2.37302	0.00025	0.0224891
AT1G44000	Chr1:16708067-16709713	68.639	15.9971	-2.10122	0.00025	0.0224891
AT1G51890	Chr1:19274657-19278574	2.79108	28.1507	3.33427	0.00025	0.0224891
AT2G29170	Chr2:12541863-12542282	196.117	17.8113	-3.46085	0.00025	0.0224891
AT2G35930	Chr2:15082854-15084473	11.657	55.3885	2.24839	0.00025	0.0224891
AT2G36580	Chr2:15339121-15345337	10.9709	49.5458	2.17509	0.00025	0.0224891
AT2G38940	Chr2:16257227-16260225	0.793956	34.7401	5.4514	0.00025	0.0224891
AT3G09350	Chr3:2871044-2873312	8.70591	41.2936	2.24585	0.00025	0.0224891
AT3G27050	Chr3:9978094-9979699	86.431	19.0779	-2.17965	0.00025	0.0224891
AT5G17300	Chr5:5690226-5692902	11.4148	1.17258	-3.28315	0.00025	0.0224891
AT5G18470	Chr5:6127796-6131015	17.7695	99.9611	2.49196	0.00025	0.0224891
AT5G54380	Chr5:22077091-22079880	2.54663	15.6386	2.61845	0.00025	0.0224891
AT1G32350	Chr1:11666976-11668690	2.27494	50.0009	4.45806	0.0003	0.0256189
AT1G44446	Chr1:16848358-16851224	118.477	22.7683	-2.37951	0.0003	0.0256189
AT1G61260	Chr1:22593464-22595079	6.71771	32.8592	2.29025	0.0003	0.0256189
AT1G72520	Chr1:27308514-27312754	11.2897	78.8417	2.80395	0.0003	0.0256189
AT2G38860	Chr2:16233314-16235235	21.5443	110.939	2.36439	0.0003	0.0256189
AT3G01830	Chr3:296053-299263	11.3226	122.89	3.44009	0.0003	0.0256189
AT3G22600	Chr3:8006507-8007471	6.62808	156.212	4.55877	0.0003	0.0256189
AT3G48520	Chr3:17974976-17976670	1.26148	16.816	3.73664	0.0003	0.0256189
AT3G51240	Chr3:19025109-19026872	67.2666	6.39752	-3.39431	0.0003	0.0256189
AT3G61890	Chr3:22914153-22915325	154.245	27.766	-2.47383	0.0003	0.0256189
AT4G25390	Chr4:12977340-12979568	6.26036	26.9278	2.10478	0.0003	0.0256189
AT1G13650	Chr1:4680431-4682196	52.5189	1.32144	-5.31265	0.00035	0.0294811
AT1G75100	Chr1:28190815-28193800	36.2627	8.73194	-2.05411	0.00035	0.0294811
AT2G29120	Chr2:12511291-12515933	7.16657	29.5454	2.04358	0.00035	0.0294811
AT1G17615	Chr1:6059440-6060667	0	2.25355	9.99	0.0004	0.0316769
AT1G20650	Chr1:7158243-7160526	63.1488	14.4346	-2.12922	0.0004	0.0316769
AT1G55210	Chr1:20597789-20598708	19.8284	100.065	2.3353	0.0004	0.0316769
AT1G61800	Chr1:22824439-22826774	14.1215	113.966	3.01264	0.0004	0.0316769
AT1G68620	Chr1:25765946-25767240	3.86608	31.1211	3.00895	0.0004	0.0316769
AT2G22500	Chr2:9563223-9564751	25.3684	118.349	2.22195	0.0004	0.0316769
AT2G26330	Chr2:11208182-11213971	11.019	1.84666	-2.577	0.0004	0.0316769
AT2G46830	Chr2:19245671-19248914	73.3485	7.27124	-3.33449	0.0004	0.0316769
AT3G54500	Chr3:20173618-20179027	250.647	25.309	-3.30794	0.0004	0.0316769
AT3G54640	Chr3:20223147-20225523	43.6945	180.789	2.04879	0.0004	0.0316769
AT4G25000	Chr4:12851968-12853845	0.674092	14.8018	4.45668	0.0004	0.0316769
AT5G02490	Chr5:550034-552647	2.25071	141.537	5.97465	0.0004	0.0316769
AT5G13320	Chr5:4267509-4271051	3.35834	54.5457	4.02165	0.0004	0.0316769
AT5G17670	Chr5:5821056-5822736	63.7089	14.9227	-2.09399	0.0004	0.0316769
AT1G01560	Chr1:202135-204335	5.56385	45.0584	3.01764	0.00045	0.0337609
AT1G76650	Chr1:28766749-28768138	53.8808	357.98	2.73203	0.00045	0.0337609
AT2G39710	Chr2:16561787-16563380	3.71593	18.6889	2.33039	0.00045	0.0337609
AT3G12320	Chr3:3923734-3925465	71.1363	12.3224	-2.5293	0.00045	0.0337609
AT3G17040	Chr3:5809265-5812678	57.1524	13.5882	-2.07246	0.00045	0.0337609
AT3G25560	Chr3:9278877-9282860	17.0864	3.76417	-2.18244	0.00045	0.0337609
AT4G01460	Chr4:620758-622945	19.3224	0.805459	-4.58432	0.00045	0.0337609
AT4G21650	Chr4:11501197-11504678	7.80859	0.953084	-3.03439	0.00045	0.0337609
AT5G04150	Chr5:1138558-1139476	84.5613	10.5186	-3.00705	0.00045	0.0337609
AT5G35490	Chr5:13689816-13693552	79.2092	11.5212	-2.78137	0.00045	0.0337609
AT5G48400	Chr5:19616243-19619246	0.259755	7.80382	4.90896	0.00045	0.0337609
AT5G48570	Chr5:19690541-19693845	1.78965	15.9915	3.15955	0.00045	0.0337609
AT5G66640	Chr5:26599383-26601949	5.65333	40.8683	2.85381	0.00045	0.0337609
AT1G16090	Chr1:5516258-5517822	6.53102	29.3533	2.16814	0.0005	0.0360525
AT1G52190	Chr1:19434508-19438971	46.1116	10.1454	-2.18431	0.0005	0.0360525
AT3G12830	Chr3:4078650-4079608	9.99101	45.059	2.17311	0.0005	0.0360525
AT3G27210	Chr3:10045185-10047343	32.5332	121.699	1.90333	0.0005	0.0360525
AT3G49210	Chr3:18238047-18241237	6.30667	30.2037	2.25977	0.0005	0.0360525
AT3G57040	Chr3:21109613-21111432	38.8644	2.06526	-4.23405	0.0005	0.0360525
AT4G03320	Chr4:1464466-1466165	2.39074	19.4251	3.02239	0.0005	0.0360525
AT5G05890	Chr5:1772542-1774113	11.9678	1.47844	-3.01702	0.0005	0.0360525
AT5G35480	Chr5:13689203-13689558	707.955	168.819	-2.06818	0.0005	0.0360525
AT5G55450	Chr5:22467429-22468263	8.13579	51.8238	2.67126	0.0005	0.0360525
AT1G09932	Chr1:3230449-3233109	3.84031	52.6938	3.77834	0.00055	0.03803
AT1G19050	Chr1:6577832-6579178	80.5476	17.2067	-2.22687	0.00055	0.03803
AT1G32960	Chr1:11945306-11948650	1.40395	10.9544	2.96395	0.00055	0.03803
AT1G58420	Chr1:21707378-21708118	11.4856	64.2154	2.48309	0.00055	0.03803
AT1G65481	Chr1:24341025-24341739	0	1.82622	9.99	0.00055	0.03803
AT2G26150	Chr2:11135681-11137598	0.563044	44.2534	6.2964	0.00055	0.03803
AT3G10720	Chr3:3354446-3357614	19.9156	2.58253	-2.94705	0.00055	0.03803
AT3G19680	Chr3:6840280-6842856	18.6784	120.066	2.68439	0.00055	0.03803
AT3G22840	Chr3:8084446-8085560	85.6888	12.9375	-2.72754	0.00055	0.03803
AT5G25250	Chr5:8749726-8751636	39.8919	195.73	2.2947	0.00055	0.03803
AT5G55620	Chr5:22530201-22530939	67.4694	12.4953	-2.43284	0.00055	0.03803
AT1G09080	Chr1:2929216-2931841	0.559143	14.6997	4.71642	0.0006	0.0404313
AT1G09350	Chr1:3019818-3021441	6.06524	37.3826	2.62373	0.0006	0.0404313
AT3G10320	Chr3:3195313-3197346	0.616178	16.5687	4.74897	0.0006	0.0404313
AT3G15570	Chr3:5267350-5271922	27.6678	6.96324	-1.99038	0.0006	0.0404313
AT3G50650	Chr3:18806257-18808210	4.33747	20.0274	2.20705	0.0006	0.0404313
AT4G03450	Chr4:1529445-1531780	1.85148	13.9852	2.91714	0.0006	0.0404313
AT5G33290	Chr5:12558255-12562020	21.2603	80.9628	1.9291	0.0006	0.0404313
AT1G01340	Chr1:132296-135923	2.93493	16.2794	2.47165	0.00065	0.0421159
AT1G49005	Chr1:18128685-18131522	1.3467	0	-9.99	0.00065	0.0421159
AT1G70090	Chr1:26400789-26402727	5.57776	26.4063	2.24312	0.00065	0.0421159
AT1G74840	Chr1:28115896-28117405	125.92	34.436	-1.87051	0.00065	0.0421159
AT3G49940	Chr3:18514342-18515475	32.9303	3.9209	-3.07016	0.00065	0.0421159
AT4G34730	Chr4:16569395-16573680	42.1828	10.792	-1.96669	0.00065	0.0421159
AT4G39330	Chr4:18291217-18293512	32.8542	5.94483	-2.46637	0.00065	0.0421159
AT5G02180	Chr5:430876-433751	26.0584	5.3267	-2.29043	0.00065	0.0421159
AT5G35777.1	Chr5:13949227-13953802	9.39732	0.393648	-4.57727	0.00065	0.0421159
AT5G40350	Chr5:16136593-16141361	0	1.18313	9.99	0.00065	0.0421159
AT5G59080	Chr5:23847404-23848557	168.413	23.0707	-2.86787	0.00065	0.0421159
AT1G08050	Chr1:2498835-2501427	1.00232	8.25815	3.04248	0.0007	0.0433836
AT1G47890	Chr1:17643975-17647035	0.401649	10.3493	4.68745	0.0007	0.0433836
AT1G51660	Chr1:19154322-19155947	15.3624	56.0186	1.8665	0.0007	0.0433836
AT1G67195	Chr1:25137110-25137937	156.159	40.3497	-1.95239	0.0007	0.0433836
AT1G75690	Chr1:28422109-28423285	371	63.1167	-2.55533	0.0007	0.0433836
AT1G78820	Chr1:29634123-29635813	11.8395	0.471237	-4.65101	0.0007	0.0433836
AT2G44500	Chr2:18374291-18376790	13.6707	59.197	2.11444	0.0007	0.0433836
AT3G09940	Chr3:3056374-3059148	2.9307	20.1209	2.77938	0.0007	0.0433836
AT3G28340	Chr3:10588946-10590552	4.09389	19.095	2.22165	0.0007	0.0433836
AT4G11211	Chr4:6836105-6836588	107.899	13.3867	-3.0108	0.0007	0.0433836
AT4G17615	Chr4:9816451-9819312	12.7079	48.3332	1.92729	0.0007	0.0433836
AT5G07990	Chr5:2560393-2563109	42.8056	6.35425	-2.75201	0.0007	0.0433836
AT5G44260	Chr5:17829625-17831225	21.8787	4.42305	-2.30641	0.0007	0.0433836
AT1G35230	Chr1:12917148-12917763	6.32204	83.0276	3.71513	0.00075	0.0449782
AT1G62760	Chr1:23237573-23238512	1.33726	40.3551	4.9154	0.00075	0.0449782
AT1G65390	Chr1:24292471-24294707	13.0209	52.9201	2.02298	0.00075	0.0449782
AT1G75040	Chr1:28177702-28178940	20.872	521.25	4.64233	0.00075	0.0449782
AT1G78970	Chr1:29703061-29711421	9.36455	0.665292	-3.81515	0.00075	0.0449782
AT2G29360	Chr2:12603802-12605271	155.771	42.5721	-1.87144	0.00075	0.0449782
AT3G08720	Chr3:2648508-2651160	15.9215	74.8719	2.23345	0.00075	0.0449782
AT3G28210	Chr3:10520508-10521532	2.85012	20.1393	2.82091	0.00075	0.0449782
AT4G06534,AT4G06536	Chr4:3356758-3361423	18.2644	1.14342	-3.99761	0.00075	0.0449782
AT5G13820	Chr5:4460893-4464666	2.82225	15.1177	2.42132	0.00075	0.0449782
AT1G20030	Chr1:6945424-6947344	31.9896	4.71418	-2.76253	0.0008	0.0466189
AT2G23673	Chr2:10064204-10065748	5.32528	0	-9.99	0.0008	0.0466189
AT2G25900	Chr2:11041330-11043209	249.978	18.8423	-3.72976	0.0008	0.0466189
AT2G26440	Chr2:11247382-11249493	12.3975	54.041	2.12401	0.0008	0.0466189
AT3G02840	Chr3:618408-623558	14.6026	67.8906	2.21699	0.0008	0.0466189
AT4G11850	Chr4:7129122-7133200	10.5387	46.6376	2.14579	0.0008	0.0466189
AT4G23680	Chr4:12336185-12337482	8.65627	41.5644	2.26353	0.0008	0.0466189
AT4G35180	Chr4:16736756-16740465	0.578692	9.01734	3.96183	0.0008	0.0466189
AT5G48657	Chr5:19733883-19735550	18.2378	82.5914	2.17906	0.0008	0.0466189
AT2G46710	Chr2:19191934-19194849	25.6151	4.50746	-2.50661	0.00085	0.048317
AT3G05936	Chr3:1773017-1774589	57.1814	10.2271	-2.48315	0.00085	0.048317
AT3G46370	Chr3:17051467-17055802	20.3741	3.43397	-2.56879	0.00085	0.048317
AT4G35380	Chr4:16819849-16826061	0.184907	3.18584	4.1068	0.00085	0.048317
AT5G05600	Chr5:1672119-1674739	24.5973	155.253	2.65805	0.00085	0.048317
AT5G08000	Chr5:2563553-2565491	1.80039	0	-9.99	0.00085	0.048317
AT5G11420	Chr5:3644546-3647295	43.3459	10.1302	-2.09723	0.00085	0.048317
AT1G18360	Chr1:6315650-6319427	24.3763	4.42534	-2.46162	0.0009	0.0493429
AT1G64390	Chr1:23911118-23915229	7.29796	1.04959	-2.79767	0.0009	0.0493429
AT1G71880	Chr1:27048830-27056433	26.4849	121.956	2.20312	0.0009	0.0493429
AT2G29980	Chr2:12781590-12785053	47.9639	13.0139	-1.88189	0.0009	0.0493429
AT3G50930	Chr3:18929525-18931839	12.2391	83.4696	2.76975	0.0009	0.0493429
AT4G30180	Chr4:14768935-14769648	1.10767	0	-9.99	0.0009	0.0493429
AT4G39950	Chr4:18525245-18527579	10.0237	44.4313	2.14816	0.0009	0.0493429
AT5G10760	Chr5:3400341-3402207	16.2468	143.602	3.14384	0.0009	0.0493429
AT5G15310	Chr5:4974670-4976227	33.2995	6.34131	-2.39265	0.0009	0.0493429
AT5G24770	Chr5:8500475-8502224	69.9528	16.1565	-2.11427	0.0009	0.0493429
AT5G43700	Chr5:17550232-17551581	64.8615	17.7812	-1.86701	0.0009	0.0493429
AT5G49450	Chr5:20051828-20052735	94.243	22.1428	-2.08955	0.0009	0.0493429

## Sheet: LAD
Gene ID	Locus	L_control FPKM	L_glyphosate FPKM	Log2(fold_change)	p_value	q_value
AT1G01060	Chr1:33378-37871	76.2333	2.28982	-5.05712	5e-05	0.000309148
AT1G01080	Chr1:45295-47019	69.7458	22.2927	-1.64553	5e-05	0.000309148
AT1G01120	Chr1:57268-59167	76.7481	7.53884	-3.34772	5e-05	0.000309148
AT1G01300	Chr1:116942-118764	17.3122	3.62263	-2.25668	5e-05	0.000309148
AT1G01340	Chr1:132064-135831	4.43589	19.1804	2.11234	5e-05	0.000309148
AT1G01430	Chr1:156650-158713	68.729	13.0103	-2.40126	5e-05	0.000309148
AT1G01480	Chr1:175781-178400	0.167947	109.171	9.34437	5e-05	0.000309148
AT1G01520	Chr1:190554-192432	10.1734	0.497366	-4.35435	5e-05	0.000309148
AT1G01540	Chr1:195779-198684	50.1298	12.592	-1.99316	5e-05	0.000309148
AT1G01560	Chr1:202135-204335	2.28265	52.6706	4.52822	5e-05	0.000309148
AT1G01610	Chr1:218993-224340	26.1508	3.31478	-2.97987	5e-05	0.000309148
AT1G01620	Chr1:225664-227302	435.318	109.084	-1.99663	5e-05	0.000309148
AT1G01680	Chr1:246410-248367	1.85446	47.3011	4.6728	5e-05	0.000309148
AT1G01770,AT1G01780	Chr1:278606-284252	18.1223	86.053	2.24746	5e-05	0.000309148
AT1G01790	Chr1:284501-291173	71.8974	15.23	-2.23902	5e-05	0.000309148
AT1G01970	Chr1:338290-340077	22.3889	8.48351	-1.40005	5e-05	0.000309148
AT1G02170	Chr1:411778-414645	28.9531	83.3279	1.52508	5e-05	0.000309148
AT1G02205	Chr1:418747-422438	16.5391	3.78525	-2.12742	5e-05	0.000309148
AT1G02220	Chr1:428622-430698	4.0931	215.205	5.71637	5e-05	0.000309148
AT1G02350	Chr1:469816-471690	30.3001	3.22625	-3.23139	5e-05	0.000309148
AT1G02390	Chr1:480851-483292	2.83713	48.1358	4.08461	5e-05	0.000309148
AT1G02400	Chr1:486800-489577	3.37113	61.0336	4.1783	5e-05	0.000309148
AT1G02460	Chr1:504672-507204	0.581192	4.76781	3.03624	5e-05	0.000309148
AT1G02470	Chr1:511764-513624	2.09094	150.971	6.17398	5e-05	0.000309148
AT1G02620	Chr1:557091-557986	7.4618	0.504129	-3.88766	5e-05	0.000309148
AT1G02640	Chr1:564204-567769	11.5	0.506268	-4.50559	5e-05	0.000309148
AT1G02660	Chr1:571954-574981	8.22669	64.6913	2.97519	5e-05	0.000309148
AT1G02816	Chr1:621460-622469	26.7612	69.8411	1.38393	5e-05	0.000309148
AT1G02820	Chr1:623764-624475	145.031	8.81754	-4.03984	5e-05	0.000309148
AT1G02850	Chr1:630504-633259	1.89095	59.7976	4.9829	5e-05	0.000309148
AT1G02920	Chr1:654449-662456	62.4772	3781.11	5.91934	5e-05	0.000309148
AT1G02930	Chr1:654449-662456	99.6669	3946.34	5.30726	5e-05	0.000309148
AT1G03106	Chr1:748101-749034	0	0.486246	inf	5e-05	0.000309148
AT1G03130	Chr1:753306-754198	2005.61	304.831	-2.71796	5e-05	0.000309148
AT1G03220	Chr1:787121-788746	60.4051	1565.39	4.69571	5e-05	0.000309148
AT1G03290	Chr1:807360-810873	20.7446	58.581	1.4977	5e-05	0.000309148
AT1G03420.1	Chr1:844435-847739	26.1858	7.13233	-1.87634	5e-05	0.000309148
AT1G03457	Chr1:860787-864125	3.9849	0.258194	-3.94802	5e-05	0.000309148
AT1G03600	Chr1:898875-899655	1013.95	76.7283	-3.72408	5e-05	0.000309148
AT1G03630	Chr1:907641-909376	160.865	24.7735	-2.69898	5e-05	0.000309148
AT1G03790	Chr1:954524-956097	0	4.15316	inf	5e-05	0.000309148
AT1G03850	Chr1:976096-977761	11.5979	164.755	3.82839	5e-05	0.000309148
AT1G03870	Chr1:982505-983540	102.802	6.96059	-3.88451	5e-05	0.000309148
AT1G04040	Chr1:1040382-1043864	108.787	5.2002	-4.3868	5e-05	0.000309148
AT1G04240	Chr1:1128187-1129551	73.2063	2.96763	-4.62458	5e-05	0.000309148
AT1G04250	Chr1:1136257-1138613	42.8542	0.745578	-5.84493	5e-05	0.000309148
AT1G04420	Chr1:1191603-1193892	97.8367	27.0099	-1.85689	5e-05	0.000309148
AT1G04430	Chr1:1198117-1201527	47.3015	9.3754	-2.33493	5e-05	0.000309148
AT1G04550	Chr1:1240374-1242121	18.0424	3.88587	-2.21508	5e-05	0.000309148
AT1G04640	Chr1:1292079-1293357	66.326	18.4123	-1.8489	5e-05	0.000309148
AT1G04680	Chr1:1303528-1307884	34.1748	1.1811	-4.85473	5e-05	0.000309148
AT1G04780	Chr1:1340668-1343584	14.1672	65.3781	2.20625	5e-05	0.000309148
AT1G04800	Chr1:1348451-1349286	39.4407	3.57489	-3.46371	5e-05	0.000309148
AT1G04960	Chr1:1407737-1410868	22.4272	68.1377	1.6032	5e-05	0.000309148
AT1G04970	Chr1:1411169-1413627	22.6352	89.1688	1.97797	5e-05	0.000309148
AT1G04980	Chr1:1413643-1416144	2.13237	21.1353	3.30912	5e-05	0.000309148
AT1G04990	Chr1:1419079-1421789	11.291	59.3549	2.39419	5e-05	0.000309148
AT1G05000	Chr1:1425592-1428782	2.94898	40.4461	3.77771	5e-05	0.000309148
AT1G05060	Chr1:1451029-1452872	20.1794	53.2503	1.39991	5e-05	0.000309148
AT1G05100	Chr1:1469609-1470881	0.429033	101.14	7.88105	5e-05	0.000309148
AT1G05135	Chr1:1477499-1478821	45.9208	1.46393	-4.97123	5e-05	0.000309148
AT1G05190	Chr1:1502343-1503830	740.152	182.277	-2.02169	5e-05	0.000309148
AT1G05340	Chr1:1558843-1559903	7.12917	1239.82	7.44218	5e-05	0.000309148
AT1G05385	Chr1:1582670-1583718	60.9782	15.0371	-2.01977	5e-05	0.000309148
AT1G05562	Chr1:1645497-1647162	27.1577	406.891	3.90521	5e-05	0.000309148
AT1G05590	Chr1:1669349-1671876	5.28551	1.09439	-2.27192	5e-05	0.000309148
AT1G05620	Chr1:1679157-1681710	4.5603	37.0273	3.02139	5e-05	0.000309148
AT1G05680	Chr1:1703091-1704691	1.54119	212.143	7.10485	5e-05	0.000309148
AT1G05710	Chr1:1714949-1717276	5.66521	30.3697	2.42243	5e-05	0.000309148
AT1G05810	Chr1:1748313-1749460	29.1267	3.31041	-3.13726	5e-05	0.000309148
AT1G05850	Chr1:1766502-1768695	480.843	59.8213	-3.00683	5e-05	0.000309148
AT1G06080	Chr1:1843567-1846302	7.66033	0	0	5e-05	0.000309148
AT1G06135	Chr1:1862196-1862742	0	2.35417	inf	5e-05	0.000309148
AT1G06137	Chr1:1863543-1863750	0	17.0898	inf	5e-05	0.000309148
AT1G06180	Chr1:1889407-1891158	3.09667	57.239	4.20821	5e-05	0.000309148
AT1G06290	Chr1:1922344-1926278	15.8312	48.6123	1.61855	5e-05	0.000309148
AT1G06360	Chr1:1938962-1940459	8.53461	0	0	5e-05	0.000309148
AT1G06520	Chr1:1993977-1996112	0.618172	6.8894	3.4783	5e-05	0.000309148
AT1G06620	Chr1:2025579-2027334	4.47517	31.2346	2.80313	5e-05	0.000309148
AT1G07000	Chr1:2150193-2152325	16.4362	53.9539	1.71485	5e-05	0.000309148
AT1G07030	Chr1:2158419-2160809	10.9717	34.4466	1.65057	5e-05	0.000309148
AT1G07040	Chr1:2160937-2163308	46.8135	257.324	2.45859	5e-05	0.000309148
AT1G07130	Chr1:2186888-2188745	7.04311	31.4909	2.16065	5e-05	0.000309148
AT1G07135	Chr1:2189927-2190659	32.0478	197.938	2.62675	5e-05	0.000309148
AT1G07150	Chr1:2193940-2195798	2.00227	9.79592	2.29054	5e-05	0.000309148
AT1G07160	Chr1:2197907-2199748	0.185334	6.20595	5.06545	5e-05	0.000309148
AT1G07180	Chr1:2204319-2206934	82.686	11.156	-2.88982	5e-05	0.000309148
AT1G07320	Chr1:2249132-2250529	290.745	37.7348	-2.94579	5e-05	0.000309148
AT1G07390,AT1G07400	Chr1:2269892-2275758	2.12801	90.4457	5.40948	5e-05	0.000309148
AT1G07430	Chr1:2280834-2282828	0.572137	26.1948	5.51678	5e-05	0.000309148
AT1G07610	Chr1:2341541-2342123	48.8009	370.293	2.92369	5e-05	0.000309148
AT1G07620	Chr1:2344389-2346846	3.64131	22.3141	2.61543	5e-05	0.000309148
AT1G07630	Chr1:2349096-2351692	8.11398	26.3124	1.69726	5e-05	0.000309148
AT1G07795	Chr1:2414285-2414967	0	1.45624	inf	5e-05	0.000309148
AT1G07810	Chr1:2416264-2420934	7.49874	33.9653	2.17934	5e-05	0.000309148
AT1G07820	Chr1:2421215-2421947	87.338	32.9043	-1.40833	5e-05	0.000309148
AT1G07860,AT1G07870	Chr1:2428772-2432057	5.19587	20.9626	2.01238	5e-05	0.000309148
AT1G08050	Chr1:2498835-2501427	1.49991	16.4771	3.45751	5e-05	0.000309148
AT1G08230	Chr1:2583653-2586934	5.75478	41.9076	2.86438	5e-05	0.000309148
AT1G08290	Chr1:2609995-2613242	0.299197	2.67807	3.16203	5e-05	0.000309148
AT1G08315	Chr1:2614773-2621545	8.9836	53.6186	2.57737	5e-05	0.000309148
AT1G08380	Chr1:2640812-2641828	8930.71	1413.54	-2.65946	5e-05	0.000309148
AT1G08560	Chr1:2709631-2710912	4.41279	0.405157	-3.44514	5e-05	0.000309148
AT1G08830	Chr1:2827060-2838469	142.642	1547.93	3.43987	5e-05	0.000309148
AT1G08920	Chr1:2867258-2870656	7.60075	178.898	4.55685	5e-05	0.000309148
AT1G08940	Chr1:2877691-2879169	4.58654	125.788	4.77744	5e-05	0.000309148
AT1G09070	Chr1:2927702-2928968	164.854	624.38	1.92124	5e-05	0.000309148
AT1G09080	Chr1:2929216-2931841	0.358415	7.90283	4.46267	5e-05	0.000309148
AT1G09100	Chr1:2932738-2939326	13.5263	42.876	1.6644	5e-05	0.000309148
AT1G09160	Chr1:2952770-2955689	16.1367	3.18416	-2.34136	5e-05	0.000309148
AT1G09240	Chr1:2984880-2986130	1.44068	39.7582	4.78643	5e-05	0.000309148
AT1G09310	Chr1:3009054-3009880	1569.31	158.056	-3.31162	5e-05	0.000309148
AT1G09340	Chr1:3015327-3018234	865.357	84.6528	-3.35367	5e-05	0.000309148
AT1G09380	Chr1:3026134-3029549	0	1.84433	inf	5e-05	0.000309148
AT1G09440	Chr1:3045512-3047893	5.45645	0.942139	-2.53395	5e-05	0.000309148
AT1G09480	Chr1:3057974-3060661	1.85747	49.2899	4.72988	5e-05	0.000309148
AT1G09500	Chr1:3066698-3068598	8.10617	1831.16	7.81952	5e-05	0.000309148
AT1G09560	Chr1:3093838-3100357	70.438	516.626	2.87469	5e-05	0.000309148
AT1G09740	Chr1:3154531-3156275	22.1569	148.622	2.74582	5e-05	0.000309148
AT1G09932	Chr1:3230449-3233109	7.43591	74.4879	3.32442	5e-05	0.000309148
AT1G09940	Chr1:3236994-3239554	9.94976	58.3592	2.55223	5e-05	0.000309148
AT1G10040	Chr1:3275890-3278697	0.906685	28.5972	4.97913	5e-05	0.000309148
AT1G10140	Chr1:3322801-3323548	25.9935	360.956	3.7956	5e-05	0.000309148
AT1G10170	Chr1:3333548-3338174	8.87917	29.5097	1.73269	5e-05	0.000309148
AT1G10350,AT1G10360	Chr1:3393002-3396876	94.3834	18.2453	-2.37101	5e-05	0.000309148
AT1G10410	Chr1:3416679-3419639	6.99187	91.3823	3.70816	5e-05	0.000309148
AT1G10470	Chr1:3442282-3443957	160.366	31.8621	-2.33146	5e-05	0.000309148
AT1G10580	Chr1:3487583-3493737	8.57647	56.3538	2.71606	5e-05	0.000309148
AT1G10585	Chr1:3493939-3495144	3.0844	329.875	6.74079	5e-05	0.000309148
AT1G10640	Chr1:3515364-3517888	1.96791	0	0	5e-05	0.000309148
AT1G10657	Chr1:3530466-3531842	22.7997	1.41376	-4.01141	5e-05	0.000309148
AT1G10700	Chr1:3554103-3556548	22.6406	200.184	3.14434	5e-05	0.000309148
AT1G10910	Chr1:3639877-3644162	19.0545	7.2005	-1.40396	5e-05	0.000309148
AT1G10960	Chr1:3664385-3665039	640.28	94.9077	-2.75411	5e-05	0.000309148
AT1G11000	Chr1:3671755-3675979	3.55271	0.197666	-4.16778	5e-05	0.000309148
AT1G11130	Chr1:3722856-3727450	2.40939	0.178966	-3.75091	5e-05	0.000309148
AT1G11200	Chr1:3753364-3755641	10.9501	32.7932	1.58245	5e-05	0.000309148
AT1G11280	Chr1:3787333-3790876	8.31759	1.23033	-2.75712	5e-05	0.000309148
AT1G11310	Chr1:3800737-3804185	54.1245	244.674	2.17651	5e-05	0.000309148
AT1G11350	Chr1:3817590-3820805	17.5932	6.36811	-1.46608	5e-05	0.000309148
AT1G11820	Chr1:3989762-3993598	22.406	5.19763	-2.10796	5e-05	0.000309148
AT1G11850	Chr1:3999198-3999876	30.3689	0.920025	-5.04478	5e-05	0.000309148
AT1G11860	Chr1:4001112-4003442	661.738	75.745	-3.12704	5e-05	0.000309148
AT1G12010	Chr1:4056206-4057933	5.14079	0.586369	-3.13211	5e-05	0.000309148
AT1G12020	Chr1:4062461-4063337	11.4352	1.27151	-3.16887	5e-05	0.000309148
AT1G12080	Chr1:4084161-4085045	30.8576	1.19088	-4.69553	5e-05	0.000309148
AT1G12090	Chr1:4089846-4090725	971.942	214.824	-2.17772	5e-05	0.000309148
AT1G12200	Chr1:4137532-4140028	1.30205	16.3174	3.64755	5e-05	0.000309148
AT1G12250	Chr1:4159264-4161455	119.957	30.9463	-1.95468	5e-05	0.000309148
AT1G12320	Chr1:4189354-4190342	9.94606	38.7202	1.96089	5e-05	0.000309148
AT1G12330	Chr1:4194657-4196749	11.7755	1.1112	-3.4056	5e-05	0.000309148
AT1G12460	Chr1:4247248-4250630	3.04486	0.654254	-2.21845	5e-05	0.000309148
AT1G12500	Chr1:4263149-4265044	30.2039	1.59113	-4.24661	5e-05	0.000309148
AT1G12520	Chr1:4267105-4268926	43.2787	128.805	1.57346	5e-05	0.000309148
AT1G12570	Chr1:4277992-4280862	0.435485	0	0	5e-05	0.000309148
AT1G12640	Chr1:4303311-4305798	15.1147	93.8438	2.63431	5e-05	0.000309148
AT1G12860	Chr1:4384352-4386610	14.7625	1.89676	-2.96033	5e-05	0.000309148
AT1G12900	Chr1:4392449-4394400	1835.41	142.794	-3.6841	5e-05	0.000309148
AT1G13080	Chr1:4459165-4460940	34.285	3.70719	-3.20918	5e-05	0.000309148
AT1G13100	Chr1:4463923-4465631	11.6054	2.82465	-2.03865	5e-05	0.000309148
AT1G13210	Chr1:4508962-4513938	15.1208	49.9876	1.72504	5e-05	0.000309148
AT1G13340	Chr1:4567934-4571118	3.51147	211.347	5.91139	5e-05	0.000309148
AT1G13360	Chr1:4576872-4577967	54.9457	283.649	2.36803	5e-05	0.000309148
AT1G13380	Chr1:4589070-4590423	34.3701	7.85918	-2.1287	5e-05	0.000309148
AT1G13470	Chr1:4620133-4621580	3.59556	15.8949	2.14428	5e-05	0.000309148
AT1G13520	Chr1:4631632-4633248	0.187604	173.442	9.85255	5e-05	0.000309148
AT1G13650	Chr1:4680310-4682271	139.244	1.33048	-6.70952	5e-05	0.000309148
AT1G13710	Chr1:4702724-4704657	0.488311	0	0	5e-05	0.000309148
AT1G13820	Chr1:4735546-4737808	56.4294	18.1311	-1.63798	5e-05	0.000309148
AT1G13990	Chr1:4794755-4796597	61.2562	606.624	3.30787	5e-05	0.000309148
AT1G14130	Chr1:4835723-4837616	4.57401	37.9635	3.05308	5e-05	0.000309148
AT1G14150	Chr1:4839852-4841848	191.274	25.9995	-2.87908	5e-05	0.000309148
AT1G14170	Chr1:4843233-4845847	4.9125	19.9527	2.02205	5e-05	0.000309148
AT1G14270	Chr1:4872855-4877248	58.1228	15.3654	-1.91942	5e-05	0.000309148
AT1G14280	Chr1:4877626-4879149	73.7944	3.29539	-4.48499	5e-05	0.000309148
AT1G14290	Chr1:4880050-4881964	52.9812	7.30134	-2.85925	5e-05	0.000309148
AT1G14330	Chr1:4890058-4892251	5.47765	42.067	2.94106	5e-05	0.000309148
AT1G14345	Chr1:4899144-4899979	150.583	16.3419	-3.20391	5e-05	0.000309148
AT1G14360	Chr1:4907952-4913152	8.76766	40.5945	2.21102	5e-05	0.000309148
AT1G14540	Chr1:4974066-4975705	0.90348	16.7497	4.2125	5e-05	0.000309148
AT1G14550	Chr1:4979027-4980324	0	1.20914	inf	5e-05	0.000309148
AT1G14580	Chr1:4989561-4992732	10.7618	2.2053	-2.28687	5e-05	0.000309148
AT1G14840	Chr1:5111954-5115497	12.9016	1.13146	-3.51129	5e-05	0.000309148
AT1G14870	Chr1:5128374-5129523	11.7928	829.366	6.13603	5e-05	0.000309148
AT1G14920	Chr1:5149225-5151354	25.9879	4.88262	-2.41211	5e-05	0.000309148
AT1G15010	Chr1:5171206-5171742	22.9864	174.62	2.92537	5e-05	0.000309148
AT1G15110	Chr1:5199017-5202175	3.56867	15.6388	2.13167	5e-05	0.000309148
AT1G15180	Chr1:5224346-5226730	24.8483	7.56837	-1.71509	5e-05	0.000309148
AT1G15260	Chr1:5249759-5250573	58.3413	5.85418	-3.31698	5e-05	0.000309148
AT1G15290	Chr1:5257010-5264994	22.4492	4.21887	-2.41174	5e-05	0.000309148
AT1G15310	Chr1:5269018-5272058	0.613351	4.24351	2.79047	5e-05	0.000309148
AT1G15980	Chr1:5489297-5493772	206.294	23.7818	-3.11677	5e-05	0.000309148
AT1G16030	Chr1:5502205-5504535	2.8955	16.3744	2.49956	5e-05	0.000309148
AT1G16080	Chr1:5514316-5516027	175.119	28.6161	-2.61344	5e-05	0.000309148
AT1G16300	Chr1:5574309-5577622	2.29185	9.39279	2.03504	5e-05	0.000309148
AT1G16420	Chr1:5612149-5613867	0.954857	6.7604	2.82375	5e-05	0.000309148
AT1G16540	Chr1:5659391-5665478	3.11197	22.0732	2.8264	5e-05	0.000309148
AT1G16670	Chr1:5697272-5699848	10.5552	33.9222	1.68428	5e-05	0.000309148
AT1G16720	Chr1:5723087-5727312	172.718	23.2393	-2.89378	5e-05	0.000309148
AT1G16920	Chr1:5787329-5789249	43.0461	3.98352	-3.43377	5e-05	0.000309148
AT1G17020	Chr1:5820205-5822015	1.02789	227.994	7.79317	5e-05	0.000309148
AT1G17050	Chr1:5829079-5831343	61.0145	12.4542	-2.29252	5e-05	0.000309148
AT1G17170	Chr1:5869845-5870840	1.99746	303.019	7.2451	5e-05	0.000309148
AT1G17180	Chr1:5872144-5873086	0.714221	42.7608	5.90377	5e-05	0.000309148
AT1G17200	Chr1:5878399-5880041	53.9705	4.1991	-3.68402	5e-05	0.000309148
AT1G17290	Chr1:5922629-5926400	65.1439	260.253	1.99821	5e-05	0.000309148
AT1G17310	Chr1:5928013-5928667	0	1.86598	inf	5e-05	0.000309148
AT1G17340	Chr1:5933836-5938804	8.65	26.8651	1.63496	5e-05	0.000309148
AT1G17380	Chr1:5955487-5957212	4.98037	37.584	2.91579	5e-05	0.000309148
AT1G17550	Chr1:6034309-6037289	16.4988	48.2511	1.5482	5e-05	0.000309148
AT1G17615	Chr1:6059440-6060667	0	0.831331	inf	5e-05	0.000309148
AT1G17650	Chr1:6069476-6072017	43.3059	5.07627	-3.09272	5e-05	0.000309148
AT1G17745	Chr1:6100960-6105265	4.70195	306.851	6.02814	5e-05	0.000309148
AT1G17830	Chr1:6135802-6138432	0.797614	9.87678	3.63028	5e-05	0.000309148
AT1G18060	Chr1:6211872-6213444	235.148	37.4293	-2.65133	5e-05	0.000309148
AT1G18170	Chr1:6254228-6255690	52.8091	18.0097	-1.55201	5e-05	0.000309148
AT1G18200,AT1G18210	Chr1:6265415-6268828	101.748	321.966	1.66191	5e-05	0.000309148
AT1G18270	Chr1:6283395-6293871	8.90821	29.4647	1.72578	5e-05	0.000309148
AT1G18300	Chr1:6299686-6301086	10.8579	45.962	2.0817	5e-05	0.000309148
AT1G18330	Chr1:6305896-6308013	11.0604	1.04287	-3.40677	5e-05	0.000309148
AT1G18360	Chr1:6315650-6319427	22.1391	7.1333	-1.63396	5e-05	0.000309148
AT1G18390	Chr1:6325641-6330166	4.89971	22.263	2.18388	5e-05	0.000309148
AT1G18400	Chr1:6331397-6333743	14.342	0.383047	-5.22658	5e-05	0.000309148
AT1G18460	Chr1:6352469-6356113	20.2822	5.81865	-1.80146	5e-05	0.000309148
AT1G18470	Chr1:6356130-6360192	22.8511	65.8412	1.52673	5e-05	0.000309148
AT1G18480	Chr1:6361628-6363007	10.4273	33.0328	1.66353	5e-05	0.000309148
AT1G18590	Chr1:6398579-6399989	17.3286	125.719	2.85898	5e-05	0.000309148
AT1G18620	Chr1:6409977-6414451	34.2197	3.7356	-3.19542	5e-05	0.000309148
AT1G18650	Chr1:6418857-6420557	27.0062	1.1482	-4.55584	5e-05	0.000309148
AT1G18670	Chr1:6426897-6430696	4.02137	0.910672	-2.14268	5e-05	0.000309148
AT1G18730	Chr1:6460597-6462301	355.043	68.9812	-2.36372	5e-05	0.000309148
AT1G18810	Chr1:6485595-6487030	16.6867	2.63904	-2.66061	5e-05	0.000309148
AT1G18840	Chr1:6500847-6504413	6.5785	1.47829	-2.15383	5e-05	0.000309148
AT1G19020	Chr1:6568072-6568597	91.6549	704.91	2.94316	5e-05	0.000309148
AT1G19025	Chr1:6568852-6570939	1.39785	17.5482	3.65004	5e-05	0.000309148
AT1G19050	Chr1:6577832-6579178	100.603	10.0678	-3.32085	5e-05	0.000309148
AT1G19150	Chr1:6612748-6613972	192.375	11.4255	-4.07359	5e-05	0.000309148
AT1G19180	Chr1:6622093-6623620	36.4423	362.209	3.31314	5e-05	0.000309148
AT1G19200	Chr1:6623875-6626116	4.38917	82.145	4.22615	5e-05	0.000309148
AT1G19250	Chr1:6650528-6653078	0.172708	63.8022	8.52913	5e-05	0.000309148
AT1G19270	Chr1:6662491-6666028	5.18357	24.1327	2.21897	5e-05	0.000309148
AT1G19330	Chr1:6680562-6683533	21.9171	2.79998	-2.96857	5e-05	0.000309148
AT1G19350	Chr1:6688521-6690414	162.867	34.7477	-2.2287	5e-05	0.000309148
AT1G19450	Chr1:6731433-6734882	74.0817	11.2803	-2.71531	5e-05	0.000309148
AT1G19530	Chr1:6763914-6764971	1.46584	12.6514	3.1095	5e-05	0.000309148
AT1G19610	Chr1:6781482-6782039	1.56815	114.803	6.19395	5e-05	0.000309148
AT1G19830	Chr1:6852154-6852872	0.491167	0	0	5e-05	0.000309148
AT1G19835	Chr1:6855951-6860443	16.9403	2.89503	-2.54881	5e-05	0.000309148
AT1G19850	Chr1:6886878-6891374	1.49994	32.4326	4.43447	5e-05	0.000309148
AT1G19950	Chr1:6924183-6926724	5.3458	0.511184	-3.38649	5e-05	0.000309148
AT1G19960	Chr1:6928038-6928463	119.013	28.5304	-2.06055	5e-05	0.000309148
AT1G20010	Chr1:6937756-6940582	139.833	20.1927	-2.7918	5e-05	0.000309148
AT1G20190	Chr1:6998488-6999817	39.6861	0.625262	-5.98803	5e-05	0.000309148
AT1G20340	Chr1:7042428-7043363	6181.58	689.473	-3.16441	5e-05	0.000309148
AT1G20810	Chr1:7232005-7233603	120.892	31.8509	-1.92431	5e-05	0.000309148
AT1G20823	Chr1:7238799-7239669	51.8971	8.14326	-2.67198	5e-05	0.000309148
AT1G20950	Chr1:7297238-7301415	15.1914	4.14635	-1.87334	5e-05	0.000309148
AT1G20980	Chr1:7324587-7329385	11.9343	34.3845	1.52664	5e-05	0.000309148
AT1G21050	Chr1:7366774-7367678	28.2224	8.349	-1.75717	5e-05	0.000309148
AT1G21060	Chr1:7371665-7374110	16.2777	2.79019	-2.54446	5e-05	0.000309148
AT1G21100	Chr1:7386838-7388428	6.22767	21.516	1.78865	5e-05	0.000309148
AT1G21240,AT1G21245	Chr1:7434267-7437342	0.733161	24.8229	5.0814	5e-05	0.000309148
AT1G21310	Chr1:7453232-7455018	7.08327	1624.38	7.84126	5e-05	0.000309148
AT1G21350	Chr1:7476916-7479042	59.7101	20.3517	-1.55283	5e-05	0.000309148
AT1G21390	Chr1:7489150-7490737	4.02451	23.1675	2.52522	5e-05	0.000309148
AT1G21400	Chr1:7493425-7496710	16.4868	216.169	3.71278	5e-05	0.000309148
AT1G21500	Chr1:7529881-7531025	803.94	72.0053	-3.48091	5e-05	0.000309148
AT1G21520	Chr1:7534153-7534789	35.7558	307.335	3.10356	5e-05	0.000309148
AT1G21525	Chr1:7537086-7537649	1.76985	262.705	7.21367	5e-05	0.000309148
AT1G21550	Chr1:7553100-7553876	10.4975	71.4695	2.76728	5e-05	0.000309148
AT1G21560	Chr1:7554783-7557056	9.9519	2.23231	-2.15643	5e-05	0.000309148
AT1G21670	Chr1:7610397-7612682	11.8307	37.0013	1.64504	5e-05	0.000309148
AT1G21750	Chr1:7645699-7648841	24.9812	113.306	2.18131	5e-05	0.000309148
AT1G21880	Chr1:7680480-7685662	6.35152	0.901133	-2.81729	5e-05	0.000309148
AT1G21910	Chr1:7696535-7697699	33.1073	5.76622	-2.52145	5e-05	0.000309148
AT1G22160	Chr1:7823148-7823971	35.6787	9.42115	-1.92109	5e-05	0.000309148
AT1G22180	Chr1:7826288-7830392	15.203	101.855	2.74409	5e-05	0.000309148
AT1G22330	Chr1:7886541-7889534	11.464	0.495754	-4.53134	5e-05	0.000309148
AT1G22340	Chr1:7890463-7892090	0.27103	6.69439	4.62643	5e-05	0.000309148
AT1G22360	Chr1:7894857-7897591	22.9807	114.53	2.31723	5e-05	0.000309148
AT1G22380	Chr1:7900386-7902332	0.988877	30.0608	4.92595	5e-05	0.000309148
AT1G22400	Chr1:7903659-7906673	12.321	448.523	5.18599	5e-05	0.000309148
AT1G22410	Chr1:7912045-7915003	39.5496	284.257	2.84546	5e-05	0.000309148
AT1G22420	Chr1:7916075-7917518	0	0.582601	inf	5e-05	0.000309148
AT1G22480	Chr1:7934161-7935382	0	2.97696	inf	5e-05	0.000309148
AT1G22570	Chr1:7976619-7978573	9.18207	83.5636	3.18598	5e-05	0.000309148
AT1G22590	Chr1:7981739-7984334	33.0382	4.84194	-2.77048	5e-05	0.000309148
AT1G22740	Chr1:8049099-8050708	48.5191	6.16906	-2.97543	5e-05	0.000309148
AT1G22890	Chr1:8102817-8103537	212.691	732.82	1.7847	5e-05	0.000309148
AT1G22900	Chr1:8103658-8104505	1.77528	13.4397	2.92038	5e-05	0.000309148
AT1G22930	Chr1:8117338-8122127	31.0278	166.331	2.42242	5e-05	0.000309148
AT1G22985	Chr1:8135212-8135920	8.57808	33.6328	1.97114	5e-05	0.000309148
AT1G23030	Chr1:8156645-8159077	29.3799	4.28997	-2.77579	5e-05	0.000309148
AT1G23040	Chr1:8164958-8165862	7.36	96.4685	3.71228	5e-05	0.000309148
AT1G23080	Chr1:8180204-8183570	48.9675	5.26502	-3.21731	5e-05	0.000309148
AT1G23120	Chr1:8198719-8199557	0.991566	47.8838	5.59369	5e-05	0.000309148
AT1G23140	Chr1:8202260-8203215	10.8943	43.6109	2.00112	5e-05	0.000309148
AT1G23150	Chr1:8206548-8207618	1.7853	10.1316	2.50462	5e-05	0.000309148
AT1G23190	Chr1:8219868-8224469	26.4636	77.5503	1.55112	5e-05	0.000309148
AT1G23205	Chr1:8233996-8234893	10.4579	1.00602	-3.37786	5e-05	0.000309148
AT1G23440	Chr1:8321679-8324240	67.3486	340.78	2.33912	5e-05	0.000309148
AT1G23480	Chr1:8333019-8336385	17.0427	1.65075	-3.36796	5e-05	0.000309148
AT1G23550	Chr1:8350792-8354262	3.52303	36.8901	3.38835	5e-05	0.000309148
AT1G23640	Chr1:8367169-8370280	0	2.30321	inf	5e-05	0.000309148
AT1G23710	Chr1:8385250-8386426	17.501	81.4842	2.21908	5e-05	0.000309148
AT1G23740	Chr1:8395556-8399749	188.341	46.2649	-2.02536	5e-05	0.000309148
AT1G23800	Chr1:8412050-8414879	1.50375	155.201	6.68943	5e-05	0.000309148
AT1G24020	Chr1:8500399-8502065	38.3413	1.79317	-4.41832	5e-05	0.000309148
AT1G24095	Chr1:8523246-8524929	1.75947	17.9039	3.34706	5e-05	0.000309148
AT1G24100	Chr1:8525360-8527087	30.687	140.814	2.19809	5e-05	0.000309148
AT1G24120	Chr1:8529142-8532212	18.4255	6.37297	-1.53167	5e-05	0.000309148
AT1G24140	Chr1:8536044-8537387	3.80233	25.13	2.72446	5e-05	0.000309148
AT1G24147	Chr1:8542445-8543474	86.9962	12.6522	-2.78156	5e-05	0.000309148
AT1G24575	Chr1:8711035-8711528	15.4841	121.243	2.96904	5e-05	0.000309148
AT1G25220	Chr1:8835385-8839549	27.3341	367.152	3.7476	5e-05	0.000309148
AT1G25230	Chr1:8840401-8842317	38.2876	7.90007	-2.27694	5e-05	0.000309148
AT1G25370	Chr1:8897754-8899102	3.81773	23.1132	2.59793	5e-05	0.000309148
AT1G25400	Chr1:8911129-8912642	11.8917	112.034	3.23591	5e-05	0.000309148
AT1G25440	Chr1:8933715-8935460	204.43	58.5335	-1.80427	5e-05	0.000309148
AT1G26150	Chr1:9039627-9043308	39.4605	9.6232	-2.03582	5e-05	0.000309148
AT1G26210	Chr1:9066635-9069238	46.8789	4.46452	-3.39236	5e-05	0.000309148
AT1G26380	Chr1:9126736-9128528	1.53541	305.616	7.63695	5e-05	0.000309148
AT1G26390	Chr1:9130016-9131779	0.232428	313.492	10.3974	5e-05	0.000309148
AT1G26400	Chr1:9133290-9134874	0	0.638681	inf	5e-05	0.000309148
AT1G26420	Chr1:9141566-9143304	1.07627	38.262	5.1518	5e-05	0.000309148
AT1G26650	Chr1:9210088-9211560	13.4647	3.47331	-1.9548	5e-05	0.000309148
AT1G26690	Chr1:9224144-9225775	19.1921	52.234	1.44448	5e-05	0.000309148
AT1G26730	Chr1:9241434-9244650	2.18202	7.69437	1.81814	5e-05	0.000309148
AT1G26761	Chr1:9250223-9251644	24.1669	1.12344	-4.42704	5e-05	0.000309148
AT1G26930	Chr1:9336052-9337786	2.57229	47.6373	4.21097	5e-05	0.000309148
AT1G27000	Chr1:9373925-9376720	58.6811	189.126	1.68838	5e-05	0.000309148
AT1G27020	Chr1:9378558-9380692	21.8896	97.9273	2.16147	5e-05	0.000309148
AT1G27120	Chr1:9421176-9424069	4.81026	0.288979	-4.05708	5e-05	0.000309148
AT1G27210	Chr1:9455367-9458026	13.2418	1.9951	-2.73057	5e-05	0.000309148
AT1G27460	Chr1:9534531-9537561	11.5745	1.71859	-2.75165	5e-05	0.000309148
AT1G27480	Chr1:9544513-9546285	29.0622	5.46866	-2.40988	5e-05	0.000309148
AT1G27730	Chr1:9648140-9649073	28.0641	174.143	2.63347	5e-05	0.000309148
AT1G27760	Chr1:9668583-9676256	20.9715	170.235	3.02103	5e-05	0.000309148
AT1G27950	Chr1:9740703-9742159	245.791	38.492	-2.6748	5e-05	0.000309148
AT1G27980	Chr1:9748736-9753952	9.71636	69.7397	2.84349	5e-05	0.000309148
AT1G28010	Chr1:9763435-9768068	2.57247	0.234263	-3.45695	5e-05	0.000309148
AT1G28130	Chr1:9825285-9828067	1.82868	31.7667	4.11864	5e-05	0.000309148
AT1G28190	Chr1:9846883-9847923	7.41066	237.116	4.99985	5e-05	0.000309148
AT1G28230	Chr1:9862072-9864606	7.34177	37.1148	2.33779	5e-05	0.000309148
AT1G28280	Chr1:9886076-9887478	36.8264	100.208	1.44419	5e-05	0.000309148
AT1G28290	Chr1:9889124-9890993	16.6265	0.845315	-4.29785	5e-05	0.000309148
AT1G28440	Chr1:9996823-10000447	15.8535	2.04303	-2.95602	5e-05	0.000309148
AT1G28480	Chr1:10013473-10014073	4.44647	46.0268	3.37174	5e-05	0.000309148
AT1G28520	Chr1:10029149-10031990	15.2565	48.7792	1.67684	5e-05	0.000309148
AT1G28650	Chr1:10069364-10071082	0	5.38952	inf	5e-05	0.000309148
AT1G28670	Chr1:10074506-10076344	20.5675	4.59505	-2.16221	5e-05	0.000309148
AT1G29070	Chr1:10149790-10151360	616.598	96.0158	-2.68299	5e-05	0.000309148
AT1G29100	Chr1:10169083-10169619	0	1.99845	inf	5e-05	0.000309148
AT1G29195	Chr1:10202535-10203396	1.07104	32.9529	4.94332	5e-05	0.000309148
AT1G29270	Chr1:10230086-10231142	1.48236	0	0	5e-05	0.000309148
AT1G29290	Chr1:10244965-10245572	1.46238	38.9485	4.73518	5e-05	0.000309148
AT1G29300	Chr1:10247779-10249594	1.50285	16.6315	3.46815	5e-05	0.000309148
AT1G29310	Chr1:10252293-10254734	8.66811	34.6814	2.00037	5e-05	0.000309148
AT1G29330	Chr1:10255320-10261112	8.25393	42.8425	2.37589	5e-05	0.000309148
AT1G29470	Chr1:10310244-10314048	51.9059	14.952	-1.79556	5e-05	0.000309148
AT1G29490	Chr1:10319743-10320402	1.0981	0	0	5e-05	0.000309148
AT1G29530	Chr1:10324744-10326735	24.4298	2.53035	-3.27123	5e-05	0.000309148
AT1G29640	Chr1:10355702-10356482	2.11823	83.3118	5.29759	5e-05	0.000309148
AT1G29660	Chr1:10371838-10373766	151.497	4.97669	-4.92796	5e-05	0.000309148
AT1G29670	Chr1:10375762-10378961	195.303	13.6007	-3.84396	5e-05	0.000309148
AT1G29700	Chr1:10384980-10387441	76.587	17.5983	-2.12166	5e-05	0.000309148
AT1G29720	Chr1:10393741-10399873	27.5358	2.18985	-3.6524	5e-05	0.000309148
AT1G29760	Chr1:10422330-10424327	7.42704	32.6387	2.13572	5e-05	0.000309148
AT1G29910	Chr1:10472279-10473299	8953.52	518.588	-4.10979	5e-05	0.000309148
AT1G29980	Chr1:10503277-10506117	4.86024	0.739762	-2.71589	5e-05	0.000309148
AT1G30040	Chr1:10537647-10539831	2.77571	29.5902	3.41419	5e-05	0.000309148
AT1G30135	Chr1:10596491-10597239	2.03366	118.416	5.86364	5e-05	0.000309148
AT1G30220	Chr1:10632820-10635471	0.419887	5.65512	3.75148	5e-05	0.000309148
AT1G30270	Chr1:10654856-10658911	8.33264	36.2776	2.12223	5e-05	0.000309148
AT1G30360	Chr1:10715664-10720758	93.736	21.3759	-2.13262	5e-05	0.000309148
AT1G30380	Chr1:10722196-10723247	4687.14	585.52	-3.00092	5e-05	0.000309148
AT1G30400	Chr1:10727520-10738076	14.7795	52.3208	1.82379	5e-05	0.000309148
AT1G30420	Chr1:10748701-10756665	2.1435	11.1294	2.37634	5e-05	0.000309148
AT1G30450	Chr1:10762738-10769532	4.41974	13.9993	1.66332	5e-05	0.000309148
AT1G30520	Chr1:10810983-10813700	25.1426	1.51477	-4.05296	5e-05	0.000309148
AT1G30530	Chr1:10814658-10816583	22.3451	6.06772	-1.88073	5e-05	0.000309148
AT1G30570	Chr1:10828932-10831482	4.86989	1.20274	-2.01756	5e-05	0.000309148
AT1G30640	Chr1:10860654-10865058	5.40333	16.988	1.6526	5e-05	0.000309148
AT1G30700	Chr1:10892569-10894572	0.456187	397.312	9.76643	5e-05	0.000309148
AT1G30720	Chr1:10898171-10899912	3.33435	14.9878	2.16831	5e-05	0.000309148
AT1G30730	Chr1:10900853-10902534	1.38976	14.8054	3.41322	5e-05	0.000309148
AT1G30755	Chr1:10905816-10908938	8.15259	33.8428	2.05352	5e-05	0.000309148
AT1G30850	Chr1:10985077-10986295	0	0.606561	inf	5e-05	0.000309148
AT1G30990	Chr1:11052129-11053063	0	0.977774	inf	5e-05	0.000309148
AT1G31120	Chr1:11104300-11107763	2.41486	8.66706	1.8436	5e-05	0.000309148
AT1G31280	Chr1:11181710-11185344	3.09928	10.7772	1.79798	5e-05	0.000309148
AT1G31330	Chr1:11214823-11216037	6702.95	917.868	-2.86844	5e-05	0.000309148
AT1G31410	Chr1:11246836-11249359	22.6971	7.86324	-1.52931	5e-05	0.000309148
AT1G31420	Chr1:11249599-11253915	64.089	17.1245	-1.90401	5e-05	0.000309148
AT1G31650	Chr1:11326300-11330738	10.6624	2.33789	-2.18925	5e-05	0.000309148
AT1G31920	Chr1:11461854-11463848	9.74852	1.03802	-3.23135	5e-05	0.000309148
AT1G31930	Chr1:11464984-11469185	8.76098	27.7993	1.66588	5e-05	0.000309148
AT1G32060	Chr1:11532532-11534639	1156.98	144.143	-3.00479	5e-05	0.000309148
AT1G32080	Chr1:11537341-11539800	263.879	25.1851	-3.38923	5e-05	0.000309148
AT1G32170	Chr1:11575319-11577927	6.99011	45.7856	2.71151	5e-05	0.000309148
AT1G32220	Chr1:11607853-11609733	132.202	26.0329	-2.34434	5e-05	0.000309148
AT1G32350	Chr1:11666976-11668690	0.761703	521.436	9.41905	5e-05	0.000309148
AT1G32450	Chr1:11715149-11719970	6.18148	59.2035	3.25966	5e-05	0.000309148
AT1G32550	Chr1:11771759-11774187	102.241	30.8013	-1.73091	5e-05	0.000309148
AT1G32680.1	Chr1:11818033-11818279	0	3.45675	inf	5e-05	0.000309148
AT1G32870	Chr1:11911678-11914735	4.84858	38.1684	2.97674	5e-05	0.000309148
AT1G32900	Chr1:11920389-11923766	118.826	6.38543	-4.21792	5e-05	0.000309148
AT1G32920	Chr1:11928806-11929302	105.381	676.611	2.68271	5e-05	0.000309148
AT1G32928	Chr1:11931202-11931801	11.5063	50.9061	2.14541	5e-05	0.000309148
AT1G32940	Chr1:11937366-11941013	3.66349	143.04	5.28706	5e-05	0.000309148
AT1G32950	Chr1:11941437-11944760	0.116873	14.9284	6.99697	5e-05	0.000309148
AT1G32960	Chr1:11945306-11948650	0.225581	29.1268	7.01256	5e-05	0.000309148
AT1G32990	Chr1:11955784-11957284	404.504	72.7684	-2.47477	5e-05	0.000309148
AT1G33030	Chr1:11962745-11966276	0.519789	45.2145	6.44272	5e-05	0.000309148
AT1G33090	Chr1:11993297-11996712	0	1.06052	inf	5e-05	0.000309148
AT1G33110	Chr1:12004926-12008871	35.402	165.24	2.22266	5e-05	0.000309148
AT1G33240	Chr1:12051293-12054546	79.7974	5.68106	-3.81211	5e-05	0.000309148
AT1G33340	Chr1:12087579-12088958	5.27069	0.742158	-2.82819	5e-05	0.000309148
AT1G33490	Chr1:12150682-12152394	34.9685	96.6469	1.46667	5e-05	0.000309148
AT1G33560	Chr1:12168767-12172005	4.21723	14.5671	1.78835	5e-05	0.000309148
AT1G33610	Chr1:12188909-12190418	15.882	2.34899	-2.75728	5e-05	0.000309148
AT1G33770	Chr1:12241626-12244462	11.8806	1.42914	-3.05539	5e-05	0.000309148
AT1G33811	Chr1:12267865-12269913	8.26731	0.66423	-3.63766	5e-05	0.000309148
AT1G33960	Chr1:12346231-12348513	1.84969	153.943	6.37897	5e-05	0.000309148
AT1G34010	Chr1:12359512-12361201	21.0864	2.79233	-2.91677	5e-05	0.000309148
AT1G34180	Chr1:12448566-12451287	0.461892	5.06909	3.4561	5e-05	0.000309148
AT1G34430	Chr1:12587751-12590192	37.2815	13.6378	-1.45085	5e-05	0.000309148
AT1G35190	Chr1:12890422-12892874	9.45425	37.3582	1.98239	5e-05	0.000309148
AT1G35210	Chr1:12896651-12897402	8.88331	40.5524	2.19062	5e-05	0.000309148
AT1G35230	Chr1:12917148-12917763	12.2945	103.687	3.07615	5e-05	0.000309148
AT1G35290	Chr1:12947543-12948841	1.11173	0	0	5e-05	0.000309148
AT1G35420	Chr1:13026237-13027684	75.3425	29.2689	-1.3641	5e-05	0.000309148
AT1G35612.1	Chr1:13145642-13146855	73.0796	9.98992	-2.87092	5e-05	0.000309148
AT1G35680	Chr1:13208735-13210418	581.703	110.113	-2.4013	5e-05	0.000309148
AT1G36600.1	Chr1:13825465-13827399	0	1.13034	inf	5e-05	0.000309148
AT1G36622	Chr1:13832105-13836954	2.18859	191.278	6.44953	5e-05	0.000309148
AT1G36640	Chr1:13853170-13853687	0	13.9522	inf	5e-05	0.000309148
AT1G41830	Chr1:15603616-15607966	27.0091	3.89939	-2.79213	5e-05	0.000309148
AT1G42430	Chr1:15891370-15894444	14.5965	2.93365	-2.31485	5e-05	0.000309148
AT1G42490	Chr1:15945876-15946985	0	0.405966	inf	5e-05	0.000309148
AT1G42550	Chr1:15977013-15979952	33.8665	8.47471	-1.99862	5e-05	0.000309148
AT1G42990	Chr1:16135851-16137463	51.8572	212.2	2.03281	5e-05	0.000309148
AT1G43160	Chr1:16263812-16264818	1.34938	236.375	7.45264	5e-05	0.000309148
AT1G44000	Chr1:16708067-16709713	191.306	15.0448	-3.66855	5e-05	0.000309148
AT1G44170	Chr1:16794828-16800321	14.2623	93.9659	2.71993	5e-05	0.000309148
AT1G44446	Chr1:16848358-16851224	200.832	28.4844	-2.81775	5e-05	0.000309148
AT1G44542	Chr1:16864969-16866605	0	0.878729	inf	5e-05	0.000309148
AT1G44575	Chr1:16871695-16873445	2282.38	214.368	-3.41238	5e-05	0.000309148
AT1G44800	Chr1:16914008-16916997	5.52437	49.0219	3.14954	5e-05	0.000309148
AT1G45010	Chr1:17013399-17015497	23.609	0.937627	-4.65418	5e-05	0.000309148
AT1G45130	Chr1:17065251-17069262	4.57926	0.349982	-3.70976	5e-05	0.000309148
AT1G45145	Chr1:17074941-17076330	43.9954	1111.73	4.65931	5e-05	0.000309148
AT1G45150	Chr1:17077447-17082503	5.51264	15.3365	1.47615	5e-05	0.000309148
AT1G45201	Chr1:17123820-17128651	43.7833	5.62681	-2.95999	5e-05	0.000309148
AT1G45207	Chr1:17130350-17133660	5.07477	0.330368	-3.9412	5e-05	0.000309148
AT1G45474	Chr1:17179301-17182957	315.26	86.6003	-1.8641	5e-05	0.000309148
AT1G45688	Chr1:17191389-17193158	56.4535	20.5768	-1.45604	5e-05	0.000309148
AT1G47395	Chr1:17383033-17383408	208.482	25.377	-3.03833	5e-05	0.000309148
AT1G47400	Chr1:17385716-17386186	140.075	9.26309	-3.91856	5e-05	0.000309148
AT1G47520.1	Chr1:17443183-17446628	2.28997	0.142545	-4.00584	5e-05	0.000309148
AT1G47560	Chr1:17466750-17473361	0.444229	3.05786	2.78315	5e-05	0.000309148
AT1G47565.1	Chr1:17473921-17476333	0.948991	5.06979	2.41746	5e-05	0.000309148
AT1G47578,AT1G47580	Chr1:17484364-17486464	38.2113	7.19079	-2.40978	5e-05	0.000309148
AT1G47900	Chr1:17647143-17651425	3.13258	0.632837	-2.30745	5e-05	0.000309148
AT1G47960	Chr1:17675487-17683629	7.64013	33.6569	2.13923	5e-05	0.000309148
AT1G48000	Chr1:17704178-17706460	0.579164	49.9547	6.4305	5e-05	0.000309148
AT1G48210	Chr1:17798430-17801987	16.4183	63.3901	1.94895	5e-05	0.000309148
AT1G48240	Chr1:17809006-17811895	23.4185	6.96816	-1.7488	5e-05	0.000309148
AT1G48260	Chr1:17813975-17817283	6.7666	49.7244	2.87745	5e-05	0.000309148
AT1G48320	Chr1:17854116-17855811	41.9156	162.66	1.9563	5e-05	0.000309148
AT1G48350	Chr1:17867203-17868342	604.09	118.501	-2.34986	5e-05	0.000309148
AT1G48480	Chr1:17918390-17920985	12.4843	2.12111	-2.55722	5e-05	0.000309148
AT1G48490	Chr1:17921934-17928930	6.1267	21.2486	1.79419	5e-05	0.000309148
AT1G48598,AT1G48600	Chr1:17965863-17969354	143.024	21.4867	-2.73474	5e-05	0.000309148
AT1G48610	Chr1:17970677-17973303	13.0572	2.71429	-2.2662	5e-05	0.000309148
AT1G48850	Chr1:18061520-18068090	38.2044	194.333	2.34672	5e-05	0.000309148
AT1G49010	Chr1:18132644-18133925	24.8639	5.68819	-2.12801	5e-05	0.000309148
AT1G49380	Chr1:18276706-18279528	32.2062	6.76712	-2.25072	5e-05	0.000309148
AT1G49430	Chr1:18291042-18295825	8.5646	0.467755	-4.19456	5e-05	0.000309148
AT1G49510	Chr1:18326869-18328610	35.2982	10.3844	-1.76518	5e-05	0.000309148
AT1G49580	Chr1:18351457-18354619	7.28657	0.677112	-3.42777	5e-05	0.000309148
AT1G49670	Chr1:18380803-18386108	17.473	74.7074	2.09612	5e-05	0.000309148
AT1G49750	Chr1:18410853-18412801	110.668	16.2982	-2.76345	5e-05	0.000309148
AT1G49800	Chr1:18438364-18438939	0	0.823941	inf	5e-05	0.000309148
AT1G49890	Chr1:18470074-18473823	6.49849	1.82792	-1.8299	5e-05	0.000309148
AT1G49975	Chr1:18504801-18505597	168.149	19.3916	-3.11624	5e-05	0.000309148
AT1G50040	Chr1:18542129-18543948	18.1295	4.78345	-1.92222	5e-05	0.000309148
AT1G50260	Chr1:18617541-18621742	7.24326	47.2683	2.70616	5e-05	0.000309148
AT1G50460	Chr1:18693683-18697659	11.5403	3.75231	-1.62083	5e-05	0.000309148
AT1G50732	Chr1:18802687-18803363	125.945	8.04981	-3.9677	5e-05	0.000309148
AT1G50910	Chr1:18866196-18869933	46.6927	8.88117	-2.39438	5e-05	0.000309148
AT1G50940	Chr1:18876836-18880010	13.8231	55.3872	2.00247	5e-05	0.000309148
AT1G51390,AT1G51402	Chr1:19050343-19053534	2756.53	364.496	-2.91888	5e-05	0.000309148
AT1G51440	Chr1:19070912-19072694	4.19525	0.350502	-3.58126	5e-05	0.000309148
AT1G51500	Chr1:19097796-19101080	78.0691	10.6064	-2.87982	5e-05	0.000309148
AT1G51570	Chr1:19122169-19124688	28.5149	9.81135	-1.53919	5e-05	0.000309148
AT1G51630	Chr1:19141972-19144294	17.5917	5.13006	-1.77785	5e-05	0.000309148
AT1G51760	Chr1:19199386-19201642	49.7374	476.072	3.25878	5e-05	0.000309148
AT1G51805	Chr1:19220900-19225712	58.6746	10.5615	-2.47392	5e-05	0.000309148
AT1G51890	Chr1:19274657-19278528	0.408082	28.1235	6.10677	5e-05	0.000309148
AT1G52040	Chr1:19350374-19352782	5.53474	25.9505	2.22917	5e-05	0.000309148
AT1G52080	Chr1:19369130-19372065	1.5845	24.4793	3.94946	5e-05	0.000309148
AT1G52190	Chr1:19434508-19438971	45.2321	0.29023	-7.28401	5e-05	0.000309148
AT1G52200	Chr1:19442067-19443529	47.7653	188.209	1.9783	5e-05	0.000309148
AT1G52220	Chr1:19453568-19454697	929.228	199.772	-2.21768	5e-05	0.000309148
AT1G52230	Chr1:19454835-19455668	3315.53	405.395	-3.03184	5e-05	0.000309148
AT1G52290	Chr1:19470032-19472449	17.8873	1.41718	-3.65784	5e-05	0.000309148
AT1G52510	Chr1:19559982-19565272	130.67	29.3823	-2.15291	5e-05	0.000309148
AT1G52565	Chr1:19579885-19580686	9.49481	50.7103	2.41707	5e-05	0.000309148
AT1G52690	Chr1:19619744-19623461	1.35072	48.6982	5.17207	5e-05	0.000309148
AT1G52760	Chr1:19651324-19652743	28.0002	83.5226	1.57673	5e-05	0.000309148
AT1G52827	Chr1:19671447-19671925	82.4126	12.3709	-2.73591	5e-05	0.000309148
AT1G52870	Chr1:19685744-19687949	310.417	64.998	-2.25574	5e-05	0.000309148
AT1G52890	Chr1:19697003-19698482	8.83138	750.901	6.40984	5e-05	0.000309148
AT1G52900	Chr1:19702210-19702916	0	6.66369	inf	5e-05	0.000309148
AT1G53000	Chr1:19745045-19747245	22.739	7.51401	-1.59751	5e-05	0.000309148
AT1G53030	Chr1:19760000-19761452	33.7697	124.39	1.88107	5e-05	0.000309148
AT1G53290	Chr1:19871298-19873490	12.2956	3.50133	-1.81217	5e-05	0.000309148
AT1G53300	Chr1:19879421-19882375	8.5574	1.49371	-2.51827	5e-05	0.000309148
AT1G53560	Chr1:19984741-19985983	99.1795	360.94	1.86365	5e-05	0.000309148
AT1G53580	Chr1:19987190-19993334	60.7072	510.686	3.0725	5e-05	0.000309148
AT1G53625	Chr1:20014409-20014923	2.04916	156.989	6.25949	5e-05	0.000309148
AT1G53730	Chr1:20061700-20065713	17.4033	3.05273	-2.51119	5e-05	0.000309148
AT1G53750	Chr1:20065713-20068466	71.6487	255.56	1.83465	5e-05	0.000309148
AT1G53760	Chr1:20068967-20071096	10.4702	42.3998	2.01777	5e-05	0.000309148
AT1G53800	Chr1:20081698-20084506	15.2055	4.76536	-1.67394	5e-05	0.000309148
AT1G53840	Chr1:20101444-20103667	32.6595	5.92451	-2.46273	5e-05	0.000309148
AT1G53980	Chr1:20149333-20149609	0	14.7561	inf	5e-05	0.000309148
AT1G54040	Chr1:20169919-20173949	25.1147	5.58917	-2.16783	5e-05	0.000309148
AT1G54100	Chr1:20195225-20199130	68.2734	1113.15	4.02718	5e-05	0.000309148
AT1G54500	Chr1:20356953-20357788	246.495	69.5636	-1.82515	5e-05	0.000309148
AT1G54570	Chr1:20380469-20385125	3.34434	99.3171	4.89225	5e-05	0.000309148
AT1G54575	Chr1:20387059-20387710	5.39018	323.007	5.90509	5e-05	0.000309148
AT1G54710	Chr1:20415897-20421035	5.785	29.0391	2.32761	5e-05	0.000309148
AT1G54780	Chr1:20439433-20444029	768.984	204.216	-1.91286	5e-05	0.000309148
AT1G54820	Chr1:20447315-20450861	22.02	1.06546	-4.36927	5e-05	0.000309148
AT1G55020	Chr1:20525707-20530273	3.6306	142.205	5.29162	5e-05	0.000309148
AT1G55080	Chr1:20553010-20554254	12.5799	54.1056	2.10466	5e-05	0.000309148
AT1G55110	Chr1:20560283-20563171	13.8268	41.7232	1.59338	5e-05	0.000309148
AT1G55160	Chr1:20578405-20580010	58.7699	18.4359	-1.67256	5e-05	0.000309148
AT1G55210	Chr1:20597789-20598708	18.2411	94.0142	2.36569	5e-05	0.000309148
AT1G55260	Chr1:20614609-20616436	39.7794	1.61565	-4.62183	5e-05	0.000309148
AT1G55360	Chr1:20666221-20668726	51.141	4.48465	-3.51141	5e-05	0.000309148
AT1G55370	Chr1:20674782-20676449	42.8795	6.37596	-2.74957	5e-05	0.000309148
AT1G55480	Chr1:20713683-20715547	300.82	47.2338	-2.67101	5e-05	0.000309148
AT1G55490	Chr1:20715562-20719196	140.082	28.5545	-2.29448	5e-05	0.000309148
AT1G55510	Chr1:20723301-20725668	13.4597	85.5581	2.66826	5e-05	0.000309148
AT1G55530	Chr1:20729162-20731283	22.7164	76.7872	1.75713	5e-05	0.000309148
AT1G55610	Chr1:20779873-20784017	0.381641	2.14627	2.49154	5e-05	0.000309148
AT1G55670	Chr1:20802669-20803449	5858.13	773.255	-2.92142	5e-05	0.000309148
AT1G55730	Chr1:20831051-20834519	6.28774	25.7443	2.03364	5e-05	0.000309148
AT1G55850	Chr1:20876698-20895393	18.4831	127.687	2.78833	5e-05	0.000309148
AT1G55910	Chr1:20906133-20907413	29.1683	8.77756	-1.73251	5e-05	0.000309148
AT1G55920	Chr1:20912115-20913447	36.6053	289.155	2.98172	5e-05	0.000309148
AT1G55960	Chr1:20927642-20930017	185.161	32.4766	-2.51131	5e-05	0.000309148
AT1G56010	Chr1:20944140-20949281	11.4723	56.2169	2.29285	5e-05	0.000309148
AT1G56050	Chr1:20963718-20966341	25.8365	5.44001	-2.24773	5e-05	0.000309148
AT1G56060	Chr1:20966527-20967144	3.02014	403.202	7.06074	5e-05	0.000309148
AT1G56140	Chr1:21001360-21007809	6.74031	28.0358	2.05638	5e-05	0.000309148
AT1G56145	Chr1:21008092-21014018	1.95145	25.6036	3.71373	5e-05	0.000309148
AT1G56190	Chr1:21028215-21030649	147.4	43.5718	-1.75827	5e-05	0.000309148
AT1G56430	Chr1:21136943-21138087	16.1046	0.6726	-4.58158	5e-05	0.000309148
AT1G56450	Chr1:21141882-21144400	63.4122	186.016	1.55259	5e-05	0.000309148
AT1G56500	Chr1:21159743-21167321	42.2603	11.7224	-1.85004	5e-05	0.000309148
AT1G56580	Chr1:21198258-21198956	140.007	19.7292	-2.82709	5e-05	0.000309148
AT1G56660	Chr1:21237887-21240567	3.29251	18.0814	2.45725	5e-05	0.000309148
AT1G56720	Chr1:21263419-21266368	13.0267	0.597915	-4.44539	5e-05	0.000309148
AT1G57590	Chr1:21327359-21329763	2.16518	11.4348	2.40087	5e-05	0.000309148
AT1G57630	Chr1:21345484-21350793	7.3145	345.212	5.56058	5e-05	0.000309148
AT1G57650	Chr1:21351290-21354311	0.115149	5.42796	5.55884	5e-05	0.000309148
AT1G57770	Chr1:21395195-21398280	39.5039	9.89712	-1.99691	5e-05	0.000309148
AT1G57990	Chr1:21441504-21442920	79.008	278.282	1.81648	5e-05	0.000309148
AT1G58030	Chr1:21464000-21468420	23.1766	81.2436	1.80959	5e-05	0.000309148
AT1G58270	Chr1:21612115-21614117	26.199	7.09197	-1.88525	5e-05	0.000309148
AT1G58340	Chr1:21653007-21655439	0.305828	127.269	8.70094	5e-05	0.000309148
AT1G58360	Chr1:21676529-21680502	29.2231	145.683	2.31765	5e-05	0.000309148
AT1G58440	Chr1:21713841-21717290	22.852	6.84634	-1.73892	5e-05	0.000309148
AT1G58520	Chr1:21729912-21738717	24.1489	2.38117	-3.34221	5e-05	0.000309148
AT1G59590	Chr1:21887751-21888792	15.1432	67.5408	2.15709	5e-05	0.000309148
AT1G59820	Chr1:22011327-22020294	4.25651	13.3487	1.64896	5e-05	0.000309148
AT1G60000	Chr1:22093568-22094626	126.012	30.5325	-2.04514	5e-05	0.000309148
AT1G60010	Chr1:22095359-22096577	120.074	30.8955	-1.95846	5e-05	0.000309148
AT1G60500	Chr1:22291581-22293964	0	0.934682	inf	5e-05	0.000309148
AT1G60550	Chr1:22305830-22308229	93.9799	15.444	-2.60531	5e-05	0.000309148
AT1G60610	Chr1:22327858-22330276	4.51002	49.0191	3.44214	5e-05	0.000309148
AT1G60720	Chr1:22357071-22357941	0	0.676434	inf	5e-05	0.000309148
AT1G60730	Chr1:22358034-22360184	12.0908	664.591	5.78049	5e-05	0.000309148
AT1G60790	Chr1:22380037-22382245	9.12525	1.20812	-2.9171	5e-05	0.000309148
AT1G60800	Chr1:22383452-22387457	21.6358	2.86517	-2.91673	5e-05	0.000309148
AT1G60950	Chr1:22444389-22445222	2810	431.012	-2.70477	5e-05	0.000309148
AT1G61120	Chr1:22523636-22528811	1.11243	24.7933	4.47816	5e-05	0.000309148
AT1G61140	Chr1:22534716-22540850	4.22575	13.6128	1.68768	5e-05	0.000309148
AT1G61170	Chr1:22549637-22550675	10.2236	0.754731	-3.7598	5e-05	0.000309148
AT1G61250	Chr1:22585837-22588969	55.5991	177.275	1.67286	5e-05	0.000309148
AT1G61300	Chr1:22607465-22610273	11.4488	2.8941	-1.98401	5e-05	0.000309148
AT1G61360,AT1G61370	Chr1:22637640-22645360	6.09157	19.1356	1.65137	5e-05	0.000309148
AT1G61400,AT1G61420,AT1G61430,AT1G61490	Chr1:22654523-22688393	6.21313	26.5052	2.09288	5e-05	0.000309148
AT1G61500	Chr1:22689728-22692881	3.35979	0.536156	-2.64765	5e-05	0.000309148
AT1G61520	Chr1:22699714-22701383	6893.04	932.88	-2.88538	5e-05	0.000309148
AT1G61560	Chr1:22708603-22712210	1.72089	16.8392	3.2906	5e-05	0.000309148
AT1G61610	Chr1:22733471-22736509	0.612426	4.65193	2.92522	5e-05	0.000309148
AT1G61750	Chr1:22804612-22806318	0	1.75825	inf	5e-05	0.000309148
AT1G61800	Chr1:22824439-22826774	0.649835	238.963	8.5225	5e-05	0.000309148
AT1G61810	Chr1:22830014-22834728	0.349659	109.717	8.29362	5e-05	0.000309148
AT1G61820	Chr1:22835077-22838615	0.282283	125.613	8.79763	5e-05	0.000309148
AT1G61900	Chr1:22882214-22885053	19.1976	4.41185	-2.12147	5e-05	0.000309148
AT1G62045	Chr1:22934667-22935359	3.96539	62.9406	3.98846	5e-05	0.000309148
AT1G62200	Chr1:22980975-22984359	15.0234	50.7148	1.7552	5e-05	0.000309148
AT1G62250	Chr1:22994582-22997613	64.6084	19.3525	-1.7392	5e-05	0.000309148
AT1G62300	Chr1:23016682-23019279	4.63247	124.789	4.75157	5e-05	0.000309148
AT1G62305	Chr1:23026775-23029339	3.87608	24.758	2.67522	5e-05	0.000309148
AT1G62330	Chr1:23046863-23050193	8.90452	2.74916	-1.69555	5e-05	0.000309148
AT1G62360	Chr1:23058581-23061722	0.692765	0	0	5e-05	0.000309148
AT1G62370	Chr1:23072574-23073189	1.50418	58.9536	5.29253	5e-05	0.000309148
AT1G62380	Chr1:23075267-23087127	268.944	2603.64	3.27515	5e-05	0.000309148
AT1G62500	Chr1:23132044-23133502	5.13153	0	0	5e-05	0.000309148
AT1G62570	Chr1:23169135-23172170	2.78917	130.848	5.55191	5e-05	0.000309148
AT1G62640	Chr1:23192227-23195103	14.2708	3.81939	-1.90165	5e-05	0.000309148
AT1G62660	Chr1:23199717-23203765	11.2474	60.4592	2.42637	5e-05	0.000309148
AT1G62710	Chr1:23223873-23226916	1.97881	15.0643	2.92843	5e-05	0.000309148
AT1G62760	Chr1:23237082-23238512	0.490286	221.763	8.82118	5e-05	0.000309148
AT1G62810	Chr1:23257725-23261966	4.6684	16.36	1.80917	5e-05	0.000309148
AT1G62960	Chr1:23315293-23320316	49.3955	14.7626	-1.74243	5e-05	0.000309148
AT1G63010	Chr1:23342392-23352697	11.8719	77.9726	2.71542	5e-05	0.000309148
AT1G63180	Chr1:23427408-23429603	7.21739	62.8752	3.12294	5e-05	0.000309148
AT1G63260	Chr1:23466724-23469204	20.4873	4.37112	-2.22865	5e-05	0.000309148
AT1G63440,AT1G63450	Chr1:23527559-23534569	0.267156	9.43241	5.14187	5e-05	0.000309148
AT1G63530	Chr1:23563314-23565555	0.518307	3.9626	2.93457	5e-05	0.000309148
AT1G63720	Chr1:23635855-23637529	2.24261	58.8117	4.71285	5e-05	0.000309148
AT1G63840	Chr1:23689696-23690807	4.56518	80.1897	4.13467	5e-05	0.000309148
AT1G63950	Chr1:23734996-23735556	0	2.09136	inf	5e-05	0.000309148
AT1G64065	Chr1:23778352-23779529	5.51099	35.4508	2.68543	5e-05	0.000309148
AT1G64150	Chr1:23808900-23812677	38.638	7.22978	-2.418	5e-05	0.000309148
AT1G64355	Chr1:23886083-23887212	68.4263	16.5322	-2.04927	5e-05	0.000309148
AT1G64360	Chr1:23887869-23888533	16.9153	148.007	3.12926	5e-05	0.000309148
AT1G64380	Chr1:23890645-23892173	11.5631	2.86628	-2.01228	5e-05	0.000309148
AT1G64390	Chr1:23911118-23915229	21.5519	0.590341	-5.19012	5e-05	0.000309148
AT1G64400	Chr1:23915597-23919783	23.8904	5.65458	-2.07894	5e-05	0.000309148
AT1G64500	Chr1:23953232-23954492	75.8856	6.76362	-3.48796	5e-05	0.000309148
AT1G64510	Chr1:23954802-23956255	486.228	96.8943	-2.32715	5e-05	0.000309148
AT1G64530	Chr1:23959660-23963081	5.29377	1.06698	-2.31076	5e-05	0.000309148
AT1G64610	Chr1:23998724-24001950	5.3028	57.2501	3.43245	5e-05	0.000309148
AT1G64660	Chr1:24028917-24030780	15.0146	110.191	2.87557	5e-05	0.000309148
AT1G64670	Chr1:24030819-24033556	7.58087	0.506467	-3.90382	5e-05	0.000309148
AT1G64680	Chr1:24036020-24037401	178.249	25.8252	-2.78704	5e-05	0.000309148
AT1G64770	Chr1:24057062-24059561	147.498	27.342	-2.4315	5e-05	0.000309148
AT1G64780	Chr1:24060769-24062630	14.349	0.395957	-5.17946	5e-05	0.000309148
AT1G64860	Chr1:24097912-24100952	92.9295	22.5791	-2.04115	5e-05	0.000309148
AT1G64950	Chr1:24127560-24129458	9.57928	91.6056	3.25745	5e-05	0.000309148
AT1G64980	Chr1:24137516-24139276	47.4559	6.74829	-2.81399	5e-05	0.000309148
AT1G65010	Chr1:24149542-24154274	6.75708	0.971268	-2.79846	5e-05	0.000309148
AT1G65040	Chr1:24159830-24163628	17.5086	74.6532	2.09214	5e-05	0.000309148
AT1G65230	Chr1:24229116-24233349	260.2	34.9319	-2.897	5e-05	0.000309148
AT1G65295	Chr1:24251510-24259404	61.6453	6.23031	-3.30662	5e-05	0.000309148
AT1G65390	Chr1:24292477-24294631	16.6647	0.510751	-5.02803	5e-05	0.000309148
AT1G65610	Chr1:24391678-24395360	0.124156	5.12653	5.36776	5e-05	0.000309148
AT1G65690	Chr1:24431429-24432953	1.50896	156.755	6.69881	5e-05	0.000309148
AT1G65820	Chr1:24485100-24486892	137.396	1119.87	3.02692	5e-05	0.000309148
AT1G65980	Chr1:24559305-24560936	166.54	732.526	2.13701	5e-05	0.000309148
AT1G66050	Chr1:24589486-24592747	0.250627	9.24849	5.2056	5e-05	0.000309148
AT1G66090	Chr1:24602145-24604763	11.0148	95.0503	3.10925	5e-05	0.000309148
AT1G66100	Chr1:24605670-24606537	1163.82	28.0234	-5.37609	5e-05	0.000309148
AT1G66130	Chr1:24614961-24616930	37.0176	9.96045	-1.89393	5e-05	0.000309148
AT1G66140	Chr1:24619836-24622004	8.38207	2.17146	-1.94864	5e-05	0.000309148
AT1G66160	Chr1:24637195-24638608	7.42486	39.1608	2.39897	5e-05	0.000309148
AT1G66180	Chr1:24647187-24648813	32.7097	2.38095	-3.78011	5e-05	0.000309148
AT1G66230	Chr1:24677153-24678415	16.0872	4.2618	-1.91638	5e-05	0.000309148
AT1G66330	Chr1:24729628-24732491	71.3289	23.3992	-1.60803	5e-05	0.000309148
AT1G66430	Chr1:24778270-24780629	28.8437	7.95775	-1.85782	5e-05	0.000309148
AT1G66480	Chr1:24805634-24807557	2.40787	11.9565	2.31197	5e-05	0.000309148
AT1G66500	Chr1:24811148-24812650	5.00935	23.9132	2.25511	5e-05	0.000309148
AT1G66550	Chr1:24828501-24829639	0	0.607992	inf	5e-05	0.000309148
AT1G66580	Chr1:24839164-24840612	147.5	2349.37	3.99349	5e-05	0.000309148
AT1G66590	Chr1:24841122-24842411	6.62137	28.461	2.10378	5e-05	0.000309148
AT1G66700	Chr1:24873290-24874758	1.43529	338.994	7.88377	5e-05	0.000309148
AT1G66760	Chr1:24901977-24904443	8.61109	48.7691	2.5017	5e-05	0.000309148
AT1G66820	Chr1:24930039-24930551	88.9463	28.6481	-1.6345	5e-05	0.000309148
AT1G66840	Chr1:24933855-24936322	8.2168	1.85687	-2.1457	5e-05	0.000309148
AT1G66940	Chr1:24970522-24974902	31.8314	0.651602	-5.61032	5e-05	0.000309148
AT1G66970	Chr1:24992552-24996117	108.844	31.9928	-1.76644	5e-05	0.000309148
AT1G67000	Chr1:25003866-25007647	0.291747	2.38469	3.03101	5e-05	0.000309148
AT1G67010	Chr1:25008797-25009712	0	0.541165	inf	5e-05	0.000309148
AT1G67050	Chr1:25028626-25029788	25.6216	7.02897	-1.86598	5e-05	0.000309148
AT1G67070	Chr1:25041900-25044647	2.66752	33.6549	3.65725	5e-05	0.000309148
AT1G67100	Chr1:25053733-25054847	0	0.953928	inf	5e-05	0.000309148
AT1G67120	Chr1:25069561-25095526	0.476529	1.34953	1.50182	5e-05	0.000309148
AT1G67195	Chr1:25137110-25137937	98.0684	314.829	1.68271	5e-05	0.000309148
AT1G67365	Chr1:25238409-25243837	6.34024	29.1255	2.19967	5e-05	0.000309148
AT1G67520	Chr1:25302634-25305932	0.417968	9.38008	4.48814	5e-05	0.000309148
AT1G67560	Chr1:25319898-25324264	9.71503	3.05696	-1.66812	5e-05	0.000309148
AT1G67590	Chr1:25333057-25334647	9.76665	1.21236	-3.01005	5e-05	0.000309148
AT1G67635	Chr1:25349341-25350384	0	1.19472	inf	5e-05	0.000309148
AT1G67700	Chr1:25374221-25376034	565.824	104.71	-2.43395	5e-05	0.000309148
AT1G67740	Chr1:25394067-25395154	1490.36	257.924	-2.53064	5e-05	0.000309148
AT1G67810	Chr1:25426487-25427349	8.91003	202.862	4.50892	5e-05	0.000309148
AT1G67830	Chr1:25431585-25432990	10.9907	1.72876	-2.66847	5e-05	0.000309148
AT1G67850,AT1G67856	Chr1:25437899-25443498	6.95301	28.7252	2.04661	5e-05	0.000309148
AT1G67900	Chr1:25464725-25470017	43.7544	7.31307	-2.58088	5e-05	0.000309148
AT1G67970	Chr1:25484698-25486462	7.45331	33.5941	2.17225	5e-05	0.000309148
AT1G67980	Chr1:25487713-25489231	0.968644	397.854	8.68206	5e-05	0.000309148
AT1G68010	Chr1:25493195-25496033	781.161	102.668	-2.92763	5e-05	0.000309148
AT1G68110	Chr1:25524717-25526150	6.18788	1.15644	-2.41975	5e-05	0.000309148
AT1G68140	Chr1:25538944-25541741	23.5611	65.705	1.4796	5e-05	0.000309148
AT1G68190	Chr1:25559245-25561213	66.9368	10.9876	-2.60692	5e-05	0.000309148
AT1G68238	Chr1:25574460-25574835	77.9611	1.59462	-5.61147	5e-05	0.000309148
AT1G68380	Chr1:25635837-25637462	0	2.45798	inf	5e-05	0.000309148
AT1G68390	Chr1:25642733-25645607	0.197842	7.54046	5.25223	5e-05	0.000309148
AT1G68400	Chr1:25646038-25648946	4.93513	0.529806	-3.21955	5e-05	0.000309148
AT1G68410	Chr1:25649799-25653019	16.4427	76.6755	2.22132	5e-05	0.000309148
AT1G68530	Chr1:25712587-25714807	283.746	51.0443	-2.47478	5e-05	0.000309148
AT1G68560	Chr1:25734181-25738002	72.1338	13.7798	-2.38812	5e-05	0.000309148
AT1G68610	Chr1:25763622-25764105	0	1.38653	inf	5e-05	0.000309148
AT1G68620	Chr1:25765946-25767240	3.5581	282.972	6.31341	5e-05	0.000309148
AT1G68690	Chr1:25788607-25792324	1.37767	10.7837	2.96855	5e-05	0.000309148
AT1G68760	Chr1:25829041-25829813	21.3061	5.62429	-1.92152	5e-05	0.000309148
AT1G68780	Chr1:25831802-25833844	8.00672	0.176627	-5.50243	5e-05	0.000309148
AT1G68795	Chr1:25840854-25841652	1.52662	16.122	3.40062	5e-05	0.000309148
AT1G68820	Chr1:25865640-25869056	11.7701	113.588	3.27061	5e-05	0.000309148
AT1G68840	Chr1:25880322-25882222	107.409	20.7314	-2.37323	5e-05	0.000309148
AT1G68890	Chr1:25896936-25906714	8.23242	2.09908	-1.97156	5e-05	0.000309148
AT1G69040	Chr1:25957818-25960307	28.4428	3.11097	-3.19263	5e-05	0.000309148
AT1G69160	Chr1:26000213-26001588	29.7569	2.19153	-3.76321	5e-05	0.000309148
AT1G69410	Chr1:26089201-26090386	151.41	576.939	1.92996	5e-05	0.000309148
AT1G69420	Chr1:26093195-26097081	18.2834	2.5749	-2.82795	5e-05	0.000309148
AT1G69450	Chr1:26106910-26110267	8.79283	33.4061	1.92571	5e-05	0.000309148
AT1G69480	Chr1:26114111-26117797	0.740251	25.9168	5.12973	5e-05	0.000309148
AT1G69490	Chr1:26122138-26123421	66.0834	217.559	1.71905	5e-05	0.000309148
AT1G69530	Chr1:26141835-26143500	226.235	11.2566	-4.32898	5e-05	0.000309148
AT1G69690	Chr1:26216223-26217851	8.37566	1.44038	-2.53975	5e-05	0.000309148
AT1G69700	Chr1:26220237-26221825	27.2923	2.63833	-3.3708	5e-05	0.000309148
AT1G69750	Chr1:26235283-26237571	10.424	31.9548	1.61612	5e-05	0.000309148
AT1G69790	Chr1:26266608-26269013	3.03585	24.1249	2.99035	5e-05	0.000309148
AT1G69810	Chr1:26277237-26279118	0.416496	5.52314	3.72911	5e-05	0.000309148
AT1G69870	Chr1:26316026-26320220	26.0279	269.832	3.37393	5e-05	0.000309148
AT1G70210	Chr1:26439863-26442829	5.18091	0.668494	-2.95422	5e-05	0.000309148
AT1G70230	Chr1:26450244-26451945	17.467	5.27702	-1.72684	5e-05	0.000309148
AT1G70270	Chr1:26464399-26464860	1.69976	0	0	5e-05	0.000309148
AT1G70280	Chr1:26465892-26468706	13.3618	2.01768	-2.72735	5e-05	0.000309148
AT1G70300	Chr1:26477795-26481630	2.80459	14.7598	2.39581	5e-05	0.000309148
AT1G70310	Chr1:26485305-26487435	79.1728	26.3741	-1.58588	5e-05	0.000309148
AT1G70370	Chr1:26512680-26515188	26.7637	2.05674	-3.70185	5e-05	0.000309148
AT1G70390	Chr1:26529170-26530282	0	0.87102	inf	5e-05	0.000309148
AT1G70410	Chr1:26533925-26538333	256.649	31.0248	-3.0483	5e-05	0.000309148
AT1G70690	Chr1:26652012-26653643	4.92634	17.491	1.82802	5e-05	0.000309148
AT1G70782	Chr1:26694051-26696392	136.475	540.07	1.98451	5e-05	0.000309148
AT1G70810	Chr1:26704129-26705236	41.4073	415.811	3.32797	5e-05	0.000309148
AT1G70830	Chr1:26709946-26711462	80.299	1.71675	-5.54763	5e-05	0.000309148
AT1G70890	Chr1:26725625-26726544	107.249	10.2367	-3.38914	5e-05	0.000309148
AT1G70940	Chr1:26743053-26746395	33.6294	4.93062	-2.76988	5e-05	0.000309148
AT1G71020	Chr1:26790596-26793175	15.3726	4.8781	-1.65597	5e-05	0.000309148
AT1G71100	Chr1:26814350-26815827	13.2938	101.145	2.9276	5e-05	0.000309148
AT1G71140	Chr1:26824676-26826748	6.3535	96.2322	3.9209	5e-05	0.000309148
AT1G71500	Chr1:26935981-26937607	335.137	91.5682	-1.87183	5e-05	0.000309148
AT1G71530	Chr1:26939561-26942952	0.789352	10.0896	3.67606	5e-05	0.000309148
AT1G71695	Chr1:26964248-26966688	70.8657	13.8857	-2.35149	5e-05	0.000309148
AT1G71790	Chr1:26996808-26998977	15.0526	4.0686	-1.88741	5e-05	0.000309148
AT1G71970	Chr1:27093027-27094027	41.701	9.90087	-2.07445	5e-05	0.000309148
AT1G72030	Chr1:27110864-27114342	75.2239	10.8198	-2.79752	5e-05	0.000309148
AT1G72070	Chr1:27118446-27119708	32.3148	123.359	1.9326	5e-05	0.000309148
AT1G72120	Chr1:27132096-27133985	2.81305	49.8917	4.14859	5e-05	0.000309148
AT1G72130	Chr1:27137180-27140536	16.314	2.0315	-3.00549	5e-05	0.000309148
AT1G72180	Chr1:27162819-27169717	24.4547	6.29487	-1.95786	5e-05	0.000309148
AT1G72430	Chr1:27264910-27265630	227.066	35.4201	-2.68047	5e-05	0.000309148
AT1G72500	Chr1:27295188-27298624	13.5093	3.2136	-2.07169	5e-05	0.000309148
AT1G72610	Chr1:27338124-27340328	3174.7	161.47	-4.29728	5e-05	0.000309148
AT1G72630	Chr1:27344269-27345584	39.459	10.917	-1.85378	5e-05	0.000309148
AT1G72640	Chr1:27346176-27348256	69.9183	12.0125	-2.54113	5e-05	0.000309148
AT1G72645	Chr1:27348380-27349219	92.8151	15.4042	-2.59104	5e-05	0.000309148
AT1G72680	Chr1:27359231-27361016	10.4273	321.59	4.94678	5e-05	0.000309148
AT1G72690	Chr1:27361153-27361919	5.83667	36.6973	2.65246	5e-05	0.000309148
AT1G72700	Chr1:27365895-27371733	2.8312	12.5691	2.1504	5e-05	0.000309148
AT1G72770	Chr1:27390021-27393466	15.3043	97.0111	2.66421	5e-05	0.000309148
AT1G72800	Chr1:27397215-27398500	4.54387	23.219	2.35331	5e-05	0.000309148
AT1G72820	Chr1:27402877-27404673	25.9081	9.84671	-1.39569	5e-05	0.000309148
AT1G72890,AT1G72900	Chr1:27429915-27433866	26.8735	249.277	3.21349	5e-05	0.000309148
AT1G72970	Chr1:27452765-27455995	12.5426	0.618169	-4.34269	5e-05	0.000309148
AT1G73060	Chr1:27478969-27481669	114.94	37.3477	-1.62179	5e-05	0.000309148
AT1G73110	Chr1:27491183-27496878	41.724	10.9967	-1.92381	5e-05	0.000309148
AT1G73260	Chr1:27547273-27548190	6.67794	4184.7	9.29151	5e-05	0.000309148
AT1G73410	Chr1:27601631-27603317	0	0.863495	inf	5e-05	0.000309148
AT1G73480	Chr1:27628938-27632813	44.9306	201.812	2.16724	5e-05	0.000309148
AT1G73500	Chr1:27639090-27640529	27.0365	92.0699	1.76782	5e-05	0.000309148
AT1G73600	Chr1:27669151-27673572	238.299	19.3531	-3.62214	5e-05	0.000309148
AT1G73603	Chr1:27674287-27674953	0	1.48664	inf	5e-05	0.000309148
AT1G73660	Chr1:27691892-27697211	12.8959	4.16132	-1.6318	5e-05	0.000309148
AT1G73740	Chr1:27734278-27736189	10.6218	28.2588	1.41167	5e-05	0.000309148
AT1G73810	Chr1:27752399-27755297	1.35855	72.8942	5.74566	5e-05	0.000309148
AT1G73830	Chr1:27759972-27761588	36.8674	0.859222	-5.42317	5e-05	0.000309148
AT1G73870	Chr1:27779165-27780676	50.6353	2.19326	-4.52899	5e-05	0.000309148
AT1G74070	Chr1:27851487-27852976	45.1528	8.71126	-2.37386	5e-05	0.000309148
AT1G74100	Chr1:27864344-27865694	41.8233	155.948	1.89869	5e-05	0.000309148
AT1G74160	Chr1:27886425-27891431	4.93147	1.4778	-1.73857	5e-05	0.000309148
AT1G74470	Chr1:27991164-27994178	1132.84	160.452	-2.81973	5e-05	0.000309148
AT1G74590	Chr1:28020726-28024726	3.04738	169.412	5.79682	5e-05	0.000309148
AT1G74670	Chr1:28053285-28054149	365.225	2.08227	-7.45448	5e-05	0.000309148
AT1G74690	Chr1:28061158-28064625	19.5107	3.95438	-2.30274	5e-05	0.000309148
AT1G74710	Chr1:28070294-28074148	6.1108	63.5946	3.37947	5e-05	0.000309148
AT1G74840	Chr1:28115896-28117405	63.2058	19.8289	-1.67245	5e-05	0.000309148
AT1G74880	Chr1:28129857-28131077	272.202	51.5496	-2.40064	5e-05	0.000309148
AT1G74930	Chr1:28144131-28145049	41.6951	8.00549	-2.38082	5e-05	0.000309148
AT1G74970	Chr1:28157529-28159302	330.535	76.7411	-2.10673	5e-05	0.000309148
AT1G74990	Chr1:28159714-28160487	0	2.51508	inf	5e-05	0.000309148
AT1G75100	Chr1:28190815-28193800	45.6525	4.53712	-3.33085	5e-05	0.000309148
AT1G75240	Chr1:28241071-28242756	4.40335	0.22791	-4.27207	5e-05	0.000309148
AT1G75270	Chr1:28250074-28251350	16.8548	104.487	2.63209	5e-05	0.000309148
AT1G75350	Chr1:28272070-28272832	799.992	233.453	-1.77685	5e-05	0.000309148
AT1G75400	Chr1:28296918-28299686	9.41955	28.3032	1.58724	5e-05	0.000309148
AT1G75460	Chr1:28327885-28329764	175.371	43.5593	-2.00936	5e-05	0.000309148
AT1G75490	Chr1:28335501-28336706	10.45	1.77625	-2.5566	5e-05	0.000309148
AT1G75500	Chr1:28337725-28340275	73.0812	13.9025	-2.39416	5e-05	0.000309148
AT1G75600	Chr1:28390664-28391493	0	2.66122	inf	5e-05	0.000309148
AT1G75680	Chr1:28417051-28419529	42.4423	3.19598	-3.73117	5e-05	0.000309148
AT1G75690	Chr1:28422109-28423285	757.436	59.918	-3.66006	5e-05	0.000309148
AT1G75780	Chr1:28451140-28453640	3.37201	0.190228	-4.14781	5e-05	0.000309148
AT1G75820	Chr1:28463461-28466971	12.658	3.73634	-1.76035	5e-05	0.000309148
AT1G76040	Chr1:28537672-28540637	5.83142	23.7944	2.0287	5e-05	0.000309148
AT1G76070	Chr1:28546381-28547611	6.39829	61.951	3.27537	5e-05	0.000309148
AT1G76100	Chr1:28553986-28554768	465.6	85.9177	-2.43806	5e-05	0.000309148
AT1G76110	Chr1:28555041-28557586	57.6451	10.8644	-2.40759	5e-05	0.000309148
AT1G76150	Chr1:28571129-28577700	35.8753	228.07	2.66841	5e-05	0.000309148
AT1G76160	Chr1:28577941-28581133	55.0217	11.7044	-2.23295	5e-05	0.000309148
AT1G76240	Chr1:28602810-28603929	12.3574	0.375418	-5.04073	5e-05	0.000309148
AT1G76390	Chr1:28655389-28661710	3.79635	33.0239	3.12083	5e-05	0.000309148
AT1G76405	Chr1:28661883-28663789	33.6645	8.1976	-2.03795	5e-05	0.000309148
AT1G76450	Chr1:28684550-28689121	230.821	67.5735	-1.77224	5e-05	0.000309148
AT1G76480	Chr1:28691860-28693428	0	4.21665	inf	5e-05	0.000309148
AT1G76520	Chr1:28715077-28717416	31.0008	206.27	2.73416	5e-05	0.000309148
AT1G76560	Chr1:28728252-28728853	27.0336	79.9046	1.56352	5e-05	0.000309148
AT1G76570	Chr1:28729026-28730903	38.2044	7.50522	-2.34777	5e-05	0.000309148
AT1G76600	Chr1:28746887-28747845	22.9189	120.195	2.39077	5e-05	0.000309148
AT1G76650	Chr1:28766749-28768138	8.10932	273.668	5.0767	5e-05	0.000309148
AT1G76930	Chr1:28895295-28896883	6.01395	93.1787	3.95362	5e-05	0.000309148
AT1G76960	Chr1:28920456-28920956	149.282	864.264	2.53343	5e-05	0.000309148
AT1G76970	Chr1:28922593-28925404	8.55647	44.3099	2.37254	5e-05	0.000309148
AT1G76980	Chr1:28925797-28927339	4.87507	37.6582	2.94947	5e-05	0.000309148
AT1G77000	Chr1:28940146-28942623	6.16645	69.1076	3.48633	5e-05	0.000309148
AT1G77120	Chr1:28975393-28978743	1.94409	61.7247	4.98868	5e-05	0.000309148
AT1G77370	Chr1:29073842-29074796	82.6265	368.992	2.15891	5e-05	0.000309148
AT1G77380	Chr1:29074887-29077390	0.433933	5.31678	3.61501	5e-05	0.000309148
AT1G77450	Chr1:29099953-29101261	7.727	101.633	3.71732	5e-05	0.000309148
AT1G77490	Chr1:29117541-29120463	108.156	12.8664	-3.07143	5e-05	0.000309148
AT1G77500	Chr1:29121488-29125191	3.56323	17.2033	2.27143	5e-05	0.000309148
AT1G77510	Chr1:29126649-29129612	8.36915	80.0278	3.25735	5e-05	0.000309148
AT1G77660	Chr1:29185769-29187840	3.4757	17.7634	2.35353	5e-05	0.000309148
AT1G77690	Chr1:29200940-29203340	3.15778	0.238478	-3.72698	5e-05	0.000309148
AT1G77840	Chr1:29268486-29270586	18.0372	88.8848	2.30096	5e-05	0.000309148
AT1G77890,AT1G77910	Chr1:29292122-29296407	5.79319	31.8666	2.45962	5e-05	0.000309148
AT1G77920	Chr1:29298242-29300863	5.5378	51.6138	3.22037	5e-05	0.000309148
AT1G78020	Chr1:29338692-29339755	189.364	45.5686	-2.05505	5e-05	0.000309148
AT1G78040	Chr1:29345837-29347107	773.597	171.269	-2.17532	5e-05	0.000309148
AT1G78100	Chr1:29387794-29389112	27.6785	9.09396	-1.60579	5e-05	0.000309148
AT1G78380	Chr1:29486412-29487906	324.028	4683.75	3.85347	5e-05	0.000309148
AT1G78440	Chr1:29511598-29513051	0.697953	0	0	5e-05	0.000309148
AT1G78490	Chr1:29528252-29530665	10.624	2.10793	-2.33343	5e-05	0.000309148
AT1G78630	Chr1:29575955-29577658	606.51	112.769	-2.42716	5e-05	0.000309148
AT1G78670	Chr1:29590944-29593499	30.7193	149.116	2.27922	5e-05	0.000309148
AT1G78820	Chr1:29634123-29635813	22.3895	1.13986	-4.29589	5e-05	0.000309148
AT1G78915	Chr1:29665217-29671341	35.7251	9.43487	-1.92086	5e-05	0.000309148
AT1G78995	Chr1:29715078-29716111	29.831	5.20977	-2.51752	5e-05	0.000309148
AT1G79410	Chr1:29867879-29869633	3.9571	17.5493	2.1489	5e-05	0.000309148
AT1G79450	Chr1:29887606-29890198	0.835836	45.0095	5.75087	5e-05	0.000309148
AT1G79520	Chr1:29912064-29914889	18.0518	84.1519	2.22085	5e-05	0.000309148
AT1G79610	Chr1:29952812-29957189	6.82107	22.6289	1.7301	5e-05	0.000309148
AT1G79680	Chr1:29979972-29982773	0.377395	24.9527	6.04698	5e-05	0.000309148
AT1G79850	Chr1:30036955-30041952	622.522	144.106	-2.11099	5e-05	0.000309148
AT1G80050	Chr1:30111513-30113324	14.9257	2.21889	-2.74989	5e-05	0.000309148
AT1G80160	Chr1:30151002-30152190	2.52727	1263.28	8.96538	5e-05	0.000309148
AT1G80300	Chr1:30191855-30194519	30.8111	317.546	3.36544	5e-05	0.000309148
AT1G80360	Chr1:30208489-30210803	25.5824	74.8242	1.54835	5e-05	0.000309148
AT1G80640	Chr1:30311665-30314375	16.9688	1.529	-3.47222	5e-05	0.000309148
AT1G80830	Chr1:30372878-30375696	12.7294	35.7181	1.48849	5e-05	0.000309148
AT1G80950	Chr1:30412543-30415113	16.0971	52.0801	1.69393	5e-05	0.000309148
AT2G01180	Chr2:106899-108803	11.5556	68.7707	2.5732	5e-05	0.000309148
AT2G01370	Chr2:168630-169642	0	0.772143	inf	5e-05	0.000309148
AT2G01420	Chr2:180104-183328	44.799	4.13058	-3.43905	5e-05	0.000309148
AT2G01490	Chr2:221245-223418	79.7826	444.684	2.47863	5e-05	0.000309148
AT2G01540	Chr2:242122-243493	16.7024	86.8682	2.37877	5e-05	0.000309148
AT2G01570	Chr2:255248-257550	32.0696	10.5816	-1.59965	5e-05	0.000309148
AT2G01590	Chr2:266629-267798	98.5443	10.5865	-3.21855	5e-05	0.000309148
AT2G01755	Chr2:332193-332781	49.4267	6.28134	-2.97615	5e-05	0.000309148
AT2G01760	Chr2:332966-334696	10.149	1.05144	-3.2709	5e-05	0.000309148
AT2G01890	Chr2:396767-399208	3.47666	25.3263	2.86486	5e-05	0.000309148
AT2G01910	Chr2:416910-420588	32.415	2.76401	-3.55183	5e-05	0.000309148
AT2G01920	Chr2:426051-426990	0	2.00926	inf	5e-05	0.000309148
AT2G02010	Chr2:474164-476594	0.487478	40.8221	6.38787	5e-05	0.000309148
AT2G02060	Chr2:495540-497747	6.42684	22.9507	1.83636	5e-05	0.000309148
AT2G02130	Chr2:539998-540634	125.018	39.5851	-1.65911	5e-05	0.000309148
AT2G02170	Chr2:556492-558798	9.99904	2.23365	-2.16239	5e-05	0.000309148
AT2G02250	Chr2:594654-595852	0	2.17599	inf	5e-05	0.000309148
AT2G02310	Chr2:608758-610130	0	1.7061	inf	5e-05	0.000309148
AT2G02340	Chr2:616087-617274	0	0.91142	inf	5e-05	0.000309148
AT2G02370	Chr2:621154-623344	5.84356	28.4762	2.28484	5e-05	0.000309148
AT2G02390	Chr2:628898-631114	41.6668	591.895	3.82837	5e-05	0.000309148
AT2G02450	Chr2:648043-650814	18.5065	4.98985	-1.89096	5e-05	0.000309148
AT2G02500	Chr2:670877-673155	31.5778	7.85642	-2.00697	5e-05	0.000309148
AT2G02710	Chr2:758692-761013	62.8629	610.873	3.28059	5e-05	0.000309148
AT2G02780	Chr2:781846-784646	4.35881	0.224159	-4.28134	5e-05	0.000309148
AT2G02790	Chr2:787914-791216	4.69877	1.11167	-2.07955	5e-05	0.000309148
AT2G02810	Chr2:801529-803436	4.34133	30.1538	2.79613	5e-05	0.000309148
AT2G02870	Chr2:837811-840153	11.7648	81.8703	2.79886	5e-05	0.000309148
AT2G02930	Chr2:851163-852222	2.33454	37.5805	4.00877	5e-05	0.000309148
AT2G02950	Chr2:854946-856538	18.5243	2.12307	-3.1252	5e-05	0.000309148
AT2G02990	Chr2:873505-874811	0.457911	28.0499	5.93678	5e-05	0.000309148
AT2G03230	Chr2:972916-973375	0	1.21237	inf	5e-05	0.000309148
AT2G03350	Chr2:1019578-1021186	65.8196	10.4839	-2.65034	5e-05	0.000309148
AT2G03360	Chr2:1022143-1024421	0	7.84369	inf	5e-05	0.000309148
AT2G03505	Chr2:1063973-1065461	3.28364	35.7073	3.44285	5e-05	0.000309148
AT2G03550	Chr2:1077035-1078083	55.1399	16.211	-1.76612	5e-05	0.000309148
AT2G03750	Chr2:1147806-1149061	55.9822	6.17454	-3.18056	5e-05	0.000309148
AT2G03760	Chr2:1149336-1150663	28.633	195.24	2.7695	5e-05	0.000309148
AT2G03800	Chr2:1156712-1158934	10.9108	35.0816	1.68496	5e-05	0.000309148
AT2G03830	Chr2:1171135-1172363	0	1.60743	inf	5e-05	0.000309148
AT2G04050	Chr2:1337178-1339297	0.459331	42.6891	6.53819	5e-05	0.000309148
AT2G04070	Chr2:1353754-1355790	0.383903	16.1215	5.3921	5e-05	0.000309148
AT2G04100	Chr2:1376889-1379130	0.361825	13.1076	5.17897	5e-05	0.000309148
AT2G04160	Chr2:1400043-1407745	4.78121	108.612	4.50566	5e-05	0.000309148
AT2G04400	Chr2:1531147-1535118	30.9687	551.368	4.15413	5e-05	0.000309148
AT2G04450	Chr2:1543319-1545462	1.73767	26.9933	3.95738	5e-05	0.000309148
AT2G04780	Chr2:1676741-1678455	20.3814	1.34053	-3.92638	5e-05	0.000309148
AT2G04790	Chr2:1679515-1680543	43.3197	4.09054	-3.40466	5e-05	0.000309148
AT2G05070	Chr2:1799233-1800392	2458.58	118.181	-4.37876	5e-05	0.000309148
AT2G05100	Chr2:1823239-1824425	3306.24	192.493	-4.10231	5e-05	0.000309148
AT2G05160	Chr2:1858542-1861895	4.07122	0.710761	-2.51802	5e-05	0.000309148
AT2G05310	Chr2:1933271-1934212	489.785	114.408	-2.09796	5e-05	0.000309148
AT2G05380	Chr2:1966815-1968037	470.012	6006.78	3.67582	5e-05	0.000309148
AT2G05620	Chr2:2081008-2081858	487.741	119.289	-2.03165	5e-05	0.000309148
AT2G05710	Chr2:2141398-2147042	36.3571	222.32	2.61233	5e-05	0.000309148
AT2G05790	Chr2:2199218-2201486	29.1334	1.8303	-3.99252	5e-05	0.000309148
AT2G05920	Chr2:2269514-2272229	18.137	2.94377	-2.6232	5e-05	0.000309148
AT2G05940	Chr2:2287237-2289307	17.9354	72.4799	2.01477	5e-05	0.000309148
AT2G05990	Chr2:2322221-2325146	45.5032	14.4611	-1.65379	5e-05	0.000309148
AT2G06520	Chr2:2587728-2588358	5539.76	893.859	-2.6317	5e-05	0.000309148
AT2G06850	Chr2:2763525-2765720	277.375	15.5219	-4.15946	5e-05	0.000309148
AT2G10940	Chr2:4310411-4312103	694.228	4.47722	-7.27666	5e-05	0.000309148
AT2G11520	Chr2:4618580-4621576	10.4658	28.4638	1.44345	5e-05	0.000309148
AT2G12550	Chr2:5114867-5118747	2.84585	8.58116	1.59231	5e-05	0.000309148
AT2G13610	Chr2:5673687-5675831	4.57946	0.637329	-2.84507	5e-05	0.000309148
AT2G13640	Chr2:5686135-5687290	0	0.620973	inf	5e-05	0.000309148
AT2G13810	Chr2:5768445-5772259	0.169197	16.56	6.61285	5e-05	0.000309148
AT2G14247	Chr2:6034347-6034835	148.834	5.14157	-4.85535	5e-05	0.000309148
AT2G14610	Chr2:6241703-6242463	4.28524	712.402	7.37717	5e-05	0.000309148
AT2G14880	Chr2:6393331-6394938	72.4307	19.936	-1.86123	5e-05	0.000309148
AT2G14890	Chr2:6399620-6401059	78.3996	9.39245	-3.06127	5e-05	0.000309148
AT2G15020	Chr2:6491433-6493352	26.4069	0.181697	-7.18324	5e-05	0.000309148
AT2G15050	Chr2:6518839-6521043	187.174	23.3061	-3.0056	5e-05	0.000309148
AT2G15090	Chr2:6542255-6543947	6.97958	0.596828	-3.54775	5e-05	0.000309148
AT2G15220	Chr2:6608658-6609506	1.4937	74.5116	5.6405	5e-05	0.000309148
AT2G15310	Chr2:6653790-6655501	1.84128	12.1008	2.71632	5e-05	0.000309148
AT2G15340	Chr2:6677286-6677819	0	2.91728	inf	5e-05	0.000309148
AT2G15390	Chr2:6709259-6711156	9.13415	74.7563	3.03285	5e-05	0.000309148
AT2G15480,AT2G15490	Chr2:6758680-6763501	2.39189	138.153	5.85197	5e-05	0.000309148
AT2G15760	Chr2:6865609-6866877	2.03072	12.3041	2.59908	5e-05	0.000309148
AT2G16510	Chr2:7159628-7160892	84.3775	231.229	1.45439	5e-05	0.000309148
AT2G16586	Chr2:7190936-7191938	15.5146	153.086	3.30264	5e-05	0.000309148
AT2G16700	Chr2:7244607-7245741	28.4703	221.043	2.9568	5e-05	0.000309148
AT2G16720	Chr2:7255528-7256580	2.18068	27.0034	3.63029	5e-05	0.000309148
AT2G16790	Chr2:7283956-7285237	10.5824	52.5522	2.31208	5e-05	0.000309148
AT2G16900	Chr2:7323614-7326221	11.9602	139.442	3.54335	5e-05	0.000309148
AT2G17220	Chr2:7487653-7490176	20.3602	87.7218	2.10718	5e-05	0.000309148
AT2G17290	Chr2:7516414-7519633	10.7557	32.0465	1.57507	5e-05	0.000309148
AT2G17420	Chr2:7564344-7566539	44.6894	206.374	2.20726	5e-05	0.000309148
AT2G17500	Chr2:7606756-7616342	4.48385	432.62	6.59222	5e-05	0.000309148
AT2G17695	Chr2:7684111-7685187	115.9	38.4912	-1.59028	5e-05	0.000309148
AT2G17720	Chr2:7697335-7699568	22.2901	96.898	2.12006	5e-05	0.000309148
AT2G17730	Chr2:7703855-7705750	7.46168	28.2896	1.9227	5e-05	0.000309148
AT2G17760	Chr2:7713272-7716511	8.79355	47.2792	2.42669	5e-05	0.000309148
AT2G17780	Chr2:7724412-7727404	9.01567	1.11349	-3.01735	5e-05	0.000309148
AT2G17880	Chr2:7766961-7767931	32.4069	5.12958	-2.65939	5e-05	0.000309148
AT2G18050	Chr2:7845922-7846884	10.4624	39.6402	1.92175	5e-05	0.000309148
AT2G18170	Chr2:7907803-7909923	13.2196	69.3393	2.39099	5e-05	0.000309148
AT2G18193	Chr2:7917504-7919277	0.312359	13.235	5.40501	5e-05	0.000309148
AT2G18300	Chr2:7952441-7954739	125.888	6.71969	-4.2276	5e-05	0.000309148
AT2G18328	Chr2:7964392-7964909	89.6165	9.7757	-3.19649	5e-05	0.000309148
AT2G18560	Chr2:8059287-8061056	12.1174	0.945367	-3.68006	5e-05	0.000309148
AT2G18660	Chr2:8090657-8091656	4.92294	101.615	4.36745	5e-05	0.000309148
AT2G18670,AT2G18680	Chr2:8093219-8095779	10.7125	76.5087	2.83633	5e-05	0.000309148
AT2G18690	Chr2:8097419-8098827	16.8128	276.256	4.03837	5e-05	0.000309148
AT2G18890	Chr2:8183889-8186796	10.8642	2.15616	-2.33305	5e-05	0.000309148
AT2G18910	Chr2:8192707-8194338	34.1098	5.65802	-2.59182	5e-05	0.000309148
AT2G18950	Chr2:8207312-8210463	10.7677	168.547	3.96837	5e-05	0.000309148
AT2G19130	Chr2:8293681-8296275	5.76814	18.0281	1.64407	5e-05	0.000309148
AT2G19160	Chr2:8309815-8318596	8.70142	36.7895	2.07997	5e-05	0.000309148
AT2G19572	Chr2:8470373-8471735	15.7703	88.8043	2.49342	5e-05	0.000309148
AT2G19620	Chr2:8483939-8488905	12.6137	1.48312	-3.08828	5e-05	0.000309148
AT2G19780	Chr2:8522677-8525093	4.11698	0.186195	-4.4667	5e-05	0.000309148
AT2G19880	Chr2:8581161-8585488	13.4561	42.7112	1.66635	5e-05	0.000309148
AT2G19890	Chr2:8587243-8589637	0	0.440003	inf	5e-05	0.000309148
AT2G20010	Chr2:8637746-8641556	4.57192	16.245	1.82912	5e-05	0.000309148
AT2G20142,AT2G20150	Chr2:8695323-8699299	8.38795	31.445	1.90644	5e-05	0.000309148
AT2G20180	Chr2:8701012-8706900	17.4032	3.67093	-2.24514	5e-05	0.000309148
AT2G20260	Chr2:8736733-8739677	1951.93	433.999	-2.16914	5e-05	0.000309148
AT2G20290	Chr2:8743014-8752108	2.69131	0.376003	-2.83949	5e-05	0.000309148
AT2G20300	Chr2:8755924-8760222	4.39441	0.944572	-2.21794	5e-05	0.000309148
AT2G20320	Chr2:8766516-8772615	2.23669	11.4328	2.35374	5e-05	0.000309148
AT2G20420	Chr2:8805452-8808120	46.559	150.855	1.69603	5e-05	0.000309148
AT2G20560	Chr2:8847444-8850010	1.71288	30.7609	4.1666	5e-05	0.000309148
AT2G20562	Chr2:8850206-8850929	4.20745	27.9959	2.7342	5e-05	0.000309148
AT2G20570	Chr2:8855357-8857756	100.391	33.9236	-1.56527	5e-05	0.000309148
AT2G20610	Chr2:8877959-8880388	51.6935	178.164	1.78515	5e-05	0.000309148
AT2G20720	Chr2:8926005-8930112	1.30518	32.9535	4.65811	5e-05	0.000309148
AT2G20724	Chr2:8932452-8933262	64.927	16.0474	-2.01648	5e-05	0.000309148
AT2G21830	Chr2:9303712-9305900	3.85164	0.350518	-3.45791	5e-05	0.000309148
AT2G22125	Chr2:9406262-9414518	9.16752	2.63192	-1.80042	5e-05	0.000309148
AT2G22170	Chr2:9426794-9427817	46.8718	3.74241	-3.64668	5e-05	0.000309148
AT2G22200	Chr2:9443127-9444423	4.83291	0.184281	-4.71291	5e-05	0.000309148
AT2G22320	Chr2:9480104-9480440	0	4.87545	inf	5e-05	0.000309148
AT2G22330	Chr2:9488553-9491340	27.0258	307.951	3.51029	5e-05	0.000309148
AT2G22470	Chr2:9538196-9538879	3.0911	925.728	8.22632	5e-05	0.000309148
AT2G22500	Chr2:9563223-9564751	16.3675	49.6118	1.59985	5e-05	0.000309148
AT2G22670	Chr2:9636379-9638745	157.689	22.8797	-2.78494	5e-05	0.000309148
AT2G22690	Chr2:9649689-9651439	6.66203	21.0393	1.65905	5e-05	0.000309148
AT2G22780	Chr2:9689414-9692154	26.6925	87.5266	1.71329	5e-05	0.000309148
AT2G22795	Chr2:9697232-9699897	12.6841	2.84514	-2.15645	5e-05	0.000309148
AT2G22860	Chr2:9737606-9738298	10.3833	77.9597	2.90846	5e-05	0.000309148
AT2G22970	Chr2:9774852-9778528	9.45463	42.7311	2.17619	5e-05	0.000309148
AT2G23110	Chr2:9840455-9841366	0	21.8554	inf	5e-05	0.000309148
AT2G23130	Chr2:9844298-9845385	112.349	10.3381	-3.44194	5e-05	0.000309148
AT2G23150	Chr2:9856191-9858574	2.62098	53.1642	4.34228	5e-05	0.000309148
AT2G23170	Chr2:9863854-9866562	1.805	48.8785	4.75913	5e-05	0.000309148
AT2G23260	Chr2:9899926-9901439	0	2.42126	inf	5e-05	0.000309148
AT2G23320	Chr2:9924932-9926372	76.1266	255.578	1.74729	5e-05	0.000309148
AT2G23321	Chr2:9926377-9926518	0	51.7687	inf	5e-05	0.000309148
AT2G23450	Chr2:9988753-9991695	12.5766	99.559	2.98481	5e-05	0.000309148
AT2G23600	Chr2:10042198-10043673	283.676	17.6398	-4.00734	5e-05	0.000309148
AT2G23610	Chr2:10044178-10046532	57.7806	6.30366	-3.19632	5e-05	0.000309148
AT2G23672	Chr2:10063154-10064004	195.272	46.1926	-2.07975	5e-05	0.000309148
AT2G23790	Chr2:10125367-10127521	15.2971	197.936	3.6937	5e-05	0.000309148
AT2G23810	Chr2:10128296-10137568	127.093	870.423	2.77583	5e-05	0.000309148
AT2G24020	Chr2:10217640-10219396	216.693	62.542	-1.79276	5e-05	0.000309148
AT2G24040	Chr2:10223944-10224685	26.5145	98.764	1.8972	5e-05	0.000309148
AT2G24060	Chr2:10229384-10231595	67.4931	15.152	-2.15523	5e-05	0.000309148
AT2G24090	Chr2:10241963-10243614	546.65	85.9057	-2.66979	5e-05	0.000309148
AT2G24100	Chr2:10244885-10247017	10.4071	46.9633	2.17397	5e-05	0.000309148
AT2G24150	Chr2:10265483-10267405	44.1744	9.72133	-2.18398	5e-05	0.000309148
AT2G24180	Chr2:10281846-10285000	22.1386	437.919	4.30603	5e-05	0.000309148
AT2G24200	Chr2:10286805-10289620	83.0486	542.931	2.70874	5e-05	0.000309148
AT2G24240	Chr2:10310647-10312328	6.50347	21.6571	1.73556	5e-05	0.000309148
AT2G24260	Chr2:10319333-10322222	3.65997	12.2761	1.74595	5e-05	0.000309148
AT2G24395	Chr2:10375469-10376265	47.9867	12.6468	-1.92386	5e-05	0.000309148
AT2G24545	Chr2:10425075-10427594	21.4771	1.49588	-3.84373	5e-05	0.000309148
AT2G24600	Chr2:10452115-10454524	24.8255	6.04875	-2.03711	5e-05	0.000309148
AT2G24630	Chr2:10471302-10474503	2.68726	0.264086	-3.34706	5e-05	0.000309148
AT2G24692	Chr2:10503603-10503974	1.59645	0	0	5e-05	0.000309148
AT2G24790	Chr2:10566897-10568145	310.524	95.4998	-1.70114	5e-05	0.000309148
AT2G24850	Chr2:10582829-10585216	2.26878	25.9991	3.51847	5e-05	0.000309148
AT2G25000	Chr2:10629736-10631413	2.85055	12.1798	2.09518	5e-05	0.000309148
AT2G25090	Chr2:10670466-10672653	0.220648	10.8554	5.62052	5e-05	0.000309148
AT2G25110	Chr2:10684134-10686085	25.9493	76.668	1.56293	5e-05	0.000309148
AT2G25140	Chr2:10697702-10702152	2.5131	9.9787	1.98938	5e-05	0.000309148
AT2G25450	Chr2:10829915-10831655	165.577	2542.64	3.94075	5e-05	0.000309148
AT2G25460	Chr2:10831987-10835705	0.622893	39.9919	6.00458	5e-05	0.000309148
AT2G25480	Chr2:10842862-10845768	13.743	1.04241	-3.7207	5e-05	0.000309148
AT2G25620	Chr2:10902942-10905245	3.76742	17.8603	2.24511	5e-05	0.000309148
AT2G25625	Chr2:10906427-10907288	15.7675	370.595	4.55482	5e-05	0.000309148
AT2G25830	Chr2:11018715-11021699	32.7027	11.6554	-1.48841	5e-05	0.000309148
AT2G26010	Chr2:11087347-11087944	57.9885	491.471	3.08327	5e-05	0.000309148
AT2G26080	Chr2:11109002-11113828	154.001	21.1574	-2.86371	5e-05	0.000309148
AT2G26110	Chr2:11120868-11122059	25.8407	5.43869	-2.24831	5e-05	0.000309148
AT2G26150	Chr2:11135681-11137756	1.52548	29.6014	4.27833	5e-05	0.000309148
AT2G26230	Chr2:11164574-11167195	22.0236	71.8363	1.70566	5e-05	0.000309148
AT2G26250	Chr2:11170417-11173142	100.275	11.1816	-3.16476	5e-05	0.000309148
AT2G26310	Chr2:11201302-11204153	0.48859	11.6048	4.56995	5e-05	0.000309148
AT2G26330	Chr2:11208182-11213971	11.7272	1.05134	-3.47956	5e-05	0.000309148
AT2G26550	Chr2:11291182-11293445	29.4101	4.86398	-2.5961	5e-05	0.000309148
AT2G26560	Chr2:11293768-11295806	33.9206	744.789	4.4566	5e-05	0.000309148
AT2G26580	Chr2:11303589-11306953	25.0694	3.38917	-2.88692	5e-05	0.000309148
AT2G26660	Chr2:11338931-11340950	15.4051	46.4315	1.5917	5e-05	0.000309148
AT2G26710	Chr2:11380491-11383612	4.63576	0.527982	-3.13425	5e-05	0.000309148
AT2G26730	Chr2:11388406-11391641	16.0965	3.04153	-2.40388	5e-05	0.000309148
AT2G26780	Chr2:11410062-11423837	4.0199	10.623	1.40196	5e-05	0.000309148
AT2G26910	Chr2:11481479-11488199	19.8201	1.87602	-3.40122	5e-05	0.000309148
AT2G26975	Chr2:11512860-11513553	104.96	35.9225	-1.54688	5e-05	0.000309148
AT2G27040	Chr2:11536533-11542357	6.28329	0.820695	-2.9366	5e-05	0.000309148
AT2G27050	Chr2:11545752-11548293	46.4862	10.3576	-2.16611	5e-05	0.000309148
AT2G27060	Chr2:11551040-11554775	5.97692	0.650631	-3.19949	5e-05	0.000309148
AT2G27150	Chr2:11601753-11608450	5.31711	23.2703	2.12978	5e-05	0.000309148
AT2G27190	Chr2:11621221-11623618	14.3299	49.223	1.7803	5e-05	0.000309148
AT2G27200	Chr2:11625416-11628189	3.93345	30.5937	2.95937	5e-05	0.000309148
AT2G27310	Chr2:11683861-11685210	26.3477	127.374	2.27332	5e-05	0.000309148
AT2G27385	Chr2:11716000-11717432	222.191	12.5042	-4.15132	5e-05	0.000309148
AT2G27402	Chr2:11723524-11724362	33.3754	1.30406	-4.6777	5e-05	0.000309148
AT2G27500	Chr2:11752169-11754028	28.169	160.126	2.50703	5e-05	0.000309148
AT2G27510	Chr2:11758078-11759476	17.6925	106.004	2.58291	5e-05	0.000309148
AT2G27810	Chr2:11852079-11856291	9.81718	1.81426	-2.43593	5e-05	0.000309148
AT2G28000	Chr2:11926448-11929389	104.093	25.7773	-2.0137	5e-05	0.000309148
AT2G28110	Chr2:11977943-11979837	1.21263	49.5679	5.35319	5e-05	0.000309148
AT2G28120	Chr2:11985686-11987738	5.65155	25.307	2.16282	5e-05	0.000309148
AT2G28150	Chr2:11999835-12002499	14.1636	0.863873	-4.03522	5e-05	0.000309148
AT2G28200	Chr2:12024148-12025306	6.7594	37.904	2.48738	5e-05	0.000309148
AT2G28210	Chr2:12029695-12033067	2.47001	136.248	5.78557	5e-05	0.000309148
AT2G28310	Chr2:12085376-12088060	12.7144	3.99651	-1.66965	5e-05	0.000309148
AT2G28400	Chr2:12148303-12149052	21.3889	258.147	3.59326	5e-05	0.000309148
AT2G28470	Chr2:12166572-12173679	25.8896	2.44882	-3.40221	5e-05	0.000309148
AT2G28510	Chr2:12199097-12200765	4.51597	16.0038	1.82531	5e-05	0.000309148
AT2G28550	Chr2:12225841-12228543	47.425	12.7338	-1.89698	5e-05	0.000309148
AT2G28605	Chr2:12254887-12255923	72.5362	10.2482	-2.82333	5e-05	0.000309148
AT2G28630	Chr2:12275318-12277245	56.1085	6.07332	-3.20766	5e-05	0.000309148
AT2G28710	Chr2:12322385-12323584	1.80141	25.9489	3.84847	5e-05	0.000309148
AT2G28740	Chr2:12329487-12329995	110.888	26.6356	-2.05768	5e-05	0.000309148
AT2G28950	Chr2:12431340-12433595	57.549	1.21254	-5.56869	5e-05	0.000309148
AT2G29290,AT2G29300,AT2G29320	Chr2:12585855-12593691	180.326	30.9446	-2.54285	5e-05	0.000309148
AT2G29350	Chr2:12600913-12602556	20.4859	3237.44	7.30408	5e-05	0.000309148
AT2G29360	Chr2:12603802-12605271	107.916	29.3465	-1.87865	5e-05	0.000309148
AT2G29420	Chr2:12616563-12618899	17.8537	323.709	4.1804	5e-05	0.000309148
AT2G29460	Chr2:12626535-12627678	4.13248	689.067	7.38149	5e-05	0.000309148
AT2G29470	Chr2:12628540-12629543	0.973205	829.078	9.73455	5e-05	0.000309148
AT2G29490	Chr2:12631377-12632473	1.53287	221.485	7.17483	5e-05	0.000309148
AT2G29500	Chr2:12633090-12633805	1.48981	135.422	6.50619	5e-05	0.000309148
AT2G29510	Chr2:12634513-12638018	13.7783	3.40727	-2.01571	5e-05	0.000309148
AT2G29550	Chr2:12644046-12646037	35.5822	4.33381	-3.03745	5e-05	0.000309148
AT2G29720	Chr2:12700400-12702341	9.11133	41.1601	2.17551	5e-05	0.000309148
AT2G29940	Chr2:12759879-12766769	0.506654	33.0598	6.02793	5e-05	0.000309148
AT2G29950	Chr2:12767584-12768435	1.1718	19.9286	4.08804	5e-05	0.000309148
AT2G29980	Chr2:12781590-12785053	101.567	9.35555	-3.44047	5e-05	0.000309148
AT2G29990	Chr2:12793296-12795996	9.66613	40.8053	2.07775	5e-05	0.000309148
AT2G30040	Chr2:12821709-12823169	7.7776	38.7118	2.31538	5e-05	0.000309148
AT2G30140	Chr2:12872133-12873820	13.1069	295.117	4.49289	5e-05	0.000309148
AT2G30150	Chr2:12874705-12876122	14.6132	2.60953	-2.48541	5e-05	0.000309148
AT2G30250	Chr2:12903235-12905198	30.9303	111.181	1.84582	5e-05	0.000309148
AT2G30362	Chr2:12936978-12939638	5.9715	71.6895	3.5856	5e-05	0.000309148
AT2G30390	Chr2:12951026-12954114	53.6633	19.1829	-1.48411	5e-05	0.000309148
AT2G30395	Chr2:12954173-12955089	1.32417	6.92563	2.38686	5e-05	0.000309148
AT2G30520	Chr2:13002741-13005600	269.883	60.6847	-2.15293	5e-05	0.000309148
AT2G30550	Chr2:13014847-13017153	17.4598	223.004	3.67496	5e-05	0.000309148
AT2G30695	Chr2:13076228-13081399	36.7216	12.1863	-1.59137	5e-05	0.000309148
AT2G30720	Chr2:13089344-13091687	11.1335	58.0777	2.38308	5e-05	0.000309148
AT2G30750	Chr2:13099335-13101413	0.581173	272.446	8.87279	5e-05	0.000309148
AT2G30860	Chr2:13138996-13140245	471.244	3301.07	2.80839	5e-05	0.000309148
AT2G30890,AT2G30900	Chr2:13147620-13152542	5.92818	0.57498	-3.36601	5e-05	0.000309148
AT2G30970	Chr2:13178839-13181931	25.0277	70.6133	1.49641	5e-05	0.000309148
AT2G31010	Chr2:13194184-13200128	5.22948	0.929281	-2.49248	5e-05	0.000309148
AT2G31020	Chr2:13201667-13204821	1.47445	6.62819	2.16844	5e-05	0.000309148
AT2G31060	Chr2:13213099-13218724	7.33984	21.5433	1.55342	5e-05	0.000309148
AT2G31200	Chr2:13293985-13295410	47.0448	153.914	1.71002	5e-05	0.000309148
AT2G31230	Chr2:13306592-13307475	12.907	48.6226	1.91347	5e-05	0.000309148
AT2G31260	Chr2:13322020-13327400	5.73963	24.592	2.09916	5e-05	0.000309148
AT2G31345	Chr2:13365231-13365800	0	7.56036	inf	5e-05	0.000309148
AT2G31425	Chr2:13394720-13395720	0	1.77082	inf	5e-05	0.000309148
AT2G31570	Chr2:13436556-13439881	187.713	1178.89	2.65083	5e-05	0.000309148
AT2G31865	Chr2:13546595-13549536	7.9352	64.5893	3.02496	5e-05	0.000309148
AT2G31930	Chr2:13577554-13578248	0	0.542882	inf	5e-05	0.000309148
AT2G31945	Chr2:13581580-13582126	1.93162	292.761	7.24377	5e-05	0.000309148
AT2G31955	Chr2:13584138-13586700	18.977	55.3037	1.54312	5e-05	0.000309148
AT2G32010	Chr2:13624791-13629161	10.3121	0.812002	-3.66671	5e-05	0.000309148
AT2G32020	Chr2:13631061-13631768	1.06573	21.3809	4.32641	5e-05	0.000309148
AT2G32030	Chr2:13632467-13633335	2.9287	13.524	2.20719	5e-05	0.000309148
AT2G32100	Chr2:13647851-13648785	24.0634	1.51139	-3.99289	5e-05	0.000309148
AT2G32130,AT2G32140	Chr2:13654825-13657175	2.18781	39.6513	4.17981	5e-05	0.000309148
AT2G32150	Chr2:13659005-13660764	83.7597	289.911	1.79128	5e-05	0.000309148
AT2G32180	Chr2:13671840-13673376	24.1443	4.61861	-2.38615	5e-05	0.000309148
AT2G32190	Chr2:13674497-13675286	4.01137	600.754	7.22654	5e-05	0.000309148
AT2G32210	Chr2:13677985-13678830	7.17523	190.969	4.73417	5e-05	0.000309148
AT2G32440	Chr2:13774587-13778026	14.8108	3.47257	-2.09257	5e-05	0.000309148
AT2G32450	Chr2:13778448-13781258	6.80131	1.92711	-1.81937	5e-05	0.000309148
AT2G32500	Chr2:13794425-13797233	41.5956	5.00432	-3.05518	5e-05	0.000309148
AT2G32540	Chr2:13814660-13818330	19.2774	4.45639	-2.11296	5e-05	0.000309148
AT2G32560	Chr2:13824653-13827002	57.3845	5.03948	-3.50931	5e-05	0.000309148
AT2G32640	Chr2:13844833-13850909	19.3228	3.34078	-2.53205	5e-05	0.000309148
AT2G32650	Chr2:13851061-13853343	42.9328	14.3171	-1.58434	5e-05	0.000309148
AT2G32690	Chr2:13863716-13864596	397.119	21.4462	-4.21078	5e-05	0.000309148
AT2G32960	Chr2:13987766-13990976	2.74756	11.4241	2.05586	5e-05	0.000309148
AT2G33110	Chr2:14041037-14043358	3.54637	22.8696	2.68902	5e-05	0.000309148
AT2G33120	Chr2:14043458-14045544	72.3224	360.694	2.31826	5e-05	0.000309148
AT2G33150	Chr2:14047477-14051140	117.884	1582.51	3.74677	5e-05	0.000309148
AT2G33180	Chr2:14066462-14067467	61.7699	18.3768	-1.74902	5e-05	0.000309148
AT2G33330	Chr2:14122807-14125257	16.4668	0.503001	-5.03286	5e-05	0.000309148
AT2G33380	Chr2:14144830-14146471	106.022	2314.27	4.44812	5e-05	0.000309148
AT2G33430	Chr2:14162666-14165042	78.6981	26.4482	-1.57316	5e-05	0.000309148
AT2G33450	Chr2:14173578-14175838	621.662	151.998	-2.03208	5e-05	0.000309148
AT2G33480	Chr2:14180894-14182404	31.9276	111.856	1.80877	5e-05	0.000309148
AT2G33530	Chr2:14196751-14200560	34.101	9.38873	-1.86081	5e-05	0.000309148
AT2G33570	Chr2:14217222-14219252	11.5997	0.463595	-4.64508	5e-05	0.000309148
AT2G33590	Chr2:14224267-14226602	23.2666	126.002	2.43711	5e-05	0.000309148
AT2G33700	Chr2:14253380-14255998	13.0793	42.1095	1.68686	5e-05	0.000309148
AT2G33710	Chr2:14258508-14260739	0.431007	29.5723	6.10039	5e-05	0.000309148
AT2G33800	Chr2:14300771-14302430	355.151	84.9529	-2.0637	5e-05	0.000309148
AT2G33855	Chr2:14324308-14325192	63.0949	12.6701	-2.3161	5e-05	0.000309148
AT2G33860	Chr2:14325268-14328978	7.84983	2.05451	-1.93387	5e-05	0.000309148
AT2G33990	Chr2:14360275-14362241	22.7461	4.16584	-2.44894	5e-05	0.000309148
AT2G34300	Chr2:14473664-14477430	9.71406	1.37439	-2.82128	5e-05	0.000309148
AT2G34360	Chr2:14506669-14510421	0.713908	8.39623	3.55593	5e-05	0.000309148
AT2G34510	Chr2:14543976-14546879	47.0089	13.7175	-1.77692	5e-05	0.000309148
AT2G34620	Chr2:14577173-14578288	109.227	4.63148	-4.55971	5e-05	0.000309148
AT2G34640	Chr2:14581885-14584699	14.2322	4.88058	-1.54403	5e-05	0.000309148
AT2G34680	Chr2:14616621-14629129	4.7304	0.560605	-3.07691	5e-05	0.000309148
AT2G34710	Chr2:14639322-14644273	7.37891	1.97423	-1.90212	5e-05	0.000309148
AT2G34770	Chr2:14664670-14668250	90.4322	27.9486	-1.69406	5e-05	0.000309148
AT2G34810	Chr2:14685255-14687062	8.00255	299.34	5.22518	5e-05	0.000309148
AT2G34860	Chr2:14708359-14710197	279.484	83.8382	-1.73709	5e-05	0.000309148
AT2G35070	Chr2:14783290-14784710	1.10082	22.14	4.33	5e-05	0.000309148
AT2G35260	Chr2:14849535-14851969	250.458	33.5426	-2.9005	5e-05	0.000309148
AT2G35370	Chr2:14891101-14892259	902.614	216.477	-2.0599	5e-05	0.000309148
AT2G35450	Chr2:14903044-14905372	34.3276	11.656	-1.5583	5e-05	0.000309148
AT2G35470	Chr2:14908843-14909863	28.6407	8.97682	-1.67379	5e-05	0.000309148
AT2G35500	Chr2:14914002-14916135	31.2003	10.9413	-1.51178	5e-05	0.000309148
AT2G35620	Chr2:14960939-14965497	11.7	2.90018	-2.01229	5e-05	0.000309148
AT2G35650	Chr2:14985487-14988357	11.9388	2.20305	-2.43808	5e-05	0.000309148
AT2G35660	Chr2:14988446-14990935	23.1114	3.71496	-2.63719	5e-05	0.000309148
AT2G35760	Chr2:15031922-15033307	22.0939	2.75647	-3.00275	5e-05	0.000309148
AT2G35860	Chr2:15059336-15062122	23.3089	1.01474	-4.5217	5e-05	0.000309148
AT2G35880	Chr2:15062987-15065870	27.8032	7.79444	-1.83473	5e-05	0.000309148
AT2G35960	Chr2:15106939-15107993	32.14	3.24968	-3.306	5e-05	0.000309148
AT2G35980	Chr2:15110587-15111471	0.622074	316.828	8.9924	5e-05	0.000309148
AT2G36000	Chr2:15117074-15118697	55.1037	18.0134	-1.61308	5e-05	0.000309148
AT2G36050	Chr2:15135571-15136749	29.4046	0.930181	-4.98239	5e-05	0.000309148
AT2G36080	Chr2:15148258-15151575	3.55408	32.4445	3.19043	5e-05	0.000309148
AT2G36130,AT2G36145	Chr2:15166772-15169514	181.104	46.6619	-1.9565	5e-05	0.000309148
AT2G36220	Chr2:15192479-15195538	18.5683	119.492	2.686	5e-05	0.000309148
AT2G36380	Chr2:15257582-15263766	3.61731	22.8436	2.6588	5e-05	0.000309148
AT2G36430	Chr2:15290203-15291763	13.4911	2.26775	-2.57267	5e-05	0.000309148
AT2G36490	Chr2:15308020-15314807	7.83178	2.45355	-1.67447	5e-05	0.000309148
AT2G36570	Chr2:15335495-15337927	2.83588	0.277265	-3.35446	5e-05	0.000309148
AT2G36580	Chr2:15339121-15345337	16.0854	70.5371	2.13263	5e-05	0.000309148
AT2G36630	Chr2:15352490-15355177	39.2341	246.49	2.65135	5e-05	0.000309148
AT2G36770	Chr2:15415138-15416766	2.10426	38.1087	4.17874	5e-05	0.000309148
AT2G36780	Chr2:15417489-15419154	0.7428	160.664	7.75686	5e-05	0.000309148
AT2G36800	Chr2:15423379-15425016	5.32342	135.615	4.67102	5e-05	0.000309148
AT2G36870	Chr2:15472644-15474681	15.7603	0.486346	-5.01817	5e-05	0.000309148
AT2G36885	Chr2:15482002-15483711	10.9446	1.7717	-2.62701	5e-05	0.000309148
AT2G36950	Chr2:15515132-15516931	14.1211	280.735	4.31328	5e-05	0.000309148
AT2G36970	Chr2:15529005-15530749	5.48575	16.3072	1.57175	5e-05	0.000309148
AT2G36990	Chr2:15537257-15540139	54.156	15.4555	-1.809	5e-05	0.000309148
AT2G37050	Chr2:15568985-15573726	8.70915	2.61991	-1.73301	5e-05	0.000309148
AT2G37110	Chr2:15592551-15594014	83.1668	361.254	2.11893	5e-05	0.000309148
AT2G37130	Chr2:15597920-15600077	9.21792	88.5716	3.26433	5e-05	0.000309148
AT2G37150	Chr2:15603547-15608454	4.74496	22.4743	2.24381	5e-05	0.000309148
AT2G37250	Chr2:15641905-15643786	26.8255	111.043	2.04944	5e-05	0.000309148
AT2G37450	Chr2:15722526-15725062	29.5083	4.06735	-2.85896	5e-05	0.000309148
AT2G37520	Chr2:15744695-15750257	6.46103	27.7315	2.10169	5e-05	0.000309148
AT2G37660	Chr2:15792622-15797059	226.302	72.1602	-1.64897	5e-05	0.000309148
AT2G37720	Chr2:15818081-15821295	1.19112	0	0	5e-05	0.000309148
AT2G37750	Chr2:15830988-15831558	0.876702	216.605	7.94876	5e-05	0.000309148
AT2G37760	Chr2:15831853-15833920	18.7666	290.32	3.9514	5e-05	0.000309148
AT2G37770	Chr2:15834866-15837001	3.34546	203.838	5.92907	5e-05	0.000309148
AT2G37790	Chr2:15838763-15840932	11.9989	1.40518	-3.09408	5e-05	0.000309148
AT2G37860	Chr2:15856629-15858920	19.6197	6.78425	-1.53204	5e-05	0.000309148
AT2G37940	Chr2:15876749-15879665	32.8914	127.116	1.95036	5e-05	0.000309148
AT2G37950	Chr2:15882487-15883979	7.29804	0.689239	-3.40443	5e-05	0.000309148
AT2G37980	Chr2:15894056-15897610	0.317734	2.533	2.99496	5e-05	0.000309148
AT2G38120	Chr2:15972992-15977180	37.7217	1.68137	-4.48769	5e-05	0.000309148
AT2G38140	Chr2:15980882-15981612	792.599	174.234	-2.18556	5e-05	0.000309148
AT2G38240	Chr2:16012534-16014753	9.28705	309.901	5.06044	5e-05	0.000309148
AT2G38250	Chr2:16018013-16020211	0.762472	51.4204	6.07551	5e-05	0.000309148
AT2G38310	Chr2:16050062-16051168	45.3477	7.84405	-2.53136	5e-05	0.000309148
AT2G38360	Chr2:16069614-16070589	7.40594	38.5804	2.38111	5e-05	0.000309148
AT2G38380	Chr2:16076383-16078583	0.287561	5.09682	4.14766	5e-05	0.000309148
AT2G38400	Chr2:16083688-16086349	29.8098	210.351	2.81894	5e-05	0.000309148
AT2G38470	Chr2:16108360-16111797	50.539	186.004	1.87986	5e-05	0.000309148
AT2G38490	Chr2:16113490-16115285	0.336868	5.31713	3.98039	5e-05	0.000309148
AT2G38540	Chr2:16130349-16131174	1302.35	208.364	-2.64394	5e-05	0.000309148
AT2G38600	Chr2:16145906-16146857	0	0.57825	inf	5e-05	0.000309148
AT2G38750	Chr2:16196264-16198491	29.9621	3.91932	-2.93446	5e-05	0.000309148
AT2G38860	Chr2:16233314-16235235	15.8523	471.414	4.89423	5e-05	0.000309148
AT2G38870	Chr2:16236360-16237280	140.966	467.925	1.73093	5e-05	0.000309148
AT2G38940	Chr2:16257227-16260225	0.26182	5.58966	4.41611	5e-05	0.000309148
AT2G39010	Chr2:16291476-16294042	432.592	109.085	-1.98755	5e-05	0.000309148
AT2G39030	Chr2:16298226-16299202	7.62131	1353.07	7.47198	5e-05	0.000309148
AT2G39050	Chr2:16303402-16305629	7.87441	112.317	3.83426	5e-05	0.000309148
AT2G39110	Chr2:16319663-16321685	0.692536	6.99898	3.33718	5e-05	0.000309148
AT2G39250	Chr2:16388738-16391073	34.8627	3.67314	-3.2466	5e-05	0.000309148
AT2G39320	Chr2:16417476-16418517	0	0.892711	inf	5e-05	0.000309148
AT2G39450	Chr2:16471631-16473818	48.129	10.5282	-2.19265	5e-05	0.000309148
AT2G39470	Chr2:16476215-16485039	285.67	24.6982	-3.53187	5e-05	0.000309148
AT2G39650	Chr2:16527710-16529471	4.53184	28.9426	2.67503	5e-05	0.000309148
AT2G39660	Chr2:16531687-16533931	10.0814	69.5326	2.78599	5e-05	0.000309148
AT2G39725	Chr2:16569429-16570549	5.61281	80.3332	3.8392	5e-05	0.000309148
AT2G39730	Chr2:16570745-16573548	7342.72	702.272	-3.38621	5e-05	0.000309148
AT2G39850	Chr2:16630472-16634253	8.31236	0.83569	-3.31422	5e-05	0.000309148
AT2G39870	Chr2:16643380-16645377	14.6121	3.76876	-1.955	5e-05	0.000309148
AT2G39970	Chr2:16683831-16686709	42.7703	132.809	1.63467	5e-05	0.000309148
AT2G40020	Chr2:16710978-16713070	30.2021	6.73768	-2.16433	5e-05	0.000309148
AT2G40080	Chr2:16734293-16734912	26.2275	161.361	2.62114	5e-05	0.000309148
AT2G40095	Chr2:16743022-16745144	4.92513	39.1544	2.99094	5e-05	0.000309148
AT2G40100	Chr2:16745652-16747400	64.2468	7.08548	-3.18069	5e-05	0.000309148
AT2G40110	Chr2:16747939-16749545	15.0374	86.6857	2.52724	5e-05	0.000309148
AT2G40130	Chr2:16765919-16769268	2.37015	0.252558	-3.23029	5e-05	0.000309148
AT2G40140	Chr2:16772072-16774657	17.5093	72.4874	2.04961	5e-05	0.000309148
AT2G40150,AT2G40160	Chr2:16775438-16779408	6.73731	0.900609	-2.9032	5e-05	0.000309148
AT2G40340	Chr2:16848339-16850487	2.7617	25.6259	3.21397	5e-05	0.000309148
AT2G40435	Chr2:16886823-16888657	9.8809	108.37	3.45518	5e-05	0.000309148
AT2G40475	Chr2:16906910-16908128	17.2722	1.26669	-3.76932	5e-05	0.000309148
AT2G40490	Chr2:16912844-16915177	129.484	41.2665	-1.64973	5e-05	0.000309148
AT2G40760	Chr2:17010047-17012067	16.3598	3.82449	-2.09682	5e-05	0.000309148
AT2G40960	Chr2:17095299-17097467	24.0237	6.49302	-1.8875	5e-05	0.000309148
AT2G41170	Chr2:17159103-17161136	10.1843	2.12941	-2.25782	5e-05	0.000309148
AT2G41190	Chr2:17167278-17170407	1.7811	17.487	3.29544	5e-05	0.000309148
AT2G41290	Chr2:17210427-17212959	8.71614	0.565423	-3.94629	5e-05	0.000309148
AT2G41310	Chr2:17221932-17224427	12.3223	3.15849	-1.96396	5e-05	0.000309148
AT2G41380	Chr2:17251940-17253079	1.8042	81.4006	5.49561	5e-05	0.000309148
AT2G41410	Chr2:17261727-17262884	95.6169	449.767	2.23384	5e-05	0.000309148
AT2G41560	Chr2:17332083-17337269	41.8616	14.0195	-1.57819	5e-05	0.000309148
AT2G41640	Chr2:17360485-17363788	8.0189	37.9133	2.24123	5e-05	0.000309148
AT2G41730	Chr2:17409462-17409937	10.8458	348.195	5.00469	5e-05	0.000309148
AT2G41835	Chr2:17457785-17459568	5.4375	28.7954	2.40482	5e-05	0.000309148
AT2G41940	Chr2:17507508-17508616	31.9436	4.54204	-2.81411	5e-05	0.000309148
AT2G41990	Chr2:17527256-17528937	3.13805	0	0	5e-05	0.000309148
AT2G42010	Chr2:17532812-17538400	4.6335	15.7967	1.76945	5e-05	0.000309148
AT2G42070	Chr2:17549090-17551175	31.9989	12.1606	-1.39581	5e-05	0.000309148
AT2G42170	Chr2:17577713-17580392	9.78699	0.733591	-3.73782	5e-05	0.000309148
AT2G42190	Chr2:17582662-17584240	86.0739	17.7659	-2.27647	5e-05	0.000309148
AT2G42220	Chr2:17592037-17596629	587.252	47.8678	-3.61685	5e-05	0.000309148
AT2G42300	Chr2:17621155-17624841	15.9131	4.36283	-1.86688	5e-05	0.000309148
AT2G42350	Chr2:17639151-17639998	0.46458	6.31828	3.76553	5e-05	0.000309148
AT2G42380	Chr2:17646899-17648945	13.9748	0.271694	-5.6847	5e-05	0.000309148
AT2G42520	Chr2:17704831-17708988	10.1319	45.4764	2.16621	5e-05	0.000309148
AT2G42580	Chr2:17728714-17731718	32.2263	5.95793	-2.43536	5e-05	0.000309148
AT2G42600	Chr2:17734323-17739085	143.191	24.8485	-2.52671	5e-05	0.000309148
AT2G42610	Chr2:17747916-17750440	33.9946	10.5478	-1.68836	5e-05	0.000309148
AT2G42740	Chr2:17791728-17793082	19.5347	4.06271	-2.26552	5e-05	0.000309148
AT2G42790	Chr2:17800443-17806049	23.8786	140.322	2.55495	5e-05	0.000309148
AT2G42975	Chr2:17873946-17874936	55.0919	8.42043	-2.70987	5e-05	0.000309148
AT2G43000	Chr2:17879030-17882636	1.18373	211.979	7.48444	5e-05	0.000309148
AT2G43010	Chr2:17886402-17889082	91.763	25.1547	-1.86708	5e-05	0.000309148
AT2G43020	Chr2:17891502-17894635	32.1975	122.477	1.92749	5e-05	0.000309148
AT2G43030	Chr2:17894835-17895866	434.412	87.3456	-2.31426	5e-05	0.000309148
AT2G43150	Chr2:17945871-17947037	59.0397	407.503	2.78705	5e-05	0.000309148
AT2G43320	Chr2:17995900-17999927	9.73688	35.41	1.86263	5e-05	0.000309148
AT2G43360	Chr2:18010750-18013238	21.2115	6.09447	-1.79927	5e-05	0.000309148
AT2G43510	Chr2:18067171-18067802	19.016	3182.12	7.38663	5e-05	0.000309148
AT2G43560	Chr2:18073233-18075498	293.867	58.8987	-2.31886	5e-05	0.000309148
AT2G43570	Chr2:18076223-18077463	7.18075	890.332	6.95407	5e-05	0.000309148
AT2G43590	Chr2:18081330-18082767	2.59633	41.703	4.00561	5e-05	0.000309148
AT2G43620	Chr2:18093769-18095025	1.80176	14.0887	2.96706	5e-05	0.000309148
AT2G43820	Chr2:18152226-18153908	41.5723	623.392	3.90645	5e-05	0.000309148
AT2G43870	Chr2:18166614-18168264	0.248241	9.75712	5.29664	5e-05	0.000309148
AT2G43910	Chr2:18184460-18187028	187	54.0837	-1.78977	5e-05	0.000309148
AT2G43920	Chr2:18189007-18191348	25.4719	3.83061	-2.73326	5e-05	0.000309148
AT2G44040	Chr2:18221768-18224104	15.4705	1.9002	-3.0253	5e-05	0.000309148
AT2G44160	Chr2:18262209-18265346	69.382	20.3762	-1.76768	5e-05	0.000309148
AT2G44210	Chr2:18280622-18282876	84.7874	23.164	-1.87197	5e-05	0.000309148
AT2G44230	Chr2:18286524-18288400	30.4368	0.880069	-5.11206	5e-05	0.000309148
AT2G44280	Chr2:18301349-18304284	3.33365	13.0474	1.96859	5e-05	0.000309148
AT2G44290	Chr2:18305200-18306251	25.538	86.3007	1.75673	5e-05	0.000309148
AT2G44480	Chr2:18359733-18363088	0.349672	3.77209	3.43129	5e-05	0.000309148
AT2G44520	Chr2:18379563-18381942	15.1137	49.7719	1.71947	5e-05	0.000309148
AT2G44740	Chr2:18441988-18443399	16.4536	0.759805	-4.43663	5e-05	0.000309148
AT2G44790	Chr2:18461905-18463309	4.03678	220.323	5.77027	5e-05	0.000309148
AT2G44920	Chr2:18524386-18526827	155.278	40.6071	-1.93505	5e-05	0.000309148
AT2G44970,AT2G44980	Chr2:18548812-18556669	17.7572	59.747	1.75046	5e-05	0.000309148
AT2G45180	Chr2:18626319-18626997	4193.08	481.76	-3.12162	5e-05	0.000309148
AT2G45190	Chr2:18628264-18630712	35.1323	2.49878	-3.8135	5e-05	0.000309148
AT2G45210	Chr2:18641565-18642704	1.36865	50.4539	5.20414	5e-05	0.000309148
AT2G45220	Chr2:18644083-18646447	0.264513	301.938	10.1567	5e-05	0.000309148
AT2G45290	Chr2:18672681-18675906	2.12335	12.2644	2.53006	5e-05	0.000309148
AT2G45300	Chr2:18677310-18680072	15.1552	61.7948	2.02767	5e-05	0.000309148
AT2G45340	Chr2:18691721-18694725	13.7262	2.06245	-2.7345	5e-05	0.000309148
AT2G45470	Chr2:18742539-18744111	49.8607	1.6885	-4.88409	5e-05	0.000309148
AT2G45570	Chr2:18779792-18781958	0.629226	316.598	8.97486	5e-05	0.000309148
AT2G45850	Chr2:18869260-18873972	16.6052	3.56296	-2.22049	5e-05	0.000309148
AT2G45910,AT2G45920	Chr2:18894062-18901303	9.56544	35.3674	1.88652	5e-05	0.000309148
AT2G45970	Chr2:18912259-18914739	7.49853	1.00819	-2.89484	5e-05	0.000309148
AT2G46080	Chr2:18948116-18950105	20.3038	52.3194	1.3656	5e-05	0.000309148
AT2G46140	Chr2:18959077-18960547	1.98004	18.2695	3.20584	5e-05	0.000309148
AT2G46240	Chr2:18986132-18989947	1.7908	8.48695	2.24464	5e-05	0.000309148
AT2G46250	Chr2:18991170-18993327	13.5209	1.63797	-3.04521	5e-05	0.000309148
AT2G46400	Chr2:19043413-19044826	6.62993	31.9146	2.26715	5e-05	0.000309148
AT2G46500	Chr2:19086560-19089027	21.4134	93.1094	2.12041	5e-05	0.000309148
AT2G46620	Chr2:19138800-19140747	6.1226	31.4664	2.3616	5e-05	0.000309148
AT2G46650	Chr2:19151645-19152600	48.6801	338.899	2.79945	5e-05	0.000309148
AT2G46680	Chr2:19165402-19166949	14.5487	420.333	4.85257	5e-05	0.000309148
AT2G46710	Chr2:19191410-19203339	26.6437	1.95045	-3.77192	5e-05	0.000309148
AT2G46810	Chr2:19239693-19242672	11.3155	1.90239	-2.57242	5e-05	0.000309148
AT2G46820	Chr2:19243495-19245141	2807.9	316.571	-3.14889	5e-05	0.000309148
AT2G46830	Chr2:19245671-19248916	107.617	13.2056	-3.02668	5e-05	0.000309148
AT2G47000	Chr2:19309867-19315241	2.04688	49.2202	4.58775	5e-05	0.000309148
AT2G47060	Chr2:19332903-19335031	56.8735	15.4719	-1.87811	5e-05	0.000309148
AT2G47130,AT2G47140	Chr2:19349382-19352088	8.01166	29.8678	1.89842	5e-05	0.000309148
AT2G47160	Chr2:19357477-19361147	10.4963	2.09181	-2.32706	5e-05	0.000309148
AT2G47190	Chr2:19376201-19377531	0.582636	127.285	7.77125	5e-05	0.000309148
AT2G47240	Chr2:19392557-19397831	14.5609	2.66561	-2.44956	5e-05	0.000309148
AT2G47370	Chr2:19438950-19440345	11.2115	0.763981	-3.8753	5e-05	0.000309148
AT2G47440	Chr2:19469718-19471886	40.0992	7.91112	-2.34162	5e-05	0.000309148
AT2G47450	Chr2:19472671-19474314	252.037	45.7763	-2.46096	5e-05	0.000309148
AT2G47470	Chr2:19481419-19484642	43.4132	148.031	1.76969	5e-05	0.000309148
AT2G47510	Chr2:19498367-19502246	31.3701	110.231	1.81307	5e-05	0.000309148
AT2G47590	Chr2:19521796-19524063	76.581	20.359	-1.91132	5e-05	0.000309148
AT2G47600	Chr2:19524159-19527413	17.9757	109.91	2.6122	5e-05	0.000309148
AT2G47630	Chr2:19534502-19537014	10.1182	1.24665	-3.02082	5e-05	0.000309148
AT2G47770	Chr2:19568463-19569507	0.328563	26.0924	6.31132	5e-05	0.000309148
AT2G47800	Chr2:19574863-19580599	4.09766	19.9531	2.28374	5e-05	0.000309148
AT2G47930	Chr2:19616974-19617681	39.4614	1.37585	-4.84205	5e-05	0.000309148
AT2G47940	Chr2:19617985-19622251	96.1456	20.5705	-2.22464	5e-05	0.000309148
AT3G01060	Chr3:16642-18840	97.3783	25.4923	-1.93354	5e-05	0.000309148
AT3G01420	Chr3:159465-162837	0.357298	523.975	10.5182	5e-05	0.000309148
AT3G01440	Chr3:168434-172022	45.267	3.06062	-3.88656	5e-05	0.000309148
AT3G01480	Chr3:188344-193537	214.137	34.9564	-2.61491	5e-05	0.000309148
AT3G01500	Chr3:194723-198019	3591.15	96.1979	-5.2223	5e-05	0.000309148
AT3G01640	Chr3:239380-241443	10.736	36.4248	1.76246	5e-05	0.000309148
AT3G01650	Chr3:242010-245347	7.21759	71.4256	3.30685	5e-05	0.000309148
AT3G01690	Chr3:256536-258563	132.227	34.1034	-1.95503	5e-05	0.000309148
AT3G01810	Chr3:288537-292755	11.4465	1.12162	-3.35125	5e-05	0.000309148
AT3G01830	Chr3:296053-299263	1.85288	51.6117	4.79986	5e-05	0.000309148
AT3G01860	Chr3:302644-304562	18.66	2.31746	-3.00933	5e-05	0.000309148
AT3G01970,AT3G01980	Chr3:326396-329031	27.2352	278.504	3.35415	5e-05	0.000309148
AT3G01990	Chr3:330136-332262	1.4705	14.4726	3.29895	5e-05	0.000309148
AT3G02040	Chr3:344907-350010	9.21862	46.9676	2.34904	5e-05	0.000309148
AT3G02110	Chr3:370761-373722	11.5074	0.549268	-4.38891	5e-05	0.000309148
AT3G02140	Chr3:385264-386818	4.72456	53.7367	3.50766	5e-05	0.000309148
AT3G02150	Chr3:390876-392758	13.4458	70.6779	2.3941	5e-05	0.000309148
AT3G02170	Chr3:396011-399779	26.0796	4.79341	-2.4438	5e-05	0.000309148
AT3G02230	Chr3:415392-417547	17.1108	45.6746	1.41648	5e-05	0.000309148
AT3G02360	Chr3:481897-484147	46.3493	184.446	1.99258	5e-05	0.000309148
AT3G02380	Chr3:487235-489474	126.034	2.58129	-5.60958	5e-05	0.000309148
AT3G02480	Chr3:512311-513027	5.51823	305.285	5.78981	5e-05	0.000309148
AT3G02520	Chr3:525369-528350	50.0545	238.512	2.25249	5e-05	0.000309148
AT3G02730	Chr3:588407-589685	649.181	162.996	-1.99378	5e-05	0.000309148
AT3G02800	Chr3:606247-607886	4.18986	30.9907	2.88686	5e-05	0.000309148
AT3G02830	Chr3:613801-616144	81.9547	22.8631	-1.84181	5e-05	0.000309148
AT3G02840	Chr3:618363-623558	0.893635	24.2716	4.76344	5e-05	0.000309148
AT3G02870	Chr3:627511-629845	53.7209	13.0425	-2.04226	5e-05	0.000309148
AT3G02875	Chr3:631912-634074	3.63942	75.3275	4.3714	5e-05	0.000309148
AT3G03050	Chr3:687051-691898	3.27642	9.0876	1.47178	5e-05	0.000309148
AT3G03190	Chr3:735027-735987	12.4209	1.88029	-2.72374	5e-05	0.000309148
AT3G03270	Chr3:761309-763115	16.203	80.5746	2.31406	5e-05	0.000309148
AT3G03310	Chr3:778520-781580	8.51156	54.0406	2.66655	5e-05	0.000309148
AT3G03341	Chr3:790129-790648	1.29042	20.376	3.98096	5e-05	0.000309148
AT3G03440	Chr3:815643-818834	2.71921	32.733	3.58949	5e-05	0.000309148
AT3G03460,AT3G03470	Chr3:822936-826437	15.3964	271.205	4.13872	5e-05	0.000309148
AT3G03480	Chr3:828295-829896	0.45583	31.7991	6.12435	5e-05	0.000309148
AT3G03610	Chr3:868790-871812	7.60247	32.8291	2.11044	5e-05	0.000309148
AT3G03640	Chr3:880988-886410	8.57203	36.3071	2.08254	5e-05	0.000309148
AT3G03710	Chr3:919541-925392	13.3746	4.27263	-1.6463	5e-05	0.000309148
AT3G03770	Chr3:945134-949042	17.3518	2.04808	-3.08274	5e-05	0.000309148
AT3G03870	Chr3:995216-997410	55.5322	170.263	1.61637	5e-05	0.000309148
AT3G04000	Chr3:1035499-1036672	6.49716	180.287	4.79434	5e-05	0.000309148
AT3G04010	Chr3:1036840-1039482	0.927194	22.4229	4.59596	5e-05	0.000309148
AT3G04060	Chr3:1053365-1055163	1.37302	27.7647	4.33783	5e-05	0.000309148
AT3G04070	Chr3:1061525-1063103	0.840352	162.141	7.59204	5e-05	0.000309148
AT3G04080	Chr3:1067789-1071295	6.25017	21.4368	1.77812	5e-05	0.000309148
AT3G04140	Chr3:1086876-1089229	6.29563	0.420916	-3.90275	5e-05	0.000309148
AT3G04220	Chr3:1108713-1112188	0.292492	8.90032	4.92739	5e-05	0.000309148
AT3G04240	Chr3:1113933-1120919	15.9937	76.7463	2.26259	5e-05	0.000309148
AT3G04520	Chr3:1217238-1219771	11.5714	36.6224	1.66216	5e-05	0.000309148
AT3G04640	Chr3:1260905-1261683	41.5601	229.732	2.46668	5e-05	0.000309148
AT3G04670	Chr3:1266241-1268350	13.4317	42.3735	1.65752	5e-05	0.000309148
AT3G04715	Chr3:1281642-1282551	0	0.517807	inf	5e-05	0.000309148
AT3G04720	Chr3:1285523-1286562	181.202	4289.24	4.56505	5e-05	0.000309148
AT3G04790,AT3G04810	Chr3:1313300-1325953	134.563	30.4146	-2.14545	5e-05	0.000309148
AT3G04940	Chr3:1365164-1367774	33.7722	8.85598	-1.93111	5e-05	0.000309148
AT3G05160	Chr3:1453105-1457150	18.6771	6.99653	-1.41656	5e-05	0.000309148
AT3G05200	Chr3:1476981-1478730	17.3413	47.2763	1.44691	5e-05	0.000309148
AT3G05290	Chr3:1505889-1507702	17.2222	44.4869	1.36911	5e-05	0.000309148
AT3G05400	Chr3:1549585-1554176	0.51374	14.845	4.85279	5e-05	0.000309148
AT3G05500	Chr3:1593433-1595015	43.1042	199.071	2.20738	5e-05	0.000309148
AT3G05600	Chr3:1623243-1624763	2.19777	0	0	5e-05	0.000309148
AT3G05625	Chr3:1632283-1634139	15.4505	3.62598	-2.09121	5e-05	0.000309148
AT3G05630	Chr3:1635199-1640348	0.38842	48.4616	6.96308	5e-05	0.000309148
AT3G05730	Chr3:1695975-1696708	67.39	2.68215	-4.65107	5e-05	0.000309148
AT3G05800	Chr3:1727305-1728296	16.3907	2.79338	-2.55279	5e-05	0.000309148
AT3G05937	Chr3:1775901-1776775	5.74644	44.2454	2.94479	5e-05	0.000309148
AT3G05970	Chr3:1786317-1791802	17.6474	66.4677	1.9132	5e-05	0.000309148
AT3G06070	Chr3:1831056-1831923	284.917	3.02761	-6.55622	5e-05	0.000309148
AT3G06130	Chr3:1852883-1855063	9.77588	0.326971	-4.90199	5e-05	0.000309148
AT3G06140	Chr3:1856681-1858855	3.86283	0.178141	-4.43857	5e-05	0.000309148
AT3G06145	Chr3:1859923-1860650	28.2207	0.403873	-6.12671	5e-05	0.000309148
AT3G06150	Chr3:1861796-1864116	20.2961	2.99694	-2.75964	5e-05	0.000309148
AT3G06300	Chr3:1907581-1909804	12.2652	35.2009	1.52104	5e-05	0.000309148
AT3G06420,AT3G06430	Chr3:1954989-1958299	42.1695	446.822	3.40543	5e-05	0.000309148
AT3G06490	Chr3:2003392-2006624	0.158011	16.5302	6.70894	5e-05	0.000309148
AT3G06500	Chr3:2012046-2015893	39.4755	333.256	3.0776	5e-05	0.000309148
AT3G06770	Chr3:2134799-2137228	16.8236	0.579199	-4.86028	5e-05	0.000309148
AT3G06810	Chr3:2146334-2150831	9.64579	116.355	3.59249	5e-05	0.000309148
AT3G06860	Chr3:2161868-2166349	14.9653	101.873	2.76708	5e-05	0.000309148
AT3G06880	Chr3:2169767-2175686	5.0763	0.0997784	-5.66891	5e-05	0.000309148
AT3G06980,AT3G06985	Chr3:2201466-2205706	24.0248	8.14831	-1.55995	5e-05	0.000309148
AT3G07010	Chr3:2212727-2216483	26.2957	3.08062	-3.09353	5e-05	0.000309148
AT3G07320	Chr3:2332021-2334074	4.45209	0.731933	-2.6047	5e-05	0.000309148
AT3G07540	Chr3:2404508-2407541	3.62826	0.191124	-4.2467	5e-05	0.000309148
AT3G08030	Chr3:2564032-2566002	67.7643	6.45681	-3.39163	5e-05	0.000309148
AT3G08590	Chr3:2608470-2611418	30.6515	144.089	2.23293	5e-05	0.000309148
AT3G08640	Chr3:2622879-2624308	25.0103	138.546	2.46977	5e-05	0.000309148
AT3G08680	Chr3:2637559-2640838	8.19055	1.50035	-2.44866	5e-05	0.000309148
AT3G08690	Chr3:2641055-2642688	40.464	162.651	2.00707	5e-05	0.000309148
AT3G08710	Chr3:2645166-2646509	38.5073	105.143	1.44915	5e-05	0.000309148
AT3G08720	Chr3:2648508-2651160	5.4459	69.1971	3.66747	5e-05	0.000309148
AT3G08740	Chr3:2654625-2656239	198.244	59.9133	-1.72633	5e-05	0.000309148
AT3G08750,AT3G08760	Chr3:2656715-2660889	12.776	108.715	3.08904	5e-05	0.000309148
AT3G08860	Chr3:2696558-2699158	1.14754	51.2889	5.48203	5e-05	0.000309148
AT3G08920	Chr3:2712235-2713269	88.567	11.902	-2.89557	5e-05	0.000309148
AT3G08940	Chr3:2717674-2722624	3513.41	280.538	-3.6466	5e-05	0.000309148
AT3G08950	Chr3:2727214-2729601	6.35305	20.5257	1.69191	5e-05	0.000309148
AT3G08970	Chr3:2737536-2740530	0.588938	12.1389	4.36538	5e-05	0.000309148
AT3G09035	Chr3:2758819-2760347	6.48795	1.00795	-2.68634	5e-05	0.000309148
AT3G09050	Chr3:2764650-2766144	44.0456	13.8359	-1.67058	5e-05	0.000309148
AT3G09270	Chr3:2848288-2849289	0.623646	97.1194	7.28289	5e-05	0.000309148
AT3G09350	Chr3:2871044-2873312	7.06128	122.335	4.11476	5e-05	0.000309148
AT3G09405,AT3G09410	Chr3:2894730-2901051	12.3571	63.6168	2.36407	5e-05	0.000309148
AT3G09440	Chr3:2903197-2905729	50.053	298.548	2.57643	5e-05	0.000309148
AT3G09580	Chr3:2942503-2944078	22.6754	4.97315	-2.1889	5e-05	0.000309148
AT3G09600	Chr3:2946405-2948995	51.6249	4.44681	-3.53722	5e-05	0.000309148
AT3G09810	Chr3:3008693-3011437	12.322	38.891	1.6582	5e-05	0.000309148
AT3G09960	Chr3:3061951-3063594	0	0.706925	inf	5e-05	0.000309148
AT3G09980	Chr3:3069230-3071429	68.8679	23.2934	-1.56391	5e-05	0.000309148
AT3G10060	Chr3:3102156-3106815	202.715	29.1342	-2.79867	5e-05	0.000309148
AT3G10300	Chr3:3186292-3188358	24.5873	92.1168	1.90555	5e-05	0.000309148
AT3G10370	Chr3:3216367-3219270	9.49169	38.4221	2.0172	5e-05	0.000309148
AT3G10450	Chr3:3249525-3252739	5.51108	79.0388	3.84215	5e-05	0.000309148
AT3G10490	Chr3:3267834-3271180	11.8364	45.4002	1.93947	5e-05	0.000309148
AT3G10500	Chr3:3271489-3274030	6.42906	77.9853	3.60052	5e-05	0.000309148
AT3G10520	Chr3:3276225-3277860	108.936	14.4616	-2.91318	5e-05	0.000309148
AT3G10550	Chr3:3292898-3298522	5.90268	19.377	1.7149	5e-05	0.000309148
AT3G10720	Chr3:3354446-3357614	57.6842	1.31327	-5.45694	5e-05	0.000309148
AT3G10790	Chr3:3377409-3378369	0	0.645713	inf	5e-05	0.000309148
AT3G10800	Chr3:3379253-3381621	8.81495	33.1776	1.91219	5e-05	0.000309148
AT3G10815	Chr3:3384806-3386327	0.487305	6.8637	3.81609	5e-05	0.000309148
AT3G10840	Chr3:3391064-3393290	14.8936	1.50099	-3.31071	5e-05	0.000309148
AT3G10985	Chr3:3442527-3443445	153.078	733.67	2.26086	5e-05	0.000309148
AT3G11080	Chr3:3470394-3473747	0.53706	5.09386	3.2456	5e-05	0.000309148
AT3G11110	Chr3:3479978-3480455	72.7038	5.0442	-3.84933	5e-05	0.000309148
AT3G11170	Chr3:3499800-3502452	196.457	49.4619	-1.98982	5e-05	0.000309148
AT3G11270	Chr3:3528800-3531724	9.70519	26.4003	1.44373	5e-05	0.000309148
AT3G11280	Chr3:3533254-3534847	51.9037	15.8416	-1.71212	5e-05	0.000309148
AT3G11330	Chr3:3551973-3554763	7.73705	44.8155	2.53414	5e-05	0.000309148
AT3G11410	Chr3:3583882-3585790	57.8048	204.636	1.8238	5e-05	0.000309148
AT3G11480	Chr3:3614436-3617314	0.218005	54.4934	7.96558	5e-05	0.000309148
AT3G11580	Chr3:3648923-3651422	1.53438	25.6454	4.06297	5e-05	0.000309148
AT3G11600	Chr3:3667228-3667979	5.05733	49.0826	3.27876	5e-05	0.000309148
AT3G11630	Chr3:3672119-3674075	949.89	142.66	-2.73518	5e-05	0.000309148
AT3G11700	Chr3:3698838-3701512	65.2074	9.62665	-2.75993	5e-05	0.000309148
AT3G11840	Chr3:3736399-3738257	6.67516	26.8196	2.00641	5e-05	0.000309148
AT3G11945	Chr3:3779838-3782954	57.6362	16.1858	-1.83225	5e-05	0.000309148
AT3G12110	Chr3:3857842-3859798	12.1204	0.785612	-3.94748	5e-05	0.000309148
AT3G12320	Chr3:3923734-3925465	116.513	29.6157	-1.97606	5e-05	0.000309148
AT3G12345	Chr3:3930179-3930992	369.958	62.1693	-2.57309	5e-05	0.000309148
AT3G12500	Chr3:3962381-3964222	3.57285	125.434	5.13371	5e-05	0.000309148
AT3G12610	Chr3:4006398-4007807	34.1186	0.633649	-5.75073	5e-05	0.000309148
AT3G12740	Chr3:4049514-4053201	52.4384	218.951	2.06191	5e-05	0.000309148
AT3G12830	Chr3:4078650-4079608	7.5097	50.8384	2.75909	5e-05	0.000309148
AT3G12920	Chr3:4121858-4123508	28.7989	5.73351	-2.32852	5e-05	0.000309148
AT3G13000	Chr3:4157966-4162065	11.4301	1.87861	-2.6051	5e-05	0.000309148
AT3G13080	Chr3:4195785-4201265	6.01665	56.9752	3.2433	5e-05	0.000309148
AT3G13100	Chr3:4208734-4214173	0.675352	9.2677	3.7785	5e-05	0.000309148
AT3G13120	Chr3:4219774-4221666	380.861	96.7128	-1.97749	5e-05	0.000309148
AT3G13180	Chr3:4236016-4240011	13.6421	4.78893	-1.51029	5e-05	0.000309148
AT3G13310	Chr3:4310607-4311441	22.3482	119.249	2.41575	5e-05	0.000309148
AT3G13380	Chr3:4346556-4350923	1.69807	15.9575	3.23227	5e-05	0.000309148
AT3G13432	Chr3:4371469-4371987	0	4.32022	inf	5e-05	0.000309148
AT3G13450	Chr3:4379792-4384436	34.0886	292.974	3.10341	5e-05	0.000309148
AT3G13510	Chr3:4403499-4406091	9.44147	0.574617	-4.03834	5e-05	0.000309148
AT3G13650	Chr3:4462891-4463872	1.25245	21.2643	4.08561	5e-05	0.000309148
AT3G13690	Chr3:4485734-4490231	15.8916	2.27009	-2.80744	5e-05	0.000309148
AT3G13790	Chr3:4532910-4535867	16.6194	122.573	2.8827	5e-05	0.000309148
AT3G13910	Chr3:4590695-4591580	36.4917	213.056	2.54559	5e-05	0.000309148
AT3G13950	Chr3:4603979-4605544	0.790918	283.477	8.48549	5e-05	0.000309148
AT3G14150	Chr3:4690449-4693001	18.0239	4.85375	-1.89274	5e-05	0.000309148
AT3G14240	Chr3:4741472-4744117	19.0142	1.17594	-4.01519	5e-05	0.000309148
AT3G14330	Chr3:4779032-4782452	4.83423	0.910782	-2.40811	5e-05	0.000309148
AT3G14415	Chr3:4818297-4821145	581.036	130.441	-2.15523	5e-05	0.000309148
AT3G14440	Chr3:4831287-4833599	4.13956	59.4119	3.8432	5e-05	0.000309148
AT3G14590	Chr3:4904269-4907993	1.06987	8.1349	2.92669	5e-05	0.000309148
AT3G14620	Chr3:4914913-4917078	21.352	192.702	3.17393	5e-05	0.000309148
AT3G14680	Chr3:4934419-4936563	0.31996	12.2527	5.25906	5e-05	0.000309148
AT3G14700	Chr3:4940317-4941452	0.297414	9.53262	5.00233	5e-05	0.000309148
AT3G14770	Chr3:4957260-4959704	22.1086	103.556	2.22773	5e-05	0.000309148
AT3G14850	Chr3:4995596-4997693	2.31445	18.7788	3.02036	5e-05	0.000309148
AT3G14930	Chr3:5020569-5022959	108.567	26.4925	-2.03493	5e-05	0.000309148
AT3G14980	Chr3:5039894-5045417	3.81005	0.76557	-2.3152	5e-05	0.000309148
AT3G14990	Chr3:5047399-5049877	50.4255	874.925	4.11693	5e-05	0.000309148
AT3G15010,AT3G15020	Chr3:5052730-5058248	14.4687	45.5759	1.65534	5e-05	0.000309148
AT3G15030	Chr3:5061680-5064115	20.4809	4.24173	-2.27155	5e-05	0.000309148
AT3G15095	Chr3:5081779-5084240	20.8589	2.75429	-2.92091	5e-05	0.000309148
AT3G15115	Chr3:5085991-5087489	6.34298	0.381757	-4.05443	5e-05	0.000309148
AT3G15180	Chr3:5111892-5116007	8.63769	24.2948	1.49193	5e-05	0.000309148
AT3G15190	Chr3:5116140-5119060	428.346	88.4663	-2.27558	5e-05	0.000309148
AT3G15356	Chr3:5174401-5175469	145.631	1170.95	3.00729	5e-05	0.000309148
AT3G15480	Chr3:5226247-5227789	92.1168	12.4077	-2.89223	5e-05	0.000309148
AT3G15500	Chr3:5234616-5236088	11.5548	339.31	4.87604	5e-05	0.000309148
AT3G15530	Chr3:5252874-5254562	23.9995	7.63958	-1.65144	5e-05	0.000309148
AT3G15540	Chr3:5264023-5265678	10.3929	0.600141	-4.11415	5e-05	0.000309148
AT3G15570	Chr3:5267350-5271929	28.6881	2.36388	-3.60122	5e-05	0.000309148
AT3G15790	Chr3:5343015-5344700	30.4363	9.7254	-1.64596	5e-05	0.000309148
AT3G15850	Chr3:5359008-5361719	419.857	40.3289	-3.38001	5e-05	0.000309148
AT3G15950	Chr3:5397568-5402652	5.42299	0.675124	-3.00586	5e-05	0.000309148
AT3G16000	Chr3:5430888-5433817	51.4179	13.31	-1.94976	5e-05	0.000309148
AT3G16150	Chr3:5471734-5473276	0.748143	23.7194	4.98661	5e-05	0.000309148
AT3G16240	Chr3:5505403-5508414	1073.42	21.4325	-5.64627	5e-05	0.000309148
AT3G16300	Chr3:5525490-5526207	0	0.76461	inf	5e-05	0.000309148
AT3G16330	Chr3:5535195-5536063	0.840858	57.8083	6.10327	5e-05	0.000309148
AT3G16370	Chr3:5556709-5558589	241.686	5.69318	-5.40776	5e-05	0.000309148
AT3G17040	Chr3:5808632-5812678	64.6811	7.45953	-3.11619	5e-05	0.000309148
AT3G17050.1	Chr3:5814616-5818498	41.6863	2.58906	-4.00907	5e-05	0.000309148
AT3G17110	Chr3:5837841-5838701	1.17511	36.8883	4.9723	5e-05	0.000309148
AT3G17120	Chr3:5841095-5843485	10.0965	0.566861	-4.15472	5e-05	0.000309148
AT3G17170	Chr3:5852151-5854906	31.5408	7.66084	-2.04164	5e-05	0.000309148
AT3G17185	Chr3:5861490-5862437	80.984	4.63653	-4.12652	5e-05	0.000309148
AT3G17240	Chr3:5889871-5892252	35.1585	171.957	2.2901	5e-05	0.000309148
AT3G17330	Chr3:5916939-5920188	10.7485	1.2141	-3.14618	5e-05	0.000309148
AT3G17420	Chr3:5959211-5962179	2.54437	9.99322	1.97364	5e-05	0.000309148
AT3G17580	Chr3:6015183-6015850	1.26528	0	0	5e-05	0.000309148
AT3G17668	Chr3:6039602-6040489	21.0652	4.80078	-2.13352	5e-05	0.000309148
AT3G17690	Chr3:6045001-6048488	0.234509	2.87362	3.61515	5e-05	0.000309148
AT3G17810	Chr3:6094097-6096582	27.6084	291.116	3.39841	5e-05	0.000309148
AT3G17820	Chr3:6097413-6099595	15.6834	179.831	3.51933	5e-05	0.000309148
AT3G18050	Chr3:6180858-6182894	92.5759	9.71402	-3.2525	5e-05	0.000309148
AT3G18110	Chr3:6204841-6209691	3.52231	0.778018	-2.17865	5e-05	0.000309148
AT3G18160	Chr3:6220625-6223073	10.3378	2.29983	-2.16833	5e-05	0.000309148
AT3G18440	Chr3:6328114-6330794	7.02916	40.0289	2.50962	5e-05	0.000309148
AT3G18490	Chr3:6348754-6350668	147.051	38.4828	-1.93403	5e-05	0.000309148
AT3G18710	Chr3:6434082-6435561	6.60481	1.29424	-2.35141	5e-05	0.000309148
AT3G18750	Chr3:6454109-6457533	12.8002	1.89717	-2.75425	5e-05	0.000309148
AT3G18773	Chr3:6465824-6467175	22.3886	3.22064	-2.79735	5e-05	0.000309148
AT3G18830	Chr3:6488861-6491273	45.0064	160.323	1.83278	5e-05	0.000309148
AT3G18850	Chr3:6499414-6501359	4.33069	0.557614	-2.95726	5e-05	0.000309148
AT3G18890	Chr3:6511022-6514994	69.8627	10.9679	-2.67124	5e-05	0.000309148
AT3G18950	Chr3:6536714-6538658	4.01119	27.7809	2.79199	5e-05	0.000309148
AT3G19260	Chr3:6669087-6671570	7.92919	49.9288	2.65463	5e-05	0.000309148
AT3G19370	Chr3:6710719-6713650	5.07074	1.23094	-2.04244	5e-05	0.000309148
AT3G19390	Chr3:6722988-6725027	0.509303	7.12691	3.80668	5e-05	0.000309148
AT3G19450	Chr3:6744597-6747214	69.626	11.4124	-2.60902	5e-05	0.000309148
AT3G19570	Chr3:6797484-6801740	4.57761	0.972183	-2.23529	5e-05	0.000309148
AT3G19580	Chr3:6803071-6804233	14.0246	66.0517	2.23564	5e-05	0.000309148
AT3G19660	Chr3:6825520-6826006	17.1648	138.965	3.0172	5e-05	0.000309148
AT3G19720	Chr3:6850370-6855513	45.2473	7.14563	-2.6627	5e-05	0.000309148
AT3G19820	Chr3:6879569-6885396	146.416	8.73215	-4.06759	5e-05	0.000309148
AT3G19850	Chr3:6898180-6901255	29.6198	7.62654	-1.95746	5e-05	0.000309148
AT3G19910	Chr3:6926307-6929567	34.6815	135.441	1.96543	5e-05	0.000309148
AT3G19960	Chr3:6948705-6957683	10.017	27.3617	1.44971	5e-05	0.000309148
AT3G19970	Chr3:6958647-6961652	4.83919	38.6626	2.9981	5e-05	0.000309148
AT3G19990	Chr3:6965646-6967248	13.9821	37.6223	1.42801	5e-05	0.000309148
AT3G20250	Chr3:7058901-7063298	7.5444	27.1672	1.84839	5e-05	0.000309148
AT3G20340	Chr3:7092899-7093501	2.4632	36.4163	3.88598	5e-05	0.000309148
AT3G20410	Chr3:7116020-7119131	18.7672	78.4999	2.06448	5e-05	0.000309148
AT3G20470	Chr3:7140439-7141228	46.0636	3.7804	-3.60702	5e-05	0.000309148
AT3G20500	Chr3:7157905-7160417	17.1516	49.4621	1.52798	5e-05	0.000309148
AT3G20540	Chr3:7168131-7173617	5.92795	2.02668	-1.54841	5e-05	0.000309148
AT3G20660	Chr3:7225134-7228595	1.76363	13.0472	2.88712	5e-05	0.000309148
AT3G20820	Chr3:7280877-7282177	86.3766	8.32535	-3.37506	5e-05	0.000309148
AT3G20860	Chr3:7306146-7308434	2.43197	21.5472	3.1473	5e-05	0.000309148
AT3G21055	Chr3:7375157-7377186	4677.85	623.423	-2.90756	5e-05	0.000309148
AT3G21080	Chr3:7388366-7389974	0.464373	19.2748	5.37529	5e-05	0.000309148
AT3G21230	Chr3:7448039-7452000	1.62986	9.71778	2.57588	5e-05	0.000309148
AT3G21240	Chr3:7454268-7457379	1.48016	12.9374	3.12772	5e-05	0.000309148
AT3G21390	Chr3:7531385-7534594	21.4099	4.39535	-2.28423	5e-05	0.000309148
AT3G21610	Chr3:7609142-7610717	26.2646	68.7772	1.38881	5e-05	0.000309148
AT3G21690	Chr3:7638662-7642205	37.1852	197.233	2.4071	5e-05	0.000309148
AT3G21700	Chr3:7644349-7646383	6.4288	64.6146	3.32924	5e-05	0.000309148
AT3G21780	Chr3:7675003-7676494	3.04448	16.511	2.43916	5e-05	0.000309148
AT3G21790	Chr3:7676757-7678414	20.4537	120.1	2.5538	5e-05	0.000309148
AT3G22104	Chr3:7789375-7792380	11.0618	2.28469	-2.27552	5e-05	0.000309148
AT3G22120	Chr3:7794956-7796327	200.431	20.6254	-3.28061	5e-05	0.000309148
AT3G22142	Chr3:7803603-7808046	1.40616	0.111771	-3.65314	5e-05	0.000309148
AT3G22150	Chr3:7812918-7815964	9.62785	2.65858	-1.85656	5e-05	0.000309148
AT3G22160	Chr3:7817856-7818985	7.8442	53.6487	2.77384	5e-05	0.000309148
AT3G22231	Chr3:7845822-7846605	113.374	19.9854	-2.50407	5e-05	0.000309148
AT3G22240	Chr3:7863615-7864819	0.95643	86.8573	6.50484	5e-05	0.000309148
AT3G22260	Chr3:7870891-7873565	11.4815	64.1709	2.48261	5e-05	0.000309148
AT3G22370	Chr3:7906790-7908740	26.4008	375.793	3.83128	5e-05	0.000309148
AT3G22420	Chr3:7946525-7949096	24.1532	5.12471	-2.23667	5e-05	0.000309148
AT3G22460	Chr3:7963536-7967990	8.11049	92.696	3.51465	5e-05	0.000309148
AT3G22600	Chr3:8006492-8007471	2.71827	1176.37	8.75744	5e-05	0.000309148
AT3G22750	Chr3:8037215-8039903	7.85052	27.9525	1.83212	5e-05	0.000309148
AT3G22780	Chr3:8048801-8058764	8.00939	1.64988	-2.27933	5e-05	0.000309148
AT3G22850	Chr3:8089002-8090470	13.0915	129.952	3.31128	5e-05	0.000309148
AT3G22910	Chr3:8116334-8119388	0.327132	18.7895	5.84391	5e-05	0.000309148
AT3G23050	Chr3:8194678-8197153	227.008	10.9958	-4.36772	5e-05	0.000309148
AT3G23090	Chr3:8214300-8217087	2.90735	0.291101	-3.32011	5e-05	0.000309148
AT3G23170	Chr3:8267941-8268735	9.87763	66.9445	2.76073	5e-05	0.000309148
AT3G23240	Chr3:8295643-8296604	0.801672	12.655	3.98055	5e-05	0.000309148
AT3G23250	Chr3:8309208-8310826	0.255049	11.5975	5.5069	5e-05	0.000309148
AT3G23450	Chr3:8410432-8412201	55.7845	3.8672	-3.8505	5e-05	0.000309148
AT3G23560	Chr3:8454115-8456681	4.59961	16.9117	1.87844	5e-05	0.000309148
AT3G23570	Chr3:8457777-8459691	53.8773	411.739	2.93398	5e-05	0.000309148
AT3G23600	Chr3:8473774-8475888	180.383	625.353	1.79361	5e-05	0.000309148
AT3G23605	Chr3:8476570-8477392	8.22796	33.7477	2.03618	5e-05	0.000309148
AT3G23700	Chr3:8531428-8533788	166.158	51.5853	-1.68752	5e-05	0.000309148
AT3G23730	Chr3:8550109-8551335	14.0183	0.816918	-4.10098	5e-05	0.000309148
AT3G23790	Chr3:8575166-8581112	3.6207	24.4043	2.75279	5e-05	0.000309148
AT3G23805	Chr3:8586381-8587056	40.9147	1.58791	-4.68742	5e-05	0.000309148
AT3G23820	Chr3:8603443-8605462	111.57	13.995	-2.99497	5e-05	0.000309148
AT3G23880	Chr3:8621985-8623162	14.3622	0.377204	-5.25079	5e-05	0.000309148
AT3G23920	Chr3:8641568-8644449	50.9815	311.506	2.61121	5e-05	0.000309148
AT3G24430	Chr3:8868582-8872201	86.1866	19.3786	-2.153	5e-05	0.000309148
AT3G24480	Chr3:8900455-8902843	23.1292	4.30391	-2.426	5e-05	0.000309148
AT3G24520	Chr3:8938105-8942874	12.3979	2.01511	-2.62117	5e-05	0.000309148
AT3G25010	Chr3:9110102-9112748	1.26361	7.90467	2.64515	5e-05	0.000309148
AT3G25140	Chr3:9154710-9156845	24.3836	10.2626	-1.24851	5e-05	0.000309148
AT3G25240	Chr3:9192539-9193385	0	1.44199	inf	5e-05	0.000309148
AT3G25250	Chr3:9195502-9197124	0.212291	49.1245	7.85426	5e-05	0.000309148
AT3G25290	Chr3:9208936-9210599	0.616892	25.61	5.37555	5e-05	0.000309148
AT3G25490	Chr3:9241724-9243485	0	4.69173	inf	5e-05	0.000309148
AT3G25500	Chr3:9251092-9255002	10.4495	1.31529	-2.98998	5e-05	0.000309148
AT3G25597	Chr3:9305921-9306766	3.84171	26.6947	2.79673	5e-05	0.000309148
AT3G25610	Chr3:9308941-9313353	2.09924	43.9528	4.38802	5e-05	0.000309148
AT3G25620	Chr3:9316073-9319571	0.738714	4.03197	2.4484	5e-05	0.000309148
AT3G25655	Chr3:9337531-9338065	0	10.7747	inf	5e-05	0.000309148
AT3G25660	Chr3:9339422-9342204	57.2576	16.8806	-1.7621	5e-05	0.000309148
AT3G25717	Chr3:9375101-9375671	99.8814	8.71703	-3.51831	5e-05	0.000309148
AT3G25805	Chr3:9426275-9428192	31.8545	10.2192	-1.64021	5e-05	0.000309148
AT3G25860	Chr3:9460559-9462787	29.5473	8.56736	-1.7861	5e-05	0.000309148
AT3G25900	Chr3:9480824-9482926	5.05858	16.1209	1.67213	5e-05	0.000309148
AT3G25920	Chr3:9489220-9492635	504.759	70.7795	-2.83419	5e-05	0.000309148
AT3G26020	Chr3:9513695-9516966	12.0506	34.4565	1.51567	5e-05	0.000309148
AT3G26060	Chr3:9524724-9526407	424.8	47.4304	-3.1629	5e-05	0.000309148
AT3G26090	Chr3:9532747-9535629	7.77715	25.8949	1.73535	5e-05	0.000309148
AT3G26100	Chr3:9536922-9540453	28.1738	117.225	2.05685	5e-05	0.000309148
AT3G26170	Chr3:9573359-9575148	6.16926	65.1743	3.40113	5e-05	0.000309148
AT3G26180	Chr3:9578216-9580086	31.1431	169.386	2.44333	5e-05	0.000309148
AT3G26200	Chr3:9589281-9591179	5.79914	130.594	4.49311	5e-05	0.000309148
AT3G26210	Chr3:9593131-9595243	10.6727	42.2056	1.98351	5e-05	0.000309148
AT3G26220	Chr3:9596076-9597833	12.464	66.9961	2.42631	5e-05	0.000309148
AT3G26290	Chr3:9632610-9634657	25.3745	107.184	2.07864	5e-05	0.000309148
AT3G26300,AT3G26310	Chr3:9638953-9642779	29.5896	9.47436	-1.64299	5e-05	0.000309148
AT3G26440	Chr3:9676563-9679900	0.92047	43.9931	5.57876	5e-05	0.000309148
AT3G26470	Chr3:9686097-9690827	1.32577	34.3515	4.69547	5e-05	0.000309148
AT3G26570	Chr3:9756190-9758633	127.597	25.2688	-2.33617	5e-05	0.000309148
AT3G26670	Chr3:9797985-9801169	17.027	69.6799	2.03292	5e-05	0.000309148
AT3G26710	Chr3:9813370-9814750	128.979	34.8973	-1.88595	5e-05	0.000309148
AT3G26820	Chr3:9881127-9885067	0	2.50182	inf	5e-05	0.000309148
AT3G26830	Chr3:9887947-9889705	2.48637	663.088	8.05902	5e-05	0.000309148
AT3G26840	Chr3:9892793-9898006	3.42411	142.578	5.37988	5e-05	0.000309148
AT3G26910	Chr3:9915110-9918784	8.25585	41.2784	2.3219	5e-05	0.000309148
AT3G26932	Chr3:9930269-9932120	10.1997	0.261126	-5.28764	5e-05	0.000309148
AT3G26960	Chr3:9944667-9945579	9.72878	0.584863	-4.05609	5e-05	0.000309148
AT3G27160	Chr3:10017438-10030069	607.701	123.46	-2.29932	5e-05	0.000309148
AT3G27210	Chr3:10045185-10047343	11.0305	64.6407	2.55094	5e-05	0.000309148
AT3G27240	Chr3:10055788-10058716	35.0705	115.725	1.72237	5e-05	0.000309148
AT3G27330	Chr3:10116949-10120645	0.768745	8.81152	3.51881	5e-05	0.000309148
AT3G27360,AT3G27380	Chr3:10129104-10132760	36.1288	184.17	2.34982	5e-05	0.000309148
AT3G27690	Chr3:10255946-10257011	1803.34	13.7226	-7.03797	5e-05	0.000309148
AT3G27830	Chr3:10318503-10322306	463.613	109.506	-2.08191	5e-05	0.000309148
AT3G27850	Chr3:10324838-10325713	364.072	62.6585	-2.53864	5e-05	0.000309148
AT3G27870	Chr3:10330949-10335305	1.66032	5.33934	1.6852	5e-05	0.000309148
AT3G27880	Chr3:10338211-10339436	2.84061	13.2063	2.21695	5e-05	0.000309148
AT3G28007	Chr3:10408087-10409745	2.7212	20.305	2.89952	5e-05	0.000309148
AT3G28040	Chr3:10435056-10438391	21.8025	3.73767	-2.54428	5e-05	0.000309148
AT3G28070	Chr3:10447886-10451050	25.3234	6.02857	-2.07058	5e-05	0.000309148
AT3G28100	Chr3:10456098-10461017	10.6335	67.1061	2.65783	5e-05	0.000309148
AT3G28130	Chr3:10465515-10468915	16.6908	2.79263	-2.57936	5e-05	0.000309148
AT3G28160.1	Chr3:10494655-10496791	6.14065	0.241112	-4.67062	5e-05	0.000309148
AT3G28200	Chr3:10518069-10519166	44.1008	7.14184	-2.62644	5e-05	0.000309148
AT3G28210	Chr3:10520508-10521532	1.29271	343.603	8.0542	5e-05	0.000309148
AT3G28340	Chr3:10588946-10590552	3.62141	37.3001	3.36456	5e-05	0.000309148
AT3G28460	Chr3:10672040-10674395	16.8685	4.3844	-1.94388	5e-05	0.000309148
AT3G28580	Chr3:10715622-10717329	0.541544	22.3184	5.36501	5e-05	0.000309148
AT3G28760	Chr3:10792920-10795348	8.83281	2.32515	-1.92555	5e-05	0.000309148
AT3G28850	Chr3:10848668-10850122	2.94824	13.1189	2.15372	5e-05	0.000309148
AT3G28860	Chr3:10870037-10877506	17.9574	2.98588	-2.58835	5e-05	0.000309148
AT3G28910	Chr3:10911156-10913190	15.1839	3.77939	-2.00632	5e-05	0.000309148
AT3G28930	Chr3:10959685-10960808	121.104	1005.03	3.05292	5e-05	0.000309148
AT3G29000	Chr3:11005778-11006414	5.56463	67.1553	3.59314	5e-05	0.000309148
AT3G29030	Chr3:11011307-11013358	38.1426	0.479582	-6.31348	5e-05	0.000309148
AT3G29034	Chr3:11030063-11030633	4.81309	77.521	4.00955	5e-05	0.000309148
AT3G29035	Chr3:11033664-11035308	9.57177	41.8299	2.12768	5e-05	0.000309148
AT3G29185	Chr3:11154924-11157260	57.2562	14.7556	-1.95617	5e-05	0.000309148
AT3G29370	Chr3:11278588-11279108	7.99129	0	0	5e-05	0.000309148
AT3G29375	Chr3:11280150-11281894	15.0076	4.39008	-1.77337	5e-05	0.000309148
AT3G29575	Chr3:11382213-11384004	16.5821	102.853	2.63289	5e-05	0.000309148
AT3G29970	Chr3:11745210-11746570	0	3.78393	inf	5e-05	0.000309148
AT3G30300	Chr3:11921197-11924574	14.1103	4.50375	-1.64755	5e-05	0.000309148
AT3G43440	Chr3:15367595-15370059	12.4474	38.8134	1.64071	5e-05	0.000309148
AT3G43540	Chr3:15430688-15433187	45.1624	13.1739	-1.77744	5e-05	0.000309148
AT3G43715.1	Chr3:15606865-15607606	1.8626	0	0	5e-05	0.000309148
AT3G43720	Chr3:15615385-15617149	71.6926	6.54975	-3.45231	5e-05	0.000309148
AT3G43800	Chr3:15660858-15661925	35.5784	5.7254	-2.63555	5e-05	0.000309148
AT3G44020	Chr3:15801371-15802730	48.9392	12.4225	-1.97803	5e-05	0.000309148
AT3G44190	Chr3:15901796-15903608	13.5631	65.9364	2.28139	5e-05	0.000309148
AT3G44300,AT3G44310	Chr3:15983310-15989304	911.795	6301.75	2.78897	5e-05	0.000309148
AT3G44320	Chr3:15993378-15995811	4.31755	25.5206	2.56338	5e-05	0.000309148
AT3G44610	Chr3:16188128-16192175	6.18474	0.972671	-2.66869	5e-05	0.000309148
AT3G44720	Chr3:16271651-16273344	21.3373	143.857	2.75319	5e-05	0.000309148
AT3G44735	Chr3:16291179-16292464	72.4129	10.5643	-2.77705	5e-05	0.000309148
AT3G44840	Chr3:16372498-16373759	0	0.53962	inf	5e-05	0.000309148
AT3G44870,AT3G44880	Chr3:16382218-16386312	42.6424	244.963	2.5222	5e-05	0.000309148
AT3G44890	Chr3:16386433-16388466	301.779	49.176	-2.61747	5e-05	0.000309148
AT3G45010	Chr3:16466289-16470153	15.5192	55.2122	1.83093	5e-05	0.000309148
AT3G45040	Chr3:16472661-16475753	14.116	42.3203	1.58402	5e-05	0.000309148
AT3G45160	Chr3:16533450-16534082	56.8339	5.11524	-3.47388	5e-05	0.000309148
AT3G45300	Chr3:16617543-16625063	38.8952	237.869	2.6125	5e-05	0.000309148
AT3G45780	Chr3:16816865-16824210	77.6571	18.8037	-2.0461	5e-05	0.000309148
AT3G45850	Chr3:16855611-16861535	11.3252	1.20726	-3.22973	5e-05	0.000309148
AT3G46090	Chr3:16926215-16926850	6.22577	39.0569	2.64925	5e-05	0.000309148
AT3G46130	Chr3:16945363-16946461	21.9512	4.57085	-2.26377	5e-05	0.000309148
AT3G46280	Chr3:17005482-17008424	0.213122	4.90138	4.52344	5e-05	0.000309148
AT3G46440	Chr3:17089044-17091875	12.3479	60.5874	2.29475	5e-05	0.000309148
AT3G46520	Chr3:17128262-17130210	0	0.829149	inf	5e-05	0.000309148
AT3G46550	Chr3:17136455-17137874	16.6991	2.10735	-2.98627	5e-05	0.000309148
AT3G46620	Chr3:17178696-17180067	13.2178	43.6097	1.72217	5e-05	0.000309148
AT3G46660	Chr3:17188869-17191167	1.69264	141.632	6.38673	5e-05	0.000309148
AT3G46670	Chr3:17191597-17195280	9.33778	71.7966	2.94276	5e-05	0.000309148
AT3G46690	Chr3:17197625-17199337	0.359154	15.9077	5.46898	5e-05	0.000309148
AT3G46780	Chr3:17228672-17231237	1037.21	90.5143	-3.51842	5e-05	0.000309148
AT3G47010	Chr3:17316648-17319531	6.32552	1.16031	-2.44667	5e-05	0.000309148
AT3G47060	Chr3:17332984-17336966	5.21463	14.2346	1.44877	5e-05	0.000309148
AT3G47070	Chr3:17337064-17337733	714.387	80.3997	-3.15144	5e-05	0.000309148
AT3G47290	Chr3:17420509-17423588	19.1038	7.78197	-1.29565	5e-05	0.000309148
AT3G47420	Chr3:17472341-17475258	15.8572	49.1752	1.63279	5e-05	0.000309148
AT3G47430	Chr3:17480602-17481792	54.2306	10.0992	-2.42487	5e-05	0.000309148
AT3G47470	Chr3:17486764-17495033	11231	1170.97	-3.26171	5e-05	0.000309148
AT3G47480	Chr3:17496353-17496947	18.3856	176.799	3.26546	5e-05	0.000309148
AT3G47500	Chr3:17503999-17506058	41.1401	7.36565	-2.48166	5e-05	0.000309148
AT3G47540	Chr3:17521028-17522624	10.4405	200.606	4.2641	5e-05	0.000309148
AT3G47620	Chr3:17558848-17560767	25.1587	10.2442	-1.29625	5e-05	0.000309148
AT3G47730	Chr3:17592624-17598896	11.3525	46.9994	2.04963	5e-05	0.000309148
AT3G47780	Chr3:17624478-17629013	0.88519	28.3274	5.00007	5e-05	0.000309148
AT3G47833	Chr3:17648622-17650140	60.5219	204.081	1.75361	5e-05	0.000309148
AT3G48020	Chr3:17724589-17725198	0.821608	138.378	7.39595	5e-05	0.000309148
AT3G48260	Chr3:17873011-17875220	0.69582	0	0	5e-05	0.000309148
AT3G48310	Chr3:17888100-17889814	15.3139	41.1671	1.42665	5e-05	0.000309148
AT3G48420	Chr3:17929646-17931746	282.045	26.3012	-3.42272	5e-05	0.000309148
AT3G48460	Chr3:17949444-17951195	19.4563	3.45168	-2.49487	5e-05	0.000309148
AT3G48520	Chr3:17974976-17976670	0.426522	67.5142	7.30643	5e-05	0.000309148
AT3G48580	Chr3:18007164-18008488	0.703882	31.7859	5.49691	5e-05	0.000309148
AT3G48610	Chr3:18011544-18014082	15.469	2.07148	-2.90065	5e-05	0.000309148
AT3G48720	Chr3:18046322-18049463	60.4262	2.25615	-4.74324	5e-05	0.000309148
AT3G48730	Chr3:18049613-18051702	75.8695	16.0308	-2.24267	5e-05	0.000309148
AT3G48780	Chr3:18089060-18093088	23.4805	66.3601	1.49885	5e-05	0.000309148
AT3G48850	Chr3:18114525-18116499	0.389331	100.42	8.01083	5e-05	0.000309148
AT3G48890	Chr3:18129600-18131573	60.7325	1049.15	4.11061	5e-05	0.000309148
AT3G48990	Chr3:18158746-18161379	145.381	697.847	2.26307	5e-05	0.000309148
AT3G49110	Chr3:18200663-18203142	6.42407	34.2421	2.41421	5e-05	0.000309148
AT3G49120	Chr3:18207650-18224909	74.743	1980.71	4.72794	5e-05	0.000309148
AT3G49210	Chr3:18238047-18241237	2.72151	41.3819	3.92652	5e-05	0.000309148
AT3G49220	Chr3:18249775-18253839	19.398	5.46785	-1.82686	5e-05	0.000309148
AT3G49260	Chr3:18262398-18266021	19.9433	1.45706	-3.77477	5e-05	0.000309148
AT3G49290	Chr3:18272424-18275341	11.6652	1.67432	-2.80056	5e-05	0.000309148
AT3G49470	Chr3:18340975-18342489	111.448	33.9665	-1.71419	5e-05	0.000309148
AT3G49500	Chr3:18349160-18353624	4.66244	1.51651	-1.62033	5e-05	0.000309148
AT3G49530	Chr3:18362442-18364913	14.2427	48.0382	1.75396	5e-05	0.000309148
AT3G49590	Chr3:18377478-18380284	9.91957	29.5514	1.57488	5e-05	0.000309148
AT3G49620	Chr3:18387301-18402869	5.493	2214.03	8.65486	5e-05	0.000309148
AT3G49650	Chr3:18405007-18409709	3.08386	0.397461	-2.95585	5e-05	0.000309148
AT3G49670	Chr3:18417564-18421106	11.2832	0.503303	-4.48661	5e-05	0.000309148
AT3G49720	Chr3:18437844-18442198	72.8244	21.4458	-1.76373	5e-05	0.000309148
AT3G49780	Chr3:18465678-18466376	86.962	903.028	3.37631	5e-05	0.000309148
AT3G49970	Chr3:18527215-18529066	0.413759	0	0	5e-05	0.000309148
AT3G50240	Chr3:18623261-18629001	6.98704	0.38896	-4.16699	5e-05	0.000309148
AT3G50260	Chr3:18634575-18635398	9.75283	140.919	3.8529	5e-05	0.000309148
AT3G50340	Chr3:18665093-18666672	10.3464	1.47567	-2.80969	5e-05	0.000309148
AT3G50560	Chr3:18761087-18764016	16.5613	0.688889	-4.5874	5e-05	0.000309148
AT3G50685,AT3G50690	Chr3:18834154-18837366	236.118	49.5529	-2.25247	5e-05	0.000309148
AT3G50750	Chr3:18861838-18863234	38.1914	4.9939	-2.93501	5e-05	0.000309148
AT3G50770	Chr3:18873957-18874780	17.3777	460.149	4.72679	5e-05	0.000309148
AT3G50790	Chr3:18879922-18881982	47.0013	17.4748	-1.42742	5e-05	0.000309148
AT3G50900	Chr3:18918018-18918618	16.8565	104.65	2.6342	5e-05	0.000309148
AT3G50910	Chr3:18919512-18923716	11.3929	106.277	3.22162	5e-05	0.000309148
AT3G50930	Chr3:18929525-18931839	3.73408	50.1589	3.74768	5e-05	0.000309148
AT3G50970	Chr3:18940776-18941554	3.22925	61.8007	4.25835	5e-05	0.000309148
AT3G51000	Chr3:18945024-18946621	39.4858	190.511	2.27047	5e-05	0.000309148
AT3G51080	Chr3:18973212-18974892	7.97055	1.06778	-2.90006	5e-05	0.000309148
AT3G51090	Chr3:18977987-18980003	3.29663	26.738	3.01983	5e-05	0.000309148
AT3G51150	Chr3:19000855-19006769	6.63299	0.798304	-3.05465	5e-05	0.000309148
AT3G51240	Chr3:19025109-19026872	31.8782	3.26272	-3.28842	5e-05	0.000309148
AT3G51430	Chr3:19086451-19088110	20.7471	174.881	3.07539	5e-05	0.000309148
AT3G51440	Chr3:19089080-19090639	3.44866	55.1655	3.99966	5e-05	0.000309148
AT3G51510	Chr3:19109061-19110051	257.77	77.4729	-1.73432	5e-05	0.000309148
AT3G51600	Chr3:19138393-19139252	981.612	157.429	-2.64045	5e-05	0.000309148
AT3G51660	Chr3:19164062-19165247	16.431	496.178	4.91637	5e-05	0.000309148
AT3G51720,AT3G51730	Chr3:19184990-19188691	221.713	888.845	2.00324	5e-05	0.000309148
AT3G51820	Chr3:19216002-19219057	104.851	20.4769	-2.35627	5e-05	0.000309148
AT3G51860	Chr3:19239415-19242913	7.52889	247.754	5.04033	5e-05	0.000309148
AT3G51870	Chr3:19243949-19246936	11.0069	30.2781	1.45987	5e-05	0.000309148
AT3G51895	Chr3:19251286-19255760	15.66	58.4009	1.89891	5e-05	0.000309148
AT3G51950	Chr3:19277777-19281346	53.1302	6.47746	-3.03603	5e-05	0.000309148
AT3G52150	Chr3:19342023-19343466	258.719	65.1491	-1.98957	5e-05	0.000309148
AT3G52290	Chr3:19393818-19396403	9.35841	1.14317	-3.03322	5e-05	0.000309148
AT3G52500	Chr3:19465498-19467386	46.497	7.93666	-2.55053	5e-05	0.000309148
AT3G52710	Chr3:19532194-19538403	8.91716	25.7752	1.53133	5e-05	0.000309148
AT3G52720	Chr3:19538689-19541284	56.2866	2.13758	-4.71874	5e-05	0.000309148
AT3G52750	Chr3:19547357-19553014	26.6381	4.31319	-2.62666	5e-05	0.000309148
AT3G52930	Chr3:19626747-19629073	80.6085	241.973	1.58584	5e-05	0.000309148
AT3G52940	Chr3:19630197-19633296	8.98353	1.68386	-2.41551	5e-05	0.000309148
AT3G52960	Chr3:19639667-19640619	178.98	58.2318	-1.61992	5e-05	0.000309148
AT3G53065	Chr3:19672872-19673471	0	1.04107	inf	5e-05	0.000309148
AT3G53130,AT3G53140	Chr3:19692758-19697542	12.6319	3.07714	-2.03741	5e-05	0.000309148
AT3G53160,AT3G53170	Chr3:19702282-19706560	2.51945	56.3246	4.48258	5e-05	0.000309148
AT3G53190	Chr3:19713927-19717595	5.35478	0.187669	-4.83457	5e-05	0.000309148
AT3G53230	Chr3:19723350-19726672	1.40171	57.7956	5.3657	5e-05	0.000309148
AT3G53250	Chr3:19742967-19743297	6.74868	0	0	5e-05	0.000309148
AT3G53470	Chr3:19822725-19823493	125.579	47.0214	-1.41721	5e-05	0.000309148
AT3G53680	Chr3:19892862-19897412	2.60099	0.208932	-3.63796	5e-05	0.000309148
AT3G53720	Chr3:19905677-19910112	3.07203	13.6148	2.14791	5e-05	0.000309148
AT3G53800	Chr3:19930860-19932892	34.1537	11.1632	-1.61329	5e-05	0.000309148
AT3G53810	Chr3:19932991-19935234	5.10101	19.0601	1.9017	5e-05	0.000309148
AT3G53830	Chr3:19940678-19943845	14.1271	2.93016	-2.26941	5e-05	0.000309148
AT3G53850	Chr3:19948130-19949288	16.387	2.97447	-2.46185	5e-05	0.000309148
AT3G53900	Chr3:19956655-19959041	25.3456	3.97161	-2.67394	5e-05	0.000309148
AT3G53930	Chr3:19966213-19970847	5.44623	19.6282	1.8496	5e-05	0.000309148
AT3G54050	Chr3:20016891-20020926	648.937	83.8907	-2.9515	5e-05	0.000309148
AT3G54110	Chr3:20038679-20042340	36.7252	126.132	1.78009	5e-05	0.000309148
AT3G54130	Chr3:20042704-20044526	8.8489	36.6468	2.05012	5e-05	0.000309148
AT3G54150	Chr3:20050643-20052815	3.64501	100.15	4.7801	5e-05	0.000309148
AT3G54210	Chr3:20067539-20068435	877.039	254.132	-1.78706	5e-05	0.000309148
AT3G54400	Chr3:20140057-20142642	19.6884	3.71749	-2.40495	5e-05	0.000309148
AT3G54500	Chr3:20173618-20179027	319.773	46.4559	-2.78311	5e-05	0.000309148
AT3G54560	Chr3:20196265-20197650	26.3291	6.08062	-2.11437	5e-05	0.000309148
AT3G54620	Chr3:20217853-20220438	54.1101	251.003	2.21373	5e-05	0.000309148
AT3G54640	Chr3:20223147-20225523	37.8292	1340.07	5.14666	5e-05	0.000309148
AT3G54680	Chr3:20244388-20246080	13.1975	61.4518	2.21919	5e-05	0.000309148
AT3G54690	Chr3:20246538-20248140	36.2829	7.53816	-2.26701	5e-05	0.000309148
AT3G54720	Chr3:20254724-20257848	13.3132	1.35257	-3.29908	5e-05	0.000309148
AT3G54890	Chr3:20339503-20341103	8996.34	871.62	-3.36757	5e-05	0.000309148
AT3G54900	Chr3:20341587-20342393	291.966	66.3883	-2.1368	5e-05	0.000309148
AT3G54910	Chr3:20342755-20344806	6.90728	0.771123	-3.16308	5e-05	0.000309148
AT3G54920	Chr3:20345081-20348582	45.1302	4.76586	-3.24328	5e-05	0.000309148
AT3G54950	Chr3:20358749-20361270	4.69599	28.2474	2.58862	5e-05	0.000309148
AT3G54960	Chr3:20363309-20366840	6.74731	19.9501	1.56401	5e-05	0.000309148
AT3G55130	Chr3:20433877-20436390	19.9637	3.95905	-2.33415	5e-05	0.000309148
AT3G55270	Chr3:20496080-20500019	9.05325	24.8874	1.45891	5e-05	0.000309148
AT3G55330	Chr3:20513791-20515351	261.385	35.472	-2.88142	5e-05	0.000309148
AT3G55360	Chr3:20520929-20523014	39.8778	12.7722	-1.64258	5e-05	0.000309148
AT3G55410	Chr3:20541433-20546034	17.9651	88.3663	2.2983	5e-05	0.000309148
AT3G55420	Chr3:20547716-20548767	9.16883	1.47379	-2.63721	5e-05	0.000309148
AT3G55430	Chr3:20549598-20552215	24.5392	259.517	3.40267	5e-05	0.000309148
AT3G55630	Chr3:20636668-20639492	48.7555	9.28798	-2.39213	5e-05	0.000309148
AT3G55646	Chr3:20644895-20646655	11.1878	1.14251	-3.29165	5e-05	0.000309148
AT3G55800	Chr3:20709385-20711640	782.854	86.5227	-3.17759	5e-05	0.000309148
AT3G55880	Chr3:20736570-20738913	11.1923	79.7438	2.83287	5e-05	0.000309148
AT3G55890	Chr3:20740816-20742002	0.77411	84.4616	6.76961	5e-05	0.000309148
AT3G55970	Chr3:20766734-20769324	1.5627	293.617	7.55375	5e-05	0.000309148
AT3G56060	Chr3:20803132-20806013	22.9149	8.14265	-1.49272	5e-05	0.000309148
AT3G56200	Chr3:20850028-20852058	24.039	82.6856	1.78226	5e-05	0.000309148
AT3G56220	Chr3:20858917-20860531	1.00954	0	0	5e-05	0.000309148
AT3G56290	Chr3:20878538-20879568	338.736	22.7975	-3.89321	5e-05	0.000309148
AT3G56590	Chr3:20964856-20968019	14.4584	4.91087	-1.55786	5e-05	0.000309148
AT3G56650	Chr3:20984709-20986132	98.5256	13.5246	-2.86491	5e-05	0.000309148
AT3G56710	Chr3:21006749-21007565	27.7202	110.153	1.9905	5e-05	0.000309148
AT3G56910	Chr3:21066123-21070356	1075.91	200.362	-2.42488	5e-05	0.000309148
AT3G56940	Chr3:21076504-21079856	1761.17	184.866	-3.25198	5e-05	0.000309148
AT3G56970	Chr3:21084109-21085150	79.2428	5.31489	-3.89817	5e-05	0.000309148
AT3G56980	Chr3:21086545-21087494	37.7015	1.32286	-4.83289	5e-05	0.000309148
AT3G57010	Chr3:21095653-21097451	0.426495	34.2022	6.32542	5e-05	0.000309148
AT3G57030	Chr3:21101456-21103293	16.2777	4.23742	-1.94164	5e-05	0.000309148
AT3G57040	Chr3:21109613-21111432	40.594	3.73641	-3.44154	5e-05	0.000309148
AT3G57080	Chr3:21125856-21127636	18.982	5.08772	-1.89954	5e-05	0.000309148
AT3G57090	Chr3:21128529-21130189	69.3807	200.23	1.52905	5e-05	0.000309148
AT3G57180	Chr3:21163544-21166138	5.00831	1.4182	-1.82026	5e-05	0.000309148
AT3G57190	Chr3:21166402-21168376	17.7557	5.33321	-1.73521	5e-05	0.000309148
AT3G57260	Chr3:21188516-21189859	12.948	178.174	3.78249	5e-05	0.000309148
AT3G57320	Chr3:21209956-21210863	46.9115	11.5884	-2.01726	5e-05	0.000309148
AT3G57520	Chr3:21288764-21293158	55.5426	447.612	3.01058	5e-05	0.000309148
AT3G57550	Chr3:21306722-21309464	22.0206	116.136	2.39889	5e-05	0.000309148
AT3G58120	Chr3:21520973-21523327	29.4086	0.913135	-5.00927	5e-05	0.000309148
AT3G58250	Chr3:21570744-21572143	0	0.649567	inf	5e-05	0.000309148
AT3G58690	Chr3:21709169-21711381	6.70535	1.25027	-2.42307	5e-05	0.000309148
AT3G58750	Chr3:21724313-21727690	25.8732	205.085	2.98669	5e-05	0.000309148
AT3G59060	Chr3:21827886-21830507	108.53	26.0806	-2.05704	5e-05	0.000309148
AT3G59080	Chr3:21836568-21838620	9.36196	33.664	1.84632	5e-05	0.000309148
AT3G59140	Chr3:21863323-21868932	1.83578	16.8055	3.19447	5e-05	0.000309148
AT3G59210	Chr3:21889570-21891915	7.42336	28.0984	1.92034	5e-05	0.000309148
AT3G59280	Chr3:21908912-21910722	39.2895	168.773	2.10287	5e-05	0.000309148
AT3G59290	Chr3:21911600-21917844	3.47831	9.8182	1.49707	5e-05	0.000309148
AT3G59400	Chr3:21948716-21949710	378.942	13.7287	-4.78671	5e-05	0.000309148
AT3G59695	Chr3:22048753-22051673	1.59669	25.1087	3.97503	5e-05	0.000309148
AT3G59700	Chr3:22052132-22054275	1.53206	15.6885	3.35616	5e-05	0.000309148
AT3G59760	Chr3:22071947-22075416	19.3593	49.0759	1.34199	5e-05	0.000309148
AT3G59930	Chr3:22139550-22140320	4.20347	210.44	5.64568	5e-05	0.000309148
AT3G60110	Chr3:22197825-22201451	1.82091	11.5954	2.67082	5e-05	0.000309148
AT3G60130	Chr3:22210245-22213848	56.2472	384.684	2.77382	5e-05	0.000309148
AT3G60140	Chr3:22216671-22220923	1.52276	1760.82	10.1753	5e-05	0.000309148
AT3G60190	Chr3:22244168-22247833	27.2864	85.016	1.63955	5e-05	0.000309148
AT3G60290	Chr3:22281684-22284597	28.3452	1.32341	-4.42077	5e-05	0.000309148
AT3G60320	Chr3:22291885-22295371	38.7548	6.59728	-2.55443	5e-05	0.000309148
AT3G60390	Chr3:22320594-22322586	9.43231	0.572887	-4.04129	5e-05	0.000309148
AT3G60420	Chr3:22334423-22337617	35.0156	245.237	2.80811	5e-05	0.000309148
AT3G60530	Chr3:22373214-22374387	47.7522	3.25717	-3.87388	5e-05	0.000309148
AT3G60540	Chr3:22374962-22375865	2.69702	34.2634	3.66723	5e-05	0.000309148
AT3G60630	Chr3:22410364-22412608	10.3124	2.47856	-2.05681	5e-05	0.000309148
AT3G60680	Chr3:22429959-22432042	2.67579	10.3355	1.94957	5e-05	0.000309148
AT3G60690	Chr3:22435120-22435949	23.5945	113.309	2.26374	5e-05	0.000309148
AT3G61190	Chr3:22650158-22651488	2.14592	104.728	5.60891	5e-05	0.000309148
AT3G61280	Chr3:22680959-22683769	5.60382	17.8682	1.67291	5e-05	0.000309148
AT3G61310	Chr3:22687569-22692834	14.3857	2.10111	-2.77541	5e-05	0.000309148
AT3G61400	Chr3:22718955-22720397	0	1.07511	inf	5e-05	0.000309148
AT3G61550	Chr3:22776400-22777225	20.136	1.55313	-3.69653	5e-05	0.000309148
AT3G61820	Chr3:22879803-22881630	9.54491	2.30239	-2.0516	5e-05	0.000309148
AT3G61830	Chr3:22887888-22891435	6.32412	1.21382	-2.38131	5e-05	0.000309148
AT3G61870	Chr3:22902637-22904070	245.483	53.123	-2.20821	5e-05	0.000309148
AT3G61890	Chr3:22914153-22915325	21.792	114.484	2.39328	5e-05	0.000309148
AT3G61960	Chr3:22941771-22945288	11.0939	30.0668	1.4384	5e-05	0.000309148
AT3G62030	Chr3:22973003-22976583	816.425	84.8643	-3.26609	5e-05	0.000309148
AT3G62110	Chr3:22997030-23000041	11.7189	2.85048	-2.03956	5e-05	0.000309148
AT3G62150	Chr3:23008754-23013909	5.75169	22.9814	1.99841	5e-05	0.000309148
AT3G62260	Chr3:23038289-23040584	5.35387	69.2394	3.69294	5e-05	0.000309148
AT3G62390	Chr3:23087016-23089206	8.73243	0.463166	-4.23678	5e-05	0.000309148
AT3G62600	Chr3:23150740-23153510	24.5453	95.0993	1.95399	5e-05	0.000309148
AT3G62630	Chr3:23163746-23165195	25.3018	2.18923	-3.53074	5e-05	0.000309148
AT3G62770	Chr3:23218632-23221232	18.1244	68.2804	1.91354	5e-05	0.000309148
AT3G62910	Chr3:23257435-23260454	39.9101	10.4009	-1.94005	5e-05	0.000309148
AT3G62950	Chr3:23266248-23266934	56.2035	5.76501	-3.28526	5e-05	0.000309148
AT3G63010	Chr3:23289424-23291486	3.34403	30.3237	3.18079	5e-05	0.000309148
AT3G63060	Chr3:23300289-23301473	0.446476	14.1128	4.98228	5e-05	0.000309148
AT3G63120	Chr3:23322955-23324247	39.7747	10.104	-1.97692	5e-05	0.000309148
AT3G63140	Chr3:23324608-23328709	551.491	63.3459	-3.12201	5e-05	0.000309148
AT3G63190	Chr3:23342581-23344773	158.072	33.5976	-2.23415	5e-05	0.000309148
AT3G63200	Chr3:23345901-23347564	9.21402	0.259579	-5.14959	5e-05	0.000309148
AT3G63210	Chr3:23353614-23355160	20.9079	81.697	1.96623	5e-05	0.000309148
AT3G63310	Chr3:23384987-23389005	68.5836	264.889	1.94945	5e-05	0.000309148
AT3G63380	Chr3:23402045-23410495	0.715727	70.0313	6.61245	5e-05	0.000309148
AT3G63410	Chr3:23412023-23417119	337.874	75.0031	-2.17146	5e-05	0.000309148
AT3G63510	Chr3:23450535-23452794	11.2719	1.55598	-2.85684	5e-05	0.000309148
AT3G66654	Chr3:2087979-2090495	33.1728	91.1959	1.45897	5e-05	0.000309148
AT4G00050	Chr4:17791-20066	26.2723	3.53658	-2.89312	5e-05	0.000309148
AT4G00165	Chr4:69262-69892	89.57	11.7482	-2.93058	5e-05	0.000309148
AT4G00180	Chr4:72551-75384	36.8841	4.43024	-3.05754	5e-05	0.000309148
AT4G00210	Chr4:85692-86895	0	0.640571	inf	5e-05	0.000309148
AT4G00400	Chr4:174061-176853	16.7729	0.467419	-5.16527	5e-05	0.000309148
AT4G00700	Chr4:286050-289514	0.25345	9.64415	5.24988	5e-05	0.000309148
AT4G00860	Chr4:359314-360493	149.302	464.421	1.6372	5e-05	0.000309148
AT4G00950	Chr4:405672-407142	19.8695	0.947508	-4.39027	5e-05	0.000309148
[truncated: 5,205 more rows]

## Sheet: RND1
Gene ID	Locus	R45 FPKM	R52 FPKM	Log2(fold_change)	p_value	q_value
AT1G14520	Chr1:4968141-4970311	4.0267	28.6064	2.82867	5e-05	0.0136013
AT1G17380	Chr1:5955475-5957212	40.9963	174.861	2.09264	5e-05	0.0136013
AT1G17420	Chr1:5970790-5981480	2.4398	19.0195	2.96264	5e-05	0.0136013
AT1G23720	Chr1:8388528-8391540	38.674	9.41641	-2.03811	5e-05	0.0136013
AT1G26730	Chr1:9241434-9244650	15.0817	61.95	2.03831	5e-05	0.0136013
AT1G34580	Chr1:12660550-12663870	0	1.09764	inf	5e-05	0.0136013
AT1G52400	Chr1:19515142-19518411	12.7738	75.5209	2.56369	5e-05	0.0136013
AT1G62360	Chr1:23058581-23061722	3.34743	23.6465	2.8205	5e-05	0.0136013
AT1G64160	Chr1:23814009-23814839	142.647	28.4117	-2.32789	5e-05	0.0136013
AT1G70090	Chr1:26400789-26402727	10.9968	41.4085	1.91284	5e-05	0.0136013
AT1G72450	Chr1:27274064-27276317	70.9925	248.756	1.80899	5e-05	0.0136013
AT1G72520	Chr1:27308514-27312754	5.47144	31.6937	2.5342	5e-05	0.0136013
AT1G73010	Chr1:27464571-27466256	9.85609	68.5965	2.79905	5e-05	0.0136013
AT1G73190	Chr1:27521943-27523332	0	2.47685	inf	5e-05	0.0136013
AT1G74770	Chr1:28085806-28094896	42.2945	10.9415	-1.95066	5e-05	0.0136013
AT1G78490	Chr1:29528252-29530665	17.2215	73.5212	2.09395	5e-05	0.0136013
AT1G80840	Chr1:30383690-30387522	34.5348	163.715	2.24506	5e-05	0.0136013
AT2G22122	Chr2:9403263-9403808	869.395	159.463	-2.44679	5e-05	0.0136013
AT2G22500	Chr2:9563223-9564751	28.0802	154.526	2.46022	5e-05	0.0136013
AT2G27500	Chr2:11752169-11754028	23.7113	79.4404	1.7443	5e-05	0.0136013
AT2G27690	Chr2:11809305-11811215	9.63256	38.7017	2.00641	5e-05	0.0136013
AT2G28780	Chr2:12340033-12343421	75.8312	19.0439	-1.99346	5e-05	0.0136013
AT2G34600	Chr2:14573079-14573856	19.0127	102.755	2.43417	5e-05	0.0136013
AT2G41260	Chr2:17206509-17207698	0	1.37662	inf	5e-05	0.0136013
AT2G41280	Chr2:17209696-17210423	0	6.80119	inf	5e-05	0.0136013
AT3G01260	Chr3:80175-82005	89.3842	23	-1.95839	5e-05	0.0136013
AT3G03670	Chr3:901840-903411	32.3107	6.41523	-2.33244	5e-05	0.0136013
AT3G04280	Chr3:1129943-1131094	0	3.04925	inf	5e-05	0.0136013
AT3G05460	Chr3:1577799-1578734	0	1.98175	inf	5e-05	0.0136013
AT3G05950	Chr3:1781066-1782007	555.509	74.1364	-2.90556	5e-05	0.0136013
AT3G07720	Chr3:2465364-2467233	182.61	43.7392	-2.06177	5e-05	0.0136013
AT3G08770	Chr3:2664129-2664834	6.21063	113.031	4.18584	5e-05	0.0136013
AT3G22500	Chr3:7971624-7972907	0	2.71747	inf	5e-05	0.0136013
AT3G24300	Chr3:8805630-8807388	30.7811	7.9796	-1.94766	5e-05	0.0136013
AT3G25190	Chr3:9174456-9175776	349.031	56.6695	-2.62271	5e-05	0.0136013
AT3G25780	Chr3:9409289-9410567	100.873	360.026	1.83556	5e-05	0.0136013
AT3G28550	Chr3:10700706-10703929	34.3695	7.79066	-2.14131	5e-05	0.0136013
AT3G29410	Chr3:11302430-11305136	70.3482	9.53393	-2.88337	5e-05	0.0136013
AT3G50740	Chr3:18855160-18856884	60.8416	11.8403	-2.36135	5e-05	0.0136013
AT3G59010	Chr3:21802804-21805214	3.45303	15.7089	2.18565	5e-05	0.0136013
AT3G59370	Chr3:21941864-21942571	52.2669	4.947	-3.40127	5e-05	0.0136013
AT3G62740	Chr3:23211335-23214014	17.4303	57.9048	1.73209	5e-05	0.0136013
AT4G01985	Chr4:866145-868235	28.0557	176.362	2.65217	5e-05	0.0136013
AT4G08150	Chr4:5147699-5150966	13.1122	50.5286	1.94619	5e-05	0.0136013
AT4G08290	Chr4:5238905-5241034	116.649	20.7496	-2.49102	5e-05	0.0136013
AT4G08300	Chr4:5244890-5248342	64.272	3.26937	-4.29711	5e-05	0.0136013
AT4G12470	Chr4:7401108-7401907	7.95973	67.5871	3.08596	5e-05	0.0136013
AT4G12545	Chr4:7434198-7434858	96.4825	18.1713	-2.40861	5e-05	0.0136013
AT4G12870	Chr4:7542232-7543474	1.83162	63.0453	5.1052	5e-05	0.0136013
AT4G12960	Chr4:7583271-7584630	4.92709	188.67	5.25899	5e-05	0.0136013
AT4G13300	Chr4:7742870-7746363	40.4698	4.2611	-3.24755	5e-05	0.0136013
AT4G13310	Chr4:7750304-7753133	77.1549	17.0089	-2.18147	5e-05	0.0136013
AT4G15210	Chr4:8666337-8669470	0.85982	29.0874	5.08022	5e-05	0.0136013
AT4G15390	Chr4:8792811-8794293	108.926	21.2833	-2.35555	5e-05	0.0136013
AT4G17090	Chr4:9604501-9607334	7.92138	52.4914	2.72826	5e-05	0.0136013
AT4G18280	Chr4:10103995-10104733	20.3921	85.4516	2.0671	5e-05	0.0136013
AT4G19690	Chr4:10707425-10709015	174.442	36.9465	-2.23924	5e-05	0.0136013
AT4G20070	Chr4:10861454-10864696	44.7093	10.1512	-2.13892	5e-05	0.0136013
AT4G26420	Chr4:13350795-13352569	0	1.91054	inf	5e-05	0.0136013
AT4G28410	Chr4:14052241-14055012	33.0829	6.95788	-2.24937	5e-05	0.0136013
AT4G29780	Chr4:14579703-14581700	39.7939	172.22	2.11363	5e-05	0.0136013
AT4G31800	Chr4:15383200-15385029	38.7803	210.261	2.43879	5e-05	0.0136013
AT4G39660	Chr4:18406764-18409564	117.404	30.0924	-1.96401	5e-05	0.0136013
AT4G39675	Chr4:18413774-18414240	964.408	132.239	-2.8665	5e-05	0.0136013
AT5G03570	Chr5:903755-906664	34.1193	8.02329	-2.08832	5e-05	0.0136013
AT5G03820	Chr5:1015802-1017263	0	1.19236	inf	5e-05	0.0136013
AT5G13140	Chr5:4166608-4171794	18.6593	75.837	2.02301	5e-05	0.0136013
AT5G13220	Chr5:4218887-4220883	20.7419	127.978	2.62528	5e-05	0.0136013
AT5G17820	Chr5:5887905-5890193	69.5243	13.7189	-2.34135	5e-05	0.0136013
AT5G38980	Chr5:15606770-15607350	22.2393	89.9744	2.0164	5e-05	0.0136013
AT5G44020	Chr5:17712408-17714336	91.1158	17.9242	-2.34579	5e-05	0.0136013
AT5G48485	Chr5:19646231-19646802	21.1723	120.315	2.50657	5e-05	0.0136013
AT5G56870	Chr5:23004195-23008649	179.792	41.8104	-2.1044	5e-05	0.0136013
AT5G59310	Chr5:23925084-23925852	18.0234	115.751	2.68308	5e-05	0.0136013
AT5G64100	Chr5:25650640-25652123	368.701	72.9522	-2.33743	5e-05	0.0136013
AT1G52120	Chr1:19396080-19398244	17.6167	2.73323	-2.68826	0.0001	0.0226689
AT1G52200	Chr1:19442067-19443529	96.6867	26.1722	-1.88528	0.0001	0.0226689
AT1G75750	Chr1:28441525-28442429	302.75	76.3091	-1.9882	0.0001	0.0226689
AT2G19800	Chr2:8530895-8533508	88.2666	20.1893	-2.12828	0.0001	0.0226689
AT2G39330	Chr2:16419595-16421852	1.72162	19.1681	3.47687	0.0001	0.0226689
AT3G45960	Chr3:16892755-16893900	68.9467	286.241	2.05368	0.0001	0.0226689
AT3G47960	Chr3:17692701-17700833	57.0251	268.882	2.2373	0.0001	0.0226689
AT3G63370	Chr3:23402075-23406267	1.83953	58.3868	4.98823	0.0001	0.0226689
AT4G07820	Chr4:4636763-4637450	239.645	77.4542	-1.62948	0.0001	0.0226689
AT4G33720	Chr4:16182751-16183533	142.073	39.7355	-1.83813	0.0001	0.0226689
AT4G36010	Chr4:17039062-17041141	18.5495	64.1556	1.79019	0.0001	0.0226689
AT5G14330	Chr5:4619796-4620551	84.1804	16.2435	-2.37362	0.0001	0.0226689
AT5G19970	Chr5:6747549-6748782	41.3607	8.75484	-2.24011	0.0001	0.0226689
AT5G23020	Chr5:7718120-7721839	115.184	33.6704	-1.77439	0.0001	0.0226689
AT5G59320	Chr5:23928970-23929745	39.9136	210.707	2.40029	0.0001	0.0226689
AT1G78090	Chr1:29373888-29376504	45.1427	12.2307	-1.88399	0.00015	0.030603
AT2G06050	Chr2:2359113-2362302	59.8099	238.69	1.99668	0.00015	0.030603
AT3G13370	Chr3:4341663-4342230	0	2.66011	inf	0.00015	0.030603
AT3G13610	Chr3:4449373-4452624	167.863	36.763	-2.19096	0.00015	0.030603
AT3G24250	Chr3:8786688-8787391	0	1.3352	inf	0.00015	0.030603
AT3G46280	Chr3:17005482-17008424	12.791	2.21225	-2.53154	0.00015	0.030603
AT3G47710	Chr3:17590728-17591455	10.1999	0	0	0.00015	0.030603
AT3G62720	Chr3:23201116-23202913	27.1109	93.6627	1.7886	0.00015	0.030603
AT4G12550	Chr4:7439114-7439805	392.443	103.507	-1.92275	0.00015	0.030603
AT5G49520	Chr5:20090775-20093346	22.7227	77.146	1.76346	0.00015	0.030603
AT1G15380	Chr1:5290744-5292535	1206.46	276.258	-2.12669	0.0002	0.035793
AT1G15670	Chr1:5389951-5391490	77.8208	22.7587	-1.77374	0.0002	0.035793
AT1G28370	Chr1:9955968-9956940	23.7452	76.9596	1.69647	0.0002	0.035793
AT1G56100	Chr1:20980368-20984058	1.74833	85.2622	5.60786	0.0002	0.035793
AT1G61590	Chr1:22723500-22726074	53.7381	17.5224	-1.61674	0.0002	0.035793
AT2G25980	Chr2:11077487-11079918	22.1159	5.7525	-1.94282	0.0002	0.035793
AT2G33790	Chr2:14293560-14295271	27.1232	1.31792	-4.36319	0.0002	0.035793
AT3G56980	Chr3:21086545-21087494	87.5209	24.2908	-1.84922	0.0002	0.035793
AT3G59930	Chr3:22139550-22140320	27.8799	3.06192	-3.18672	0.0002	0.035793
AT4G27654	Chr4:13811644-13812126	46.2196	167.75	1.85974	0.0002	0.035793
AT4G30650	Chr4:14954319-14954968	68.0162	208.133	1.61356	0.0002	0.035793
AT4G34410	Chr4:16451875-16454633	26.6744	122.816	2.20297	0.0002	0.035793
AT5G10140	Chr5:3173496-3179448	4.62563	26.2387	2.50397	0.0002	0.035793
AT5G52050	Chr5:21138861-21140643	13.2546	51.2248	1.95035	0.0002	0.035793
AT1G01580	Chr1:209394-213041	42.0641	12.4367	-1.75799	0.00025	0.0389351
AT1G04660	Chr1:1300485-1301773	4.21336	24.3413	2.53036	0.00025	0.0389351
AT1G16850	Chr1:5764806-5765651	20.2155	98.4174	2.28345	0.00025	0.0389351
AT1G19320	Chr1:6679280-6680252	0	1.13561	inf	0.00025	0.0389351
AT1G28600	Chr1:10051000-10053117	9.29361	33.2001	1.83688	0.00025	0.0389351
AT1G30135	Chr1:10596491-10597239	8.86894	65.7993	2.89124	0.00025	0.0389351
AT1G52410	Chr1:19520727-19525624	17.5186	50.4266	1.5253	0.00025	0.0389351
AT1G66090	Chr1:24602145-24604763	1.27612	10.0003	2.97021	0.00025	0.0389351
AT1G77330	Chr1:29062989-29064537	30.9402	6.76562	-2.19319	0.00025	0.0389351
AT2G38540	Chr2:16130349-16131174	12.2232	59.1928	2.2758	0.00025	0.0389351
AT3G02020	Chr3:340545-343835	23.8351	6.91026	-1.78628	0.00025	0.0389351
AT3G12900	Chr3:4104575-4106112	39.1872	10.1677	-1.94639	0.00025	0.0389351
AT3G20750	Chr3:7254738-7256140	0	1.46682	inf	0.00025	0.0389351
AT3G53480	Chr3:19825306-19831797	37.5006	11.4816	-1.70759	0.00025	0.0389351
AT4G16160	Chr4:9157514-9158933	0	1.42755	inf	0.00025	0.0389351
AT5G01100	Chr5:34595-37948	7.74998	24.5777	1.66509	0.00025	0.0389351
AT5G60530	Chr5:24333906-24335782	8.17257	1.01106	-3.01492	0.00025	0.0389351
AT1G10640	Chr1:3515364-3517888	3.29276	16.9272	2.36197	0.0003	0.0437186
AT1G13420	Chr1:4604840-4606053	20.3063	3.55375	-2.51451	0.0003	0.0437186
AT1G60590	Chr1:22314169-22316970	2.07236	11.5065	2.4731	0.0003	0.0437186
AT1G64400	Chr1:23915597-23919783	20.2215	6.44139	-1.65045	0.0003	0.0437186
AT1G70830	Chr1:26709946-26711462	78.2539	316.097	2.01413	0.0003	0.0437186
AT2G35290	Chr2:14861411-14862029	10.4179	54.0822	2.37609	0.0003	0.0437186
AT4G17340	Chr4:9699252-9700410	1659.55	366.982	-2.17701	0.0003	0.0437186
AT5G02780	Chr5:630875-632683	43.5186	10.7423	-2.01833	0.0003	0.0437186
AT5G56540	Chr5:22893150-22893642	117.365	32.3353	-1.85982	0.0003	0.0437186
AT1G23870,AT1G23880	Chr1:8432177-8438745	122.033	38.7716	-1.6542	0.00035	0.0492462
AT1G72200	Chr1:27169794-27171321	25.2058	6.34993	-1.98894	0.00035	0.0492462
AT2G45450	Chr2:18733274-18734127	14.4584	54.6645	1.9187	0.00035	0.0492462
AT5G41750	Chr5:16693908-16698977	10.1405	33.742	1.73442	0.00035	0.0492462
AT5G42380	Chr5:16942575-16943366	25.3362	92.1955	1.8635	0.00035	0.0492462

## Sheet: RND2
Gene ID	Locus	R52 FPKM	R60 FPKM	Log2(fold_change)	p_value	q_value
AT1G01480	Chr1:175781-178400	1.09545	16.8644	3.94439	5e-05	0.00251736
AT1G01580	Chr1:209394-213041	12.4719	46.5694	1.9007	5e-05	0.00251736
AT1G01630	Chr1:229012-230917	20.8453	72.8947	1.80609	5e-05	0.00251736
AT1G02360	Chr1:471989-473160	6.06073	49.7809	3.03803	5e-05	0.00251736
AT1G02640	Chr1:564204-567769	57.1863	12.7709	-2.16281	5e-05	0.00251736
AT1G02850	Chr1:630504-633259	15.726	127.537	3.01969	5e-05	0.00251736
AT1G02920	Chr1:658656-659771	112.814	1331.62	3.56116	5e-05	0.00251736
AT1G02930	Chr1:661176-662456	46.6113	957.658	4.36076	5e-05	0.00251736
AT1G04250	Chr1:1136257-1138613	58.4416	16.393	-1.83392	5e-05	0.00251736
AT1G04660	Chr1:1300485-1301773	24.4167	2.3197	-3.39586	5e-05	0.00251736
AT1G04680	Chr1:1303528-1307884	175.467	43.4758	-2.01292	5e-05	0.00251736
AT1G05340	Chr1:1558843-1559903	238.151	30.9993	-2.94157	5e-05	0.00251736
AT1G06160	Chr1:1883003-1883934	4.27458	64.92	3.92481	5e-05	0.00251736
AT1G07260	Chr1:2227593-2229319	11.7254	42.7599	1.86662	5e-05	0.00251736
AT1G07430	Chr1:2280834-2282828	24.9198	3.88563	-2.68107	5e-05	0.00251736
AT1G10640	Chr1:3515364-3517888	16.9781	3.33691	-2.34709	5e-05	0.00251736
AT1G11300	Chr1:3794237-3800719	0.497316	4.9626	3.31886	5e-05	0.00251736
AT1G12090	Chr1:4089846-4090725	107.403	28.4901	-1.9145	5e-05	0.00251736
AT1G12200	Chr1:4137532-4140036	112.731	619.695	2.45867	5e-05	0.00251736
AT1G12610	Chr1:4289943-4291017	36.6457	4.07315	-3.16943	5e-05	0.00251736
AT1G13110	Chr1:4467219-4469033	40.8056	130.475	1.67693	5e-05	0.00251736
AT1G14240	Chr1:4864889-4868012	141.355	30.2546	-2.2241	5e-05	0.00251736
AT1G14520	Chr1:4968141-4970311	28.5225	1.55871	-4.19368	5e-05	0.00251736
AT1G14730	Chr1:5073104-5074779	294.453	73.7568	-1.99719	5e-05	0.00251736
AT1G15520	Chr1:5331857-5338326	0.295593	8.70763	4.8806	5e-05	0.00251736
AT1G16850	Chr1:5764806-5765651	98.1674	23.7474	-2.04747	5e-05	0.00251736
AT1G17170	Chr1:5869845-5870840	13.2523	61.6163	2.21707	5e-05	0.00251736
AT1G17290	Chr1:5922629-5926400	79.9941	261.951	1.71133	5e-05	0.00251736
AT1G17340	Chr1:5933869-5938761	20.102	5.90769	-1.76667	5e-05	0.00251736
AT1G17710	Chr1:6090559-6092027	2.39018	85.8759	5.16706	5e-05	0.00251736
AT1G18970	Chr1:6554567-6555377	34.1746	189.506	2.47125	5e-05	0.00251736
AT1G18980	Chr1:6557253-6558045	30.5205	107.163	1.81196	5e-05	0.00251736
AT1G21910	Chr1:7696535-7697699	51.0215	10.3166	-2.30614	5e-05	0.00251736
AT1G22150	Chr1:7818360-7821344	0.446613	15.4796	5.1152	5e-05	0.00251736
AT1G23110	Chr1:8195775-8198331	4.80576	55.3518	3.52579	5e-05	0.00251736
AT1G23140	Chr1:8202260-8203215	32.7753	109.341	1.73815	5e-05	0.00251736
AT1G23500	Chr1:8339667-8341072	1.24576	0	0	5e-05	0.00251736
AT1G23720	Chr1:8388543-8391563	9.4721	44.2024	2.22237	5e-05	0.00251736
AT1G25230	Chr1:8840401-8842317	80.5281	18.4781	-2.12368	5e-05	0.00251736
AT1G26240	Chr1:9077873-9079651	9.9181	153.369	3.9508	5e-05	0.00251736
AT1G26250	Chr1:9083837-9085464	97.4624	457.135	2.2297	5e-05	0.00251736
AT1G26770	Chr1:9259604-9261313	2.45931	36.0458	3.87351	5e-05	0.00251736
AT1G29020	Chr1:10120302-10122931	3.05084	16.811	2.46213	5e-05	0.00251736
AT1G31710	Chr1:11349839-11355486	40.911	6.49912	-2.65417	5e-05	0.00251736
AT1G33030	Chr1:11962745-11966276	4.23711	34.9775	3.04527	5e-05	0.00251736
AT1G33730	Chr1:12227278-12228460	0	1.63507	inf	5e-05	0.00251736
AT1G35230	Chr1:12917148-12917763	2.90942	40.9338	3.81449	5e-05	0.00251736
AT1G43650	Chr1:16443684-16446886	37.294	9.01708	-2.04821	5e-05	0.00251736
AT1G43800	Chr1:16577609-16579722	2.93853	104.903	5.15782	5e-05	0.00251736
AT1G49450	Chr1:18305540-18307557	36.0104	6.67064	-2.43252	5e-05	0.00251736
AT1G49570	Chr1:18347035-18348951	38.5152	502.632	3.706	5e-05	0.00251736
AT1G50040	Chr1:18542129-18543948	12.437	2.26416	-2.45759	5e-05	0.00251736
AT1G51420	Chr1:19064746-19066979	6.40388	55.5313	3.11628	5e-05	0.00251736
AT1G52120	Chr1:19396080-19398244	2.73694	36.5842	3.74058	5e-05	0.00251736
AT1G52690	Chr1:19619744-19623461	805.605	13.9635	-5.85034	5e-05	0.00251736
AT1G53470	Chr1:19958586-19961578	10.7012	1.82652	-2.5506	5e-05	0.00251736
AT1G54890	Chr1:20463082-20464574	2.53701	31.4123	3.63013	5e-05	0.00251736
AT1G56100	Chr1:20980368-20984058	84.9887	5.56344	-3.93322	5e-05	0.00251736
AT1G57780	Chr1:21402999-21404228	0.984307	0	0	5e-05	0.00251736
AT1G58602	Chr1:21746271-21765705	0.995446	6.11563	2.61909	5e-05	0.00251736
AT1G60730	Chr1:22358034-22360184	42.9759	293.503	2.77178	5e-05	0.00251736
AT1G61840	Chr1:22847388-22849833	18.7466	3.01888	-2.63454	5e-05	0.00251736
AT1G62500	Chr1:23132044-23133502	14.2901	2.47233	-2.53107	5e-05	0.00251736
AT1G62540	Chr1:23151791-23155717	30.8814	8.31246	-1.89339	5e-05	0.00251736
AT1G62570	Chr1:23169135-23172105	211.815	42.0277	-2.33339	5e-05	0.00251736
AT1G62770	Chr1:23245885-23246890	174.615	47.3291	-1.88338	5e-05	0.00251736
AT1G62975	Chr1:23328782-23330776	38.1803	7.38034	-2.37107	5e-05	0.00251736
AT1G64160	Chr1:23814009-23814839	28.4562	696.012	4.6123	5e-05	0.00251736
AT1G64760	Chr1:24054142-24056414	24.4343	6.62194	-1.88358	5e-05	0.00251736
AT1G65500	Chr1:24357866-24358616	40.4939	428.851	3.4047	5e-05	0.00251736
AT1G66200	Chr1:24655209-24657683	77.9738	246.727	1.66185	5e-05	0.00251736
AT1G66270	Chr1:24699989-24703041	43.3782	164.906	1.9266	5e-05	0.00251736
AT1G66700	Chr1:24873290-24874758	12.9605	306.127	4.56194	5e-05	0.00251736
AT1G67105	Chr1:25057478-25058264	57.7259	211.227	1.8715	5e-05	0.00251736
AT1G67148	Chr1:25121234-25121898	95.3514	401.882	2.07545	5e-05	0.00251736
AT1G67750	Chr1:25401587-25403503	86.5155	10.0213	-3.10989	5e-05	0.00251736
AT1G67810	Chr1:25426487-25427349	14.7585	106.233	2.84761	5e-05	0.00251736
AT1G67980	Chr1:25487693-25489231	16.0545	70.8775	2.14235	5e-05	0.00251736
AT1G68740	Chr1:25812448-25816657	7.35048	36.8709	2.32657	5e-05	0.00251736
AT1G69160	Chr1:26000213-26001588	34.3625	7.83517	-2.1328	5e-05	0.00251736
AT1G69230	Chr1:26026311-26027708	71.8568	10.9063	-2.71996	5e-05	0.00251736
AT1G69530	Chr1:26141835-26143500	75.7672	297.021	1.97092	5e-05	0.00251736
AT1G69880	Chr1:26321478-26322993	3.89045	418.87	6.75042	5e-05	0.00251736
AT1G69920	Chr1:26334249-26335558	6.00569	70.839	3.56014	5e-05	0.00251736
AT1G70090	Chr1:26400789-26402727	41.4153	12.3788	-1.74229	5e-05	0.00251736
AT1G70370	Chr1:26512680-26515188	63.3073	12.1118	-2.38596	5e-05	0.00251736
AT1G70830	Chr1:26709946-26711462	316.702	22.4495	-3.81837	5e-05	0.00251736
AT1G71140	Chr1:26824676-26826748	3.27951	47.5887	3.85907	5e-05	0.00251736
AT1G71150	Chr1:26827145-26828674	0	1.83709	inf	5e-05	0.00251736
AT1G71695	Chr1:26964248-26966688	9.8069	74.3179	2.92184	5e-05	0.00251736
AT1G72140	Chr1:27141813-27144490	32.839	2.92427	-3.48926	5e-05	0.00251736
AT1G72540	Chr1:27314109-27316835	5.39327	25.1623	2.22203	5e-05	0.00251736
AT1G72890,AT1G72900	Chr1:27429883-27433784	44.387	173.077	1.9632	5e-05	0.00251736
AT1G73010	Chr1:27464571-27466256	68.6411	631.386	3.20138	5e-05	0.00251736
AT1G73600	Chr1:27669151-27673572	33.7619	5.79331	-2.54294	5e-05	0.00251736
AT1G75040	Chr1:28177702-28178940	4.93988	46.6649	3.23979	5e-05	0.00251736
AT1G76470	Chr1:28689769-28691449	0.99366	84.7173	6.41376	5e-05	0.00251736
AT1G76892	Chr1:28873058-28875292	35.9112	7.36765	-2.28516	5e-05	0.00251736
AT1G77150	Chr1:28992875-28993170	0	28.8777	inf	5e-05	0.00251736
AT1G77380	Chr1:29074887-29077390	22.1889	70.9006	1.67596	5e-05	0.00251736
AT1G77520	Chr1:29130402-29132180	108.665	28.6441	-1.92358	5e-05	0.00251736
AT1G77530	Chr1:29136036-29137555	226.192	27.1596	-3.05801	5e-05	0.00251736
AT1G77660	Chr1:29185898-29187825	5.71566	22.0296	1.94645	5e-05	0.00251736
AT2G01530	Chr2:239704-240520	448.028	126.293	-1.82681	5e-05	0.00251736
AT2G01610	Chr2:273916-274820	133.799	35.1337	-1.92914	5e-05	0.00251736
AT2G02010	Chr2:474164-476594	2.11393	24.0477	3.5079	5e-05	0.00251736
AT2G02120	Chr2:538249-539055	175.643	581.981	1.72833	5e-05	0.00251736
AT2G02680	Chr2:745723-748573	52.5656	9.06924	-2.53507	5e-05	0.00251736
AT2G02930	Chr2:851163-852222	8.68905	68.2564	2.97369	5e-05	0.00251736
AT2G04135,AT2G04135.1	Chr2:1391929-1392938	0	2.42574	inf	5e-05	0.00251736
AT2G04460.1	Chr2:1547508-1548999	2.51873	28.0854	3.47905	5e-05	0.00251736
AT2G11810	Chr2:4743321-4746780	3.84507	75.4987	4.29537	5e-05	0.00251736
AT2G14247	Chr2:6034347-6034835	27.9889	121.937	2.12321	5e-05	0.00251736
AT2G15042	Chr2:6510164-6512637	1.11689	9.02669	3.01471	5e-05	0.00251736
AT2G15220	Chr2:6608658-6609506	28.3178	316.774	3.48367	5e-05	0.00251736
AT2G15780	Chr2:6873544-6874741	8.19211	214.023	4.70739	5e-05	0.00251736
AT2G15970	Chr2:6950040-6951192	1105.28	106.432	-3.37641	5e-05	0.00251736
AT2G16005	Chr2:6959149-6960197	62.4996	2.2744	-4.78029	5e-05	0.00251736
AT2G16060	Chr2:6982530-6983631	54.9702	256.394	2.22164	5e-05	0.00251736
AT2G17230	Chr2:7494535-7496016	53.3395	14.0183	-1.92789	5e-05	0.00251736
AT2G17280	Chr2:7513127-7515048	17.9899	70.2692	1.96571	5e-05	0.00251736
AT2G18660	Chr2:8090657-8091656	2.44169	49.4364	4.33962	5e-05	0.00251736
AT2G19590	Chr2:8475965-8477502	39.0641	131.028	1.74596	5e-05	0.00251736
AT2G19900	Chr2:8591898-8595523	46.9498	7.83917	-2.58235	5e-05	0.00251736
AT2G20340	Chr2:8779734-8782772	24.9398	5.40942	-2.2049	5e-05	0.00251736
AT2G22122	Chr2:9403263-9403808	159.953	17.0431	-3.23039	5e-05	0.00251736
AT2G22190	Chr2:9433669-9436577	59.0498	13.9104	-2.08577	5e-05	0.00251736
AT2G22990	Chr2:9786315-9790179	23.2569	3.8847	-2.58178	5e-05	0.00251736
AT2G25460	Chr2:10832657-10835583	28.8098	6.12281	-2.23429	5e-05	0.00251736
AT2G26400	Chr2:11231799-11233295	0	1.268	inf	5e-05	0.00251736
AT2G26560	Chr2:11293768-11295806	27.5978	177.208	2.68282	5e-05	0.00251736
AT2G26690	Chr2:11347146-11351293	79.7517	11.3885	-2.80794	5e-05	0.00251736
AT2G28210	Chr2:12029719-12032940	2.63305	31.2319	3.56821	5e-05	0.00251736
AT2G28305	Chr2:12081112-12084664	45.1346	11.2225	-2.00784	5e-05	0.00251736
AT2G28660	Chr2:12295326-12297117	35.7958	132.627	1.88951	5e-05	0.00251736
AT2G29130	Chr2:12524888-12527747	50.03	7.77561	-2.68577	5e-05	0.00251736
AT2G29380	Chr2:12608701-12610167	69.7243	1.59638	-5.44879	5e-05	0.00251736
AT2G29460	Chr2:12626535-12627680	33.9645	348.079	3.35732	5e-05	0.00251736
AT2G30140	Chr2:12872133-12873820	9.78344	38.1002	1.96138	5e-05	0.00251736
AT2G30750	Chr2:13099335-13101413	12.207	86.491	2.82484	5e-05	0.00251736
AT2G30770	Chr2:13109793-13112011	2.45249	59.649	4.60418	5e-05	0.00251736
AT2G31230	Chr2:13306592-13307475	23.8795	134.631	2.49517	5e-05	0.00251736
AT2G32960	Chr2:13987766-13990976	21.5649	72.9189	1.75761	5e-05	0.00251736
AT2G33850	Chr2:14321061-14322049	150.196	44.0589	-1.76934	5e-05	0.00251736
AT2G34490	Chr2:14535644-14537432	17.8479	1.85236	-3.26832	5e-05	0.00251736
AT2G34610	Chr2:14575391-14576517	44.4609	5.1989	-3.09626	5e-05	0.00251736
AT2G34930	Chr2:14736087-14739948	46.5844	10.3035	-2.17671	5e-05	0.00251736
AT2G35290	Chr2:14861411-14862029	54.0531	11.9488	-2.17751	5e-05	0.00251736
AT2G35730	Chr2:15020442-15021604	3.99726	56.7134	3.82661	5e-05	0.00251736
AT2G36570	Chr2:15335495-15337927	91.4755	22.9615	-1.99417	5e-05	0.00251736
AT2G36650	Chr2:15359914-15364398	90.8418	24.8037	-1.8728	5e-05	0.00251736
AT2G36724	Chr2:15401373-15403525	37.7418	343.86	3.18759	5e-05	0.00251736
AT2G36970	Chr2:15529005-15530749	5.0297	57.7272	3.52071	5e-05	0.00251736
AT2G38240	Chr2:16012534-16014753	18.7148	1.27808	-3.87213	5e-05	0.00251736
AT2G38750	Chr2:16196264-16198491	63.7344	10.4347	-2.61068	5e-05	0.00251736
AT2G38760	Chr2:16200993-16202669	59.9789	9.35201	-2.68111	5e-05	0.00251736
AT2G38860	Chr2:16233314-16235235	35.681	165.853	2.21668	5e-05	0.00251736
AT2G38940	Chr2:16257227-16260225	9.08098	62.8903	2.79192	5e-05	0.00251736
AT2G39010	Chr2:16291476-16294034	15.8183	1.95168	-3.01881	5e-05	0.00251736
AT2G39030	Chr2:16298226-16299202	5.14759	181.138	5.13705	5e-05	0.00251736
AT2G40113	Chr2:16750034-16751084	21.8207	75.7569	1.79568	5e-05	0.00251736
AT2G41180	Chr2:17164794-17166025	24.5552	104.196	2.0852	5e-05	0.00251736
AT2G41231	Chr2:17194925-17195915	8.00225	142.02	4.14954	5e-05	0.00251736
AT2G41280	Chr2:17209696-17210423	6.77759	0	0	5e-05	0.00251736
AT2G41480	Chr2:17296811-17298731	173.538	38.1303	-2.18624	5e-05	0.00251736
AT2G43140	Chr2:17931283-17935715	14.448	53.6188	1.89187	5e-05	0.00251736
AT2G43510	Chr2:18067171-18067802	12.3435	192.82	3.96543	5e-05	0.00251736
AT2G43620	Chr2:18093769-18095025	16.9312	92.3921	2.44809	5e-05	0.00251736
AT2G43920	Chr2:18189007-18191348	1.92312	49.7807	4.69407	5e-05	0.00251736
AT2G44940	Chr2:18537256-18538418	38.2509	10.2643	-1.89786	5e-05	0.00251736
AT2G45130	Chr2:18606409-18607853	1.05014	32.7041	4.96082	5e-05	0.00251736
AT2G45135	Chr2:18608498-18610586	0	2.41216	inf	5e-05	0.00251736
AT2G45220	Chr2:18644083-18646447	8.36736	52.6642	2.65398	5e-05	0.00251736
AT2G47770	Chr2:19568463-19569507	51.1334	2.21203	-4.53082	5e-05	0.00251736
AT2G47950	Chr2:19624209-19624809	36.9347	199.578	2.4339	5e-05	0.00251736
AT3G01670	Chr3:247233-250470	63.1267	16.1536	-1.96639	5e-05	0.00251736
AT3G01680	Chr3:251980-255513	56.9504	16.1408	-1.81899	5e-05	0.00251736
AT3G01970,AT3G01980	Chr3:326396-329031	39.9239	279.631	2.8082	5e-05	0.00251736
AT3G02040	Chr3:344907-350010	56.226	256.163	2.18775	5e-05	0.00251736
AT3G02480	Chr3:512311-513027	349.216	13.1484	-4.73116	5e-05	0.00251736
AT3G02790	Chr3:604844-605421	57.8016	266.58	2.20539	5e-05	0.00251736
AT3G03670	Chr3:901840-903411	6.42417	68.5727	3.41605	5e-05	0.00251736
AT3G04000	Chr3:1035499-1036672	3.60578	24.8963	2.78755	5e-05	0.00251736
AT3G04210	Chr3:1105962-1108069	2.93336	35.4163	3.59379	5e-05	0.00251736
AT3G04720	Chr3:1285523-1286562	100.037	1641.19	4.03614	5e-05	0.00251736
AT3G05950	Chr3:1781066-1782007	74.2052	312.575	2.07461	5e-05	0.00251736
AT3G08860	Chr3:2696558-2699158	61.2436	9.96526	-2.61958	5e-05	0.00251736
AT3G09922	Chr3:3050988-3051530	24.2517	606.321	4.64392	5e-05	0.00251736
AT3G12145	Chr3:3874498-3876237	42.1783	8.97637	-2.2323	5e-05	0.00251736
AT3G13090	Chr3:4203012-4208171	0.769864	5.29419	2.78173	5e-05	0.00251736
AT3G13370	Chr3:4341663-4342230	2.6528	0	0	5e-05	0.00251736
AT3G13610	Chr3:4449373-4452624	36.7974	153.27	2.0584	5e-05	0.00251736
AT3G13730	Chr3:4497975-4500920	12.4704	38.2728	1.61781	5e-05	0.00251736
AT3G14440	Chr3:4831287-4833599	17.9195	4.10395	-2.12645	5e-05	0.00251736
AT3G14620	Chr3:4914913-4917078	8.16203	114.857	3.81477	5e-05	0.00251736
AT3G14680	Chr3:4934419-4936563	15.1734	80.5206	2.40781	5e-05	0.00251736
AT3G14810	Chr3:4970989-4974534	37.406	2.4192	-3.95067	5e-05	0.00251736
AT3G14940	Chr3:5025237-5029710	11.3226	46.5374	2.03919	5e-05	0.00251736
AT3G15356	Chr3:5174401-5175469	22.0874	102.677	2.21682	5e-05	0.00251736
AT3G15670	Chr3:5309885-5310988	91.5209	2.33819	-5.29064	5e-05	0.00251736
AT3G16390	Chr3:5562394-5564576	11.4946	40.9232	1.83196	5e-05	0.00251736
AT3G16470	Chr3:5595911-5599224	707.706	121.679	-2.54007	5e-05	0.00251736
AT3G16530	Chr3:5624376-5625470	22.8642	124.994	2.4507	5e-05	0.00251736
AT3G17520	Chr3:5999288-6000370	131.091	2.94645	-5.47545	5e-05	0.00251736
AT3G19710	Chr3:6843661-6849497	41.5571	147.573	1.82826	5e-05	0.00251736
AT3G20300	Chr3:7079616-7081921	46.783	6.60999	-2.82326	5e-05	0.00251736
AT3G22060	Chr3:7771015-7772340	12.7982	61.1003	2.25524	5e-05	0.00251736
AT3G22500	Chr3:7971624-7972907	2.70804	0	0	5e-05	0.00251736
AT3G22830	Chr3:8078819-8081051	25.4794	2.92546	-3.1226	5e-05	0.00251736
AT3G22910	Chr3:8116334-8119388	6.83822	1.25101	-2.45053	5e-05	0.00251736
AT3G23150	Chr3:8254662-8257735	10.5606	47.485	2.16878	5e-05	0.00251736
AT3G23240	Chr3:8295643-8296604	6.32458	51.4334	3.02366	5e-05	0.00251736
AT3G23550	Chr3:8448272-8450697	4.96568	37.2818	2.90841	5e-05	0.00251736
AT3G26330	Chr3:9646804-9648584	21.529	6.13825	-1.81038	5e-05	0.00251736
AT3G26500	Chr3:9708108-9709964	4.63337	24.4376	2.39897	5e-05	0.00251736
AT3G26590	Chr3:9761699-9765315	14.8036	78.1095	2.39955	5e-05	0.00251736
AT3G26830	Chr3:9887947-9889705	4.75714	345.404	6.18205	5e-05	0.00251736
AT3G27960	Chr3:10380270-10383092	53.1618	15.2751	-1.79921	5e-05	0.00251736
AT3G28480	Chr3:10676032-10678388	23.9588	67.7929	1.50058	5e-05	0.00251736
AT3G28510	Chr3:10685523-10687364	8.93451	30.8117	1.78602	5e-05	0.00251736
AT3G28550	Chr3:10700706-10703949	8.011	37.3739	2.22198	5e-05	0.00251736
AT3G28930	Chr3:10959685-10960808	20.0298	189.421	3.24138	5e-05	0.00251736
AT3G29970	Chr3:11745210-11746613	0	162.403	inf	5e-05	0.00251736
AT3G45680	Chr3:16770932-16773030	28.9272	2.19086	-3.72286	5e-05	0.00251736
AT3G45960	Chr3:16892755-16893900	285.891	62.8305	-2.18593	5e-05	0.00251736
AT3G46700	Chr3:17200300-17201889	100.218	19.8262	-2.33766	5e-05	0.00251736
AT3G47540	Chr3:17521028-17522624	12.818	75.4979	2.55827	5e-05	0.00251736
AT3G47960	Chr3:17692701-17700833	268.639	69.5393	-1.94977	5e-05	0.00251736
AT3G48100	Chr3:17758426-17760874	77.3976	18.2557	-2.08394	5e-05	0.00251736
AT3G48350	Chr3:17905724-17907561	22.6853	2.36793	-3.26006	5e-05	0.00251736
AT3G48360	Chr3:17908191-17910525	134.938	35.316	-1.9339	5e-05	0.00251736
AT3G48450	Chr3:17944028-17944888	45.167	169.266	1.90595	5e-05	0.00251736
AT3G49110	Chr3:18200663-18203142	2.28717	71.5686	4.96769	5e-05	0.00251736
AT3G49120	Chr3:18207650-18210132	134.583	691.194	2.36059	5e-05	0.00251736
AT3G49307	Chr3:18282204-18283194	5.39153	0	0	5e-05	0.00251736
AT3G49620	Chr3:18393746-18396816	38.4079	382.273	3.31513	5e-05	0.00251736
AT3G50610	Chr3:18779722-18780412	0	3.34595	inf	5e-05	0.00251736
AT3G51810	Chr3:19214747-19215831	4.22189	0	0	5e-05	0.00251736
AT3G52840	Chr3:19581112-19586299	30.6046	9.41932	-1.70005	5e-05	0.00251736
AT3G54400	Chr3:20140057-20142642	83.1968	11.3091	-2.87904	5e-05	0.00251736
AT3G54500	Chr3:20173618-20179027	110.266	27.1148	-2.02384	5e-05	0.00251736
AT3G54580	Chr3:20200687-20203782	4.45626	18.0509	2.01817	5e-05	0.00251736
AT3G54590	Chr3:20206159-20208472	2.51213	12.8263	2.35212	5e-05	0.00251736
AT3G54640	Chr3:20223147-20225523	91.981	396.624	2.10836	5e-05	0.00251736
AT3G54820	Chr3:20302020-20304010	37.6035	225.152	2.58196	5e-05	0.00251736
AT3G55970	Chr3:20766734-20769324	2.68844	30.3732	3.49796	5e-05	0.00251736
AT3G56275	Chr3:20872774-20874002	130.095	23.5107	-2.46818	5e-05	0.00251736
AT3G57040	Chr3:21109613-21111432	65.8693	20.3921	-1.6916	5e-05	0.00251736
AT3G57260	Chr3:21188516-21189859	21.8318	152.982	2.80886	5e-05	0.00251736
AT3G58450	Chr3:21621996-21623166	2.27359	0	0	5e-05	0.00251736
AT3G59900	Chr3:22129725-22130464	4.70267	47.2366	3.32835	5e-05	0.00251736
AT3G61280	Chr3:22680959-22683769	0.632658	8.79671	3.79747	5e-05	0.00251736
AT3G62740	Chr3:23211335-23214014	57.989	5.39341	-3.42651	5e-05	0.00251736
AT3G62930	Chr3:23261441-23261927	87.4286	13.7655	-2.66705	5e-05	0.00251736
AT3G63110	Chr3:23318075-23319540	51.0347	14.8379	-1.78219	5e-05	0.00251736
AT3G63380	Chr3:23406610-23410360	3.0564	18.6891	2.61229	5e-05	0.00251736
AT4G01470	Chr4:625091-625850	0	2.74437	inf	5e-05	0.00251736
AT4G01700	Chr4:729886-733510	49.3897	219.695	2.15322	5e-05	0.00251736
AT4G01985	Chr4:866145-868235	169.517	10.5399	-4.0075	5e-05	0.00251736
AT4G02290	Chr4:1002393-1005253	111.508	11.3586	-3.29529	5e-05	0.00251736
AT4G02390	Chr4:1049956-1054065	12.1852	1.19419	-3.35103	5e-05	0.00251736
AT4G02520	Chr4:1110451-1111660	371.757	6041.37	4.02244	5e-05	0.00251736
AT4G02940	Chr4:1306502-1310946	9.87995	33.7838	1.77376	5e-05	0.00251736
AT4G03210	Chr4:1415948-1417352	175.268	50.7154	-1.78907	5e-05	0.00251736
AT4G04830	Chr4:2445793-2447086	147.409	36.9162	-1.9975	5e-05	0.00251736
AT4G06746	Chr4:4073961-4074545	15.2513	113.722	2.89851	5e-05	0.00251736
AT4G08770	Chr4:5598114-5600312	25.2425	1547.52	5.93796	5e-05	0.00251736
AT4G08780	Chr4:5604117-5611215	8.57457	1036.96	6.91808	5e-05	0.00251736
AT4G08950	Chr4:5740296-5741524	238.027	60.2783	-1.98141	5e-05	0.00251736
AT4G10530	Chr4:6508599-6511670	0	3.0899	inf	5e-05	0.00251736
AT4G11211	Chr4:6836105-6836588	358.724	67.2225	-2.41586	5e-05	0.00251736
AT4G11290	Chr4:6869952-6871661	37.1741	171.17	2.20306	5e-05	0.00251736
AT4G11650	Chr4:7024855-7026146	213.488	4230.99	4.30877	5e-05	0.00251736
AT4G12290	Chr4:7304404-7307138	15.146	118.1	2.963	5e-05	0.00251736
AT4G12470	Chr4:7401108-7401907	67.8251	8.09866	-3.06606	5e-05	0.00251736
AT4G12870	Chr4:7542232-7543474	62.8442	7.57871	-3.05176	5e-05	0.00251736
AT4G12960	Chr4:7583271-7584630	188.109	24.9419	-2.91493	5e-05	0.00251736
AT4G13290	Chr4:7740282-7742857	64.6809	20.7979	-1.6369	5e-05	0.00251736
AT4G13340	Chr4:7758609-7761057	72.268	16.8994	-2.09638	5e-05	0.00251736
AT4G13510	Chr4:7857999-7859918	25.4936	80.5837	1.66035	5e-05	0.00251736
AT4G15230	Chr4:8680181-8686880	8.9668	0.965976	-3.21453	5e-05	0.00251736
AT4G15270	Chr4:8716530-8717796	10.6897	56.0111	2.38949	5e-05	0.00251736
AT4G15280	Chr4:8719181-8720618	4.12252	28.8685	2.8079	5e-05	0.00251736
AT4G15390	Chr4:8792811-8794293	21.2828	101.74	2.25713	5e-05	0.00251736
AT4G15393	Chr4:8804119-8807213	9.12082	45.5493	2.32019	5e-05	0.00251736
AT4G15530	Chr4:8864645-8870967	1.30579	14.3469	3.45774	5e-05	0.00251736
AT4G15750	Chr4:8967553-8968604	51.932	10.5455	-2.3	5e-05	0.00251736
AT4G16260	Chr4:9200009-9201552	111.931	4166.64	5.2182	5e-05	0.00251736
AT4G18250	Chr4:10087342-10091963	2.38436	12.3766	2.37594	5e-05	0.00251736
AT4G19690	Chr4:10707425-10709015	37.0263	129.917	1.81097	5e-05	0.00251736
AT4G19750	Chr4:10745681-10747127	0	3.67948	inf	5e-05	0.00251736
AT4G21650	Chr4:11501197-11504678	101.017	15.5023	-2.70404	5e-05	0.00251736
AT4G24110	Chr4:12519931-12520813	18.3024	105.549	2.52781	5e-05	0.00251736
AT4G25310	Chr4:12949663-12951234	4.37421	26.6801	2.60867	5e-05	0.00251736
AT4G25700	Chr4:13093933-13095935	34.506	5.7804	-2.57761	5e-05	0.00251736
AT4G26460	Chr4:13369532-13370011	0	4.46826	inf	5e-05	0.00251736
AT4G27450	Chr4:13727483-13728886	160.306	659.95	2.04153	5e-05	0.00251736
AT4G27520	Chr4:13750439-13751905	178.083	40.7242	-2.12859	5e-05	0.00251736
AT4G28250	Chr4:14000037-14002069	184.411	35.8004	-2.36488	5e-05	0.00251736
AT4G29905	Chr4:14626920-14627631	168.068	22.0898	-2.92759	5e-05	0.00251736
AT4G30140	Chr4:14738386-14740676	3.45979	38.2518	3.46677	5e-05	0.00251736
AT4G31970	Chr4:15462407-15464358	1.02006	66.0512	6.01686	5e-05	0.00251736
AT4G32950	Chr4:15904443-15906010	11.649	41.9009	1.84678	5e-05	0.00251736
AT4G33560	Chr4:16135399-16135914	6.6612	186.215	4.80504	5e-05	0.00251736
AT4G33710	Chr4:16181011-16181776	5.69636	231.764	5.34647	5e-05	0.00251736
AT4G33720	Chr4:16182751-16183533	39.8517	2391.48	5.90712	5e-05	0.00251736
AT4G34200	Chr4:16373818-16376622	90.0069	350.209	1.96011	5e-05	0.00251736
AT4G34210	Chr4:16379002-16379461	0	4.42491	inf	5e-05	0.00251736
AT4G34950	Chr4:16642315-16644818	12.5495	55.6472	2.14868	5e-05	0.00251736
AT4G35380	Chr4:16819843-16826066	6.59169	20.0464	1.60462	5e-05	0.00251736
AT4G35725	Chr4:16929942-16930560	2.24111	0	0	5e-05	0.00251736
AT4G36360	Chr4:17176341-17181261	61.757	18.788	-1.71679	5e-05	0.00251736
AT4G37290	Chr4:17549683-17550257	0	9.97199	inf	5e-05	0.00251736
AT4G37410	Chr4:17590768-17592920	243.084	30.6876	-2.98573	5e-05	0.00251736
AT4G37520	Chr4:17631561-17633249	100.185	341.164	1.7678	5e-05	0.00251736
AT4G37800	Chr4:17775473-17777397	82.2587	4.74748	-4.11493	5e-05	0.00251736
AT4G38400	Chr4:17978442-17979740	51.6347	8.36375	-2.62612	5e-05	0.00251736
AT4G38620	Chr4:18053550-18054999	29.4872	105.281	1.83608	5e-05	0.00251736
AT4G38770	Chr4:18096808-18098565	25.1966	5.37018	-2.23019	5e-05	0.00251736
AT5G01220	Chr5:86584-89986	11.0681	67.7818	2.61449	5e-05	0.00251736
AT5G01410	Chr5:172317-173614	68.3255	255.511	1.90289	5e-05	0.00251736
AT5G02780	Chr5:630875-632683	10.7438	64.3264	2.58191	5e-05	0.00251736
AT5G04370	Chr5:1231696-1234147	26.2771	4.30162	-2.61085	5e-05	0.00251736
AT5G05340	Chr5:1578950-1580875	4.98745	81.5847	4.03192	5e-05	0.00251736
AT5G05410	Chr5:1602204-1603926	51.2745	14.2717	-1.84508	5e-05	0.00251736
AT5G06730	Chr5:2079954-2081684	35.5609	401.064	3.49547	5e-05	0.00251736
AT5G06760	Chr5:2089491-2090430	123.37	9.06536	-3.76648	5e-05	0.00251736
AT5G06865	Chr5:2132196-2133746	6.71772	35.4978	2.40169	5e-05	0.00251736
AT5G06980	Chr5:2167467-2169391	35.0713	10.3879	-1.75539	5e-05	0.00251736
AT5G07030	Chr5:2183359-2185972	96.2372	16.3733	-2.55525	5e-05	0.00251736
AT5G10170	Chr5:3185745-3190251	79.9964	18.1595	-2.13921	5e-05	0.00251736
AT5G10520	Chr5:3320369-3322910	23.5992	87.3526	1.88811	5e-05	0.00251736
AT5G10930	Chr5:3445365-3447114	39.7515	11.2452	-1.8217	5e-05	0.00251736
AT5G13080	Chr5:4149739-4151150	51.1806	194.235	1.92413	5e-05	0.00251736
AT5G13370	Chr5:4286818-4289554	5.05174	33.2357	2.71788	5e-05	0.00251736
AT5G14920	Chr5:4826478-4827980	56.4843	13.3162	-2.08467	5e-05	0.00251736
AT5G15230	Chr5:4944899-4946216	101.253	298.19	1.55827	5e-05	0.00251736
AT5G15960	Chr5:5209897-5210727	513.787	29.8074	-4.10743	5e-05	0.00251736
AT5G15970	Chr5:5211910-5212665	1066.89	171.756	-2.63498	5e-05	0.00251736
AT5G16360	Chr5:5355081-5356300	137.371	30.0974	-2.19037	5e-05	0.00251736
AT5G17340	Chr5:5715623-5716268	0	9.16098	inf	5e-05	0.00251736
AT5G17460	Chr5:5757097-5759795	109.183	15.7406	-2.79419	5e-05	0.00251736
AT5G19110	Chr5:6411560-6413170	72.3721	17.8385	-2.02044	5e-05	0.00251736
AT5G19550	Chr5:6598016-6601819	56.2059	177.815	1.66158	5e-05	0.00251736
AT5G19890	Chr5:6724114-6725923	77.0898	456.599	2.56632	5e-05	0.00251736
AT5G20150	Chr5:6802371-6803625	121.525	578.112	2.2501	5e-05	0.00251736
AT5G20410	Chr5:6896575-6898783	8.60345	33.2746	1.95143	5e-05	0.00251736
AT5G20790	Chr5:7039910-7040654	14.6059	179.17	3.61671	5e-05	0.00251736
AT5G24030	Chr5:8118316-8122784	50.1624	12.2045	-2.03919	5e-05	0.00251736
AT5G24770	Chr5:8500475-8502224	324.515	37.0591	-3.13039	5e-05	0.00251736
AT5G24780	Chr5:8507589-8508957	146.742	22.5149	-2.70433	5e-05	0.00251736
AT5G25250	Chr5:8749726-8751636	20.8652	62.2078	1.576	5e-05	0.00251736
AT5G26340	Chr5:9243510-9247066	15.3189	86.9225	2.50442	5e-05	0.00251736
AT5G27760	Chr5:9830336-9831790	69.0376	266.491	1.94863	5e-05	0.00251736
AT5G28080	Chr5:10090008-10092683	41.7615	8.33846	-2.32432	5e-05	0.00251736
AT5G28510	Chr5:10481040-10484022	134.455	4.21527	-4.99535	5e-05	0.00251736
AT5G28520	Chr5:10492928-10495193	109.381	2.96155	-5.20687	5e-05	0.00251736
AT5G36220	Chr5:14253689-14256033	17.6053	62.1612	1.82	5e-05	0.00251736
AT5G37540	Chr5:14912834-14914431	38.1208	10.2755	-1.89137	5e-05	0.00251736
AT5G37990	Chr5:15133736-15135500	112.732	9.34414	-3.59269	5e-05	0.00251736
AT5G38020	Chr5:15165651-15167729	42.9649	11.6932	-1.87749	5e-05	0.00251736
AT5G38540	Chr5:15426618-15430478	0.504192	9.32478	4.20902	5e-05	0.00251736
AT5G39050	Chr5:15634585-15636065	3.14945	20.4746	2.70066	5e-05	0.00251736
AT5G39100	Chr5:15653089-15654020	14.0142	65.6695	2.22833	5e-05	0.00251736
AT5G39110,AT5G39120,AT5G39180	Chr5:15657701-15684404	300.705	2225.34	2.88761	5e-05	0.00251736
AT5G39890	Chr5:15974392-15976270	12.5777	61.4722	2.28907	5e-05	0.00251736
AT5G40800	Chr5:16334809-16335628	47.0189	9.68371	-2.27961	5e-05	0.00251736
AT5G40990	Chr5:16418911-16420704	4.42418	52.1171	3.55827	5e-05	0.00251736
AT5G42600	Chr5:17053516-17058245	28.5314	1.6468	-4.11481	5e-05	0.00251736
AT5G42830	Chr5:17176383-17178018	12.5838	44.9574	1.83699	5e-05	0.00251736
AT5G43180	Chr5:17336329-17337872	183.018	46.2767	-1.98363	5e-05	0.00251736
AT5G43350	Chr5:17399788-17401949	27.4036	81.0391	1.56425	5e-05	0.00251736
AT5G43370	Chr5:17415771-17417798	1.96402	35.2073	4.16399	5e-05	0.00251736
AT5G43410	Chr5:17435009-17435405	0	14.353	inf	5e-05	0.00251736
AT5G44410	Chr5:17891221-17892978	25.2361	6.90445	-1.86989	5e-05	0.00251736
AT5G44417	Chr5:17901831-17903346	58.8149	2.44332	-4.58927	5e-05	0.00251736
AT5G44480	Chr5:17920560-17923743	14.0153	44.7193	1.67389	5e-05	0.00251736
AT5G46730	Chr5:18964011-18965068	70.1351	418.474	2.57693	5e-05	0.00251736
AT5G47220	Chr5:19171861-19172823	56.3514	176.365	1.64604	5e-05	0.00251736
AT5G47560	Chr5:19287368-19290465	49.5914	13.3595	-1.89222	5e-05	0.00251736
AT5G48000	Chr5:19444137-19447850	44.3804	10.4373	-2.08817	5e-05	0.00251736
AT5G52300	Chr5:21237055-21239529	112.441	1.22516	-6.52005	5e-05	0.00251736
AT5G52390	Chr5:21263935-21265264	16.8033	94.8494	2.49689	5e-05	0.00251736
AT5G52720	Chr5:21378856-21379744	11.0021	107.456	3.2879	5e-05	0.00251736
AT5G53420	Chr5:21673524-21675733	18.8479	65.688	1.80123	5e-05	0.00251736
AT5G54040	Chr5:21928703-21930668	8.10101	28.9657	1.83817	5e-05	0.00251736
AT5G54380	Chr5:22077091-22079880	30.7147	9.07892	-1.75834	5e-05	0.00251736
AT5G54980	Chr5:22315698-22316601	310.141	72.6801	-2.09329	5e-05	0.00251736
AT5G57220	Chr5:23187839-23189857	6.40551	46.6688	2.86507	5e-05	0.00251736
AT5G57480	Chr5:23279170-23281293	65.9246	15.8509	-2.05625	5e-05	0.00251736
AT5G57660	Chr5:23355463-23356989	79.4995	20.6097	-1.94762	5e-05	0.00251736
AT5G58390	Chr5:23599566-23601325	0.907598	18.2311	4.3282	5e-05	0.00251736
AT5G59220	Chr5:23894403-23896619	119.964	19.2472	-2.63988	5e-05	0.00251736
AT5G59305	Chr5:23923200-23923910	104.483	6.38182	-4.03316	5e-05	0.00251736
AT5G59540	Chr5:23996072-23997590	4.14799	46.6345	3.49091	5e-05	0.00251736
AT5G60770	Chr5:24444395-24447026	0	1.46135	inf	5e-05	0.00251736
AT5G60890	Chr5:24494690-24496351	104.043	15.057	-2.78867	5e-05	0.00251736
AT5G62960	Chr5:25265814-25271759	43.6054	7.34713	-2.56925	5e-05	0.00251736
AT5G64810	Chr5:25908319-25909848	6.62292	48.1093	2.86078	5e-05	0.00251736
AT5G64870	Chr5:25929537-25931384	31.8764	5.60186	-2.50851	5e-05	0.00251736
AT5G65280	Chr5:26085972-26088153	100.661	27.4821	-1.87294	5e-05	0.00251736
AT5G65470	Chr5:26172130-26175033	91.4965	27.7403	-1.72173	5e-05	0.00251736
AT5G66400	Chr5:26518276-26519242	523.84	6.68086	-6.29295	5e-05	0.00251736
AT5G66690	Chr5:26625079-26626793	31.6773	119.051	1.91006	5e-05	0.00251736
AT5G66985	Chr5:26743278-26743808	25.6903	126.868	2.30403	5e-05	0.00251736
AT5G67080	Chr5:26772725-26773760	5.53517	51.2323	3.21035	5e-05	0.00251736
AT1G05010	Chr1:1431189-1432858	60.5702	184.071	1.60358	0.0001	0.00444752
AT1G13607	Chr1:4660777-4661218	4.97164	0	0	0.0001	0.00444752
AT1G21130	Chr1:7399061-7400605	42.3051	135.868	1.6833	0.0001	0.00444752
AT1G26380	Chr1:9126736-9128528	2.97426	38.7341	3.703	0.0001	0.00444752
AT1G49500	Chr1:18321294-18322284	40.0667	6.98845	-2.51936	0.0001	0.00444752
AT1G51440	Chr1:19070912-19072694	22.692	5.8747	-1.9496	0.0001	0.00444752
AT1G58270	Chr1:21612115-21614117	450.621	63.016	-2.83812	0.0001	0.00444752
AT1G61550	Chr1:22704009-22707826	6.16671	19.0641	1.62829	0.0001	0.00444752
AT1G65890	Chr1:24512456-24514659	7.48891	0.49639	-3.91521	0.0001	0.00444752
AT1G67000	Chr1:25003958-25007660	3.06002	12.8539	2.07059	0.0001	0.00444752
AT1G69930	Chr1:26337496-26338795	1.1558	28.1465	4.60599	0.0001	0.00444752
AT1G79680	Chr1:29979972-29982773	1.2515	9.37076	2.90451	0.0001	0.00444752
AT2G12400	Chr2:5004942-5008322	84.9577	28.9107	-1.55514	0.0001	0.00444752
AT2G16990	Chr2:7382961-7387935	45.1238	13.2023	-1.7731	0.0001	0.00444752
AT2G25900	Chr2:11041330-11043209	112.537	40.1814	-1.4858	0.0001	0.00444752
AT2G27380	Chr2:11713410-11715696	11.319	1.8605	-2.60498	0.0001	0.00444752
AT2G38870	Chr2:16236380-16237280	10.4603	70.2471	2.74751	0.0001	0.00444752
AT2G41190	Chr2:17167278-17170407	56.3747	9.39203	-2.58554	0.0001	0.00444752
AT2G43570	Chr2:18076223-18077463	58.2567	175.764	1.59314	0.0001	0.00444752
AT2G44480	Chr2:18359665-18363348	27.6744	77.7015	1.48939	0.0001	0.00444752
AT2G46830	Chr2:19245671-19248914	36.6608	12.568	-1.54448	0.0001	0.00444752
AT2G46960	Chr2:19292048-19294260	13.3226	0.976506	-3.7701	0.0001	0.00444752
AT3G18830	Chr3:6488861-6491273	59.0738	169.67	1.52214	0.0001	0.00444752
AT3G22240	Chr3:7863615-7864819	76.0979	216.073	1.50559	0.0001	0.00444752
AT3G22640	Chr3:8011723-8013902	11.3857	0.861746	-3.72382	0.0001	0.00444752
AT3G26960	Chr3:9944667-9945579	19.37	1.71811	-3.49493	0.0001	0.00444752
AT3G27070	Chr3:9982937-9984785	8.20257	37.3888	2.18846	0.0001	0.00444752
AT3G27220	Chr3:10051611-10053678	16.4825	51.7895	1.65172	0.0001	0.00444752
AT3G50060	Chr3:18557969-18559106	89.3611	29.3505	-1.60626	0.0001	0.00444752
AT3G54020	Chr3:20005732-20008254	68.1536	21.6523	-1.65427	0.0001	0.00444752
AT3G57010	Chr3:21095653-21097451	24.7726	6.26501	-1.98336	0.0001	0.00444752
AT3G60120	Chr3:22205946-22208952	0.602479	15.0444	4.64217	0.0001	0.00444752
AT3G63200	Chr3:23345901-23347564	31.4302	10.0966	-1.63828	0.0001	0.00444752
AT4G01870	Chr4:808375-810446	6.46458	24.8698	1.94377	0.0001	0.00444752
AT4G12580	Chr4:7449273-7450031	100.179	19.7238	-2.34457	0.0001	0.00444752
AT4G18280	Chr4:10103995-10104733	85.2929	23.3475	-1.86916	0.0001	0.00444752
AT4G18910	Chr4:10366058-10368381	16.7061	56.9837	1.77017	0.0001	0.00444752
AT4G20370	Chr4:11000770-11002996	0	1.42764	inf	0.0001	0.00444752
AT4G23030	Chr4:12072856-12074365	2.53896	13.3762	2.39736	0.0001	0.00444752
AT4G27410	Chr4:13707239-13709149	85.2901	18.7283	-2.18716	0.0001	0.00444752
AT4G33030	Chr4:15935415-15937807	39.9864	110.003	1.45996	0.0001	0.00444752
AT4G35560	Chr4:16881361-16887083	22.7712	7.05145	-1.69122	0.0001	0.00444752
AT4G36850	Chr4:17353290-17355891	14.648	52.999	1.85526	0.0001	0.00444752
AT4G37300	Chr4:17554640-17555861	254.409	77.9028	-1.7074	0.0001	0.00444752
AT4G38060	Chr4:17873484-17874804	137.621	41.223	-1.73918	0.0001	0.00444752
AT5G07080	Chr5:2200331-2202110	47.2994	14.4321	-1.71254	0.0001	0.00444752
AT5G09440	Chr5:2938346-2939461	80.0294	29.4534	-1.4421	0.0001	0.00444752
AT5G13330	Chr5:4271991-4274660	14.5847	60.4492	2.05127	0.0001	0.00444752
AT5G24920	Chr5:8584664-8585275	41.9118	3.54508	-3.56347	0.0001	0.00444752
AT5G39190	Chr5:15692590-15693581	3.44333	29.1572	3.08198	0.0001	0.00444752
AT5G45310	Chr5:18359274-18361114	21.0014	2.4944	-3.07372	0.0001	0.00444752
AT5G48010	Chr5:19456959-19461689	17.6612	4.54189	-1.95922	0.0001	0.00444752
AT5G52050	Chr5:21138861-21140643	51.1421	16.954	-1.59289	0.0001	0.00444752
AT5G52310	Chr5:21240848-21243613	279.272	42.9524	-2.70086	0.0001	0.00444752
AT1G06180	Chr1:1889407-1891158	11.7423	45.0969	1.94131	0.00015	0.00606837
AT1G06520	Chr1:1993977-1996112	38.0929	12.4158	-1.61734	0.00015	0.00606837
AT1G12320	Chr1:4189354-4190342	27.9891	93.9593	1.74717	0.00015	0.00606837
AT1G26920	Chr1:9329511-9330398	79.1716	25.4074	-1.63973	0.00015	0.00606837
AT1G30730	Chr1:10900853-10902534	29.0525	8.10443	-1.84188	0.00015	0.00606837
AT1G51140	Chr1:18943456-18945753	139.936	42.9428	-1.70428	0.00015	0.00606837
AT1G62760	Chr1:23237573-23238512	1.68432	19.7996	3.55523	0.00015	0.00606837
AT1G63295	Chr1:23473818-23475534	77.4269	23.9244	-1.69435	0.00015	0.00606837
AT1G68560	Chr1:25734181-25738002	31.3323	11.0003	-1.51011	0.00015	0.00606837
AT1G68750	Chr1:25822941-25828107	8.16795	1.52524	-2.42094	0.00015	0.00606837
AT1G72100	Chr1:27127211-27128978	1.00566	0	0	0.00015	0.00606837
AT1G74030	Chr1:27839183-27841939	21.2769	61.3207	1.52709	0.00015	0.00606837
AT1G77120	Chr1:28975393-28978743	98.795	430.723	2.12425	0.00015	0.00606837
AT2G05510	Chr2:2015705-2016749	1712.41	32230.2	4.23431	0.00015	0.00606837
AT2G17840	Chr2:7755604-7757852	282.703	78.5665	-1.8473	0.00015	0.00606837
AT2G24130	Chr2:10258147-10261220	8.83595	2.09802	-2.07436	0.00015	0.00606837
AT2G34600	Chr2:14573079-14573856	102.628	24.223	-2.08297	0.00015	0.00606837
AT2G35760	Chr2:15031649-15033307	54.3723	16.329	-1.73544	0.00015	0.00606837
AT2G47440	Chr2:19469718-19471886	29.5307	10.2113	-1.53205	0.00015	0.00606837
AT3G02800	Chr3:606299-607886	25.2781	74.2118	1.55376	0.00015	0.00606837
AT3G05690	Chr3:1676545-1678932	51.1762	145.715	1.5096	0.00015	0.00606837
AT3G12500	Chr3:3962381-3964222	146.857	1888.49	3.68475	0.00015	0.00606837
AT3G13403,AT3G13404	Chr3:4358178-4359007	8.31188	0	0	0.00015	0.00606837
AT3G23570	Chr3:8457777-8459691	61.225	165.666	1.43608	0.00015	0.00606837
AT3G25240	Chr3:9192539-9193385	1.88221	24.5365	3.70443	0.00015	0.00606837
AT3G28580	Chr3:10715622-10717329	17.8938	53.8209	1.58871	0.00015	0.00606837
AT3G47420	Chr3:17472341-17475258	80.8037	284.065	1.81373	0.00015	0.00606837
AT3G48850	Chr3:18114525-18116499	0.850992	18.1128	4.41172	0.00015	0.00606837
AT4G10120	Chr4:6314786-6319936	2.00207	9.34403	2.22255	0.00015	0.00606837
AT4G10265	Chr4:6373096-6373536	3.76496	96.9773	4.68694	0.00015	0.00606837
AT4G16620	Chr4:9358116-9360060	10.883	1.7492	-2.63731	0.00015	0.00606837
AT4G20230	Chr4:10924120-10926758	15.8854	3.84978	-2.04485	0.00015	0.00606837
AT4G30280	Chr4:14825807-14827047	84.8669	22.3632	-1.92408	0.00015	0.00606837
AT4G31330	Chr4:15202295-15203431	18.1217	3.89207	-2.21911	0.00015	0.00606837
AT4G34240	Chr4:16389619-16392824	12.016	2.15572	-2.47872	0.00015	0.00606837
AT5G06570	Chr5:2007599-2011041	13.5508	42.3376	1.64356	0.00015	0.00606837
AT5G08260	Chr5:2657150-2661416	36.9933	12.3312	-1.58495	0.00015	0.00606837
AT5G08330	Chr5:2680743-2681813	54.3853	15.3342	-1.82646	0.00015	0.00606837
AT5G08380	Chr5:2694676-2697724	14.9244	43.9667	1.55874	0.00015	0.00606837
AT5G09870	Chr5:3073355-3078262	40.0899	13.6843	-1.55072	0.00015	0.00606837
AT5G15190	Chr5:4932819-4933577	100.718	26.7363	-1.91345	0.00015	0.00606837
AT5G37740	Chr5:14992004-14993671	122.001	366.576	1.58722	0.00015	0.00606837
AT5G40590	Chr5:16251436-16252412	2.3451	15.4679	2.72156	0.00015	0.00606837
AT5G48850	Chr5:19805436-19807759	14.2029	1.77044	-3.00401	0.00015	0.00606837
AT5G50360	Chr5:20505179-20506338	12.5465	2.07975	-2.5928	0.00015	0.00606837
AT5G64310	Chr5:25721932-25722646	314.042	101.659	-1.62722	0.00015	0.00606837
AT1G02220	Chr1:428813-430647	24.8949	69.5916	1.48306	0.0002	0.00766927
AT1G08080	Chr1:2516990-2518546	4.15776	32.2885	2.95714	0.0002	0.00766927
AT1G10682	Chr1:3544990-3545471	930.093	265.999	-1.80595	0.0002	0.00766927
AT1G19840	Chr1:6872793-6873255	9.13116	61.185	2.74431	0.0002	0.00766927
AT1G23480	Chr1:8333019-8336385	20.0003	6.79322	-1.55785	0.0002	0.00766927
AT1G35140	Chr1:12851996-12853128	65.6206	20.7957	-1.65786	0.0002	0.00766927
AT1G51890	Chr1:19274657-19278528	3.60705	12.1094	1.74724	0.0002	0.00766927
AT1G55240	Chr1:20604915-20606405	21.5423	2.15289	-3.32283	0.0002	0.00766927
AT1G64110	Chr1:23796718-23801725	101.691	27.063	-1.9098	0.0002	0.00766927
AT1G76520	Chr1:28715077-28717416	12.6468	37.8739	1.58243	0.0002	0.00766927
AT2G06850	Chr2:2763525-2765720	79.3554	27.4713	-1.5304	0.0002	0.00766927
AT2G40480	Chr2:16910363-16912592	46.4258	16.6254	-1.48154	0.0002	0.00766927
AT2G44080	Chr2:18237151-18238173	76.46	264.426	1.79009	0.0002	0.00766927
AT2G46660	Chr2:19153327-19155489	8.68506	1.81377	-2.25954	0.0002	0.00766927
AT3G03660	Chr3:889508-892162	3.06504	29.1297	3.24851	0.0002	0.00766927
AT3G23560	Chr3:8454115-8456681	7.42035	26.1522	1.81737	0.0002	0.00766927
AT3G27770	Chr3:10284807-10287775	44.6346	128.469	1.52519	0.0002	0.00766927
AT3G45700	Chr3:16778712-16781198	10.2469	0.91386	-3.48707	0.0002	0.00766927
AT4G26200	Chr4:13275306-13277188	10.6401	0.945031	-3.49301	0.0002	0.00766927
AT4G35985	Chr4:17032267-17033862	20.5971	5.7437	-1.84239	0.0002	0.00766927
AT4G36830	Chr4:17349419-17351048	22.8831	4.68776	-2.28731	0.0002	0.00766927
AT5G10230	Chr5:3209539-3211423	13.9648	1.25105	-3.48058	0.0002	0.00766927
AT5G11110	Chr5:3536225-3541133	34.2072	9.63588	-1.82781	0.0002	0.00766927
AT5G26000	Chr5:9079504-9082384	170.163	50.9363	-1.74015	0.0002	0.00766927
AT5G38530	Chr5:15424037-15426470	8.51928	26.658	1.64577	0.0002	0.00766927
AT5G40780	Chr5:16323650-16327281	29.5926	87.72	1.56767	0.0002	0.00766927
AT5G50012	Chr5:20348614-20350830	12.4815	1.74124	-2.8416	0.0002	0.00766927
AT5G62360	Chr5:25040648-25041462	86.7676	29.614	-1.55088	0.0002	0.00766927
AT1G43910	Chr1:16654029-16657658	11.5808	61.7898	2.41563	0.00025	0.00917647
AT1G61667	Chr1:22767662-22768501	179.512	66.3547	-1.43581	0.00025	0.00917647
AT2G29350	Chr2:12600913-12602556	0.860006	12.1929	3.82555	0.00025	0.00917647
AT2G32990	Chr2:14003249-14006017	55.5054	18.8873	-1.55521	0.00025	0.00917647
AT2G38290	Chr2:16039474-16042383	23.2869	60.5494	1.37859	0.00025	0.00917647
AT2G39220	Chr2:16374895-16377020	46.4893	16.0547	-1.5339	0.00025	0.00917647
AT3G12110	Chr3:3857842-3859798	41.8388	13.0948	-1.67585	0.00025	0.00917647
AT3G16400	Chr3:5566085-5568545	481.741	124.489	-1.95224	0.00025	0.00917647
AT3G44840	Chr3:16372498-16373759	1.88237	17.7594	3.23796	0.00025	0.00917647
AT3G47480	Chr3:17496353-17496947	6.36671	34.3315	2.43091	0.00025	0.00917647
AT3G60420	Chr3:22334423-22337617	4.97908	23.8581	2.26053	0.00025	0.00917647
AT4G08160	Chr4:5159033-5162774	29.7736	10.9964	-1.437	0.00025	0.00917647
AT4G12432	Chr4:7365256-7368730	18.0044	4.99581	-1.84956	0.00025	0.00917647
AT4G12550	Chr4:7439114-7439805	103.365	33.088	-1.64337	0.00025	0.00917647
AT4G23260	Chr4:12167353-12170086	0.406358	5.32145	3.711	0.00025	0.00917647
AT4G26270	Chr4:13300794-13304347	15.7277	42.7931	1.44407	0.00025	0.00917647
AT4G30460	Chr4:14888979-14889802	581.39	180.53	-1.68727	0.00025	0.00917647
AT4G39320	Chr4:18289054-18289857	34.216	7.36568	-2.21578	0.00025	0.00917647
AT5G03820	Chr5:1015802-1017263	1.18823	0	0	0.00025	0.00917647
AT5G11070	Chr5:3516216-3516995	101.997	32.5622	-1.64726	0.00025	0.00917647
AT5G19600	Chr5:6612814-6616997	64.2771	20.4417	-1.65279	0.00025	0.00917647
AT5G23220	Chr5:7819815-7820676	32.0533	4.879	-2.71582	0.00025	0.00917647
AT5G25610	Chr5:8914232-8916800	50.122	12.9395	-1.95366	0.00025	0.00917647
AT5G42200	Chr5:16860466-16861232	98.7838	30.7973	-1.68147	0.00025	0.00917647
AT1G30220	Chr1:10632820-10635471	8.54128	0.711727	-3.58506	0.0003	0.0105061
AT1G43160	Chr1:16263812-16264818	20.8284	3.51704	-2.56612	0.0003	0.0105061
AT1G50110	Chr1:18558016-18560274	3.56891	18.1353	2.34525	0.0003	0.0105061
AT1G53310	Chr1:19884026-19888369	41.5254	120.555	1.53763	0.0003	0.0105061
AT1G65690	Chr1:24431429-24432953	15.4225	54.9148	1.83216	0.0003	0.0105061
AT1G71880	Chr1:27054179-27056341	67.4558	193.799	1.52255	0.0003	0.0105061
AT1G78000	Chr1:29329734-29333146	50.5775	19.9757	-1.34025	0.0003	0.0105061
AT2G15325	Chr2:6669653-6670381	1.71509	0	0	0.0003	0.0105061
AT2G21820	Chr2:9302884-9303247	72.0714	7.35536	-3.29256	0.0003	0.0105061
AT2G34510	Chr2:14543996-14546879	20.1863	4.7255	-2.09484	0.0003	0.0105061
AT2G39310	Chr2:16414072-16416815	363.312	108.085	-1.74904	0.0003	0.0105061
AT2G39330	Chr2:16419595-16421852	19.1892	5.29933	-1.85641	0.0003	0.0105061
AT2G46750	Chr2:19208319-19210958	4.90033	16.0365	1.71041	0.0003	0.0105061
AT3G27250	Chr3:10061544-10062731	23.0826	5.87613	-1.97387	0.0003	0.0105061
AT3G50740	Chr3:18855160-18856884	11.8584	32.5295	1.45584	0.0003	0.0105061
AT3G59010	Chr3:21802804-21805214	21.2023	66.6611	1.65262	0.0003	0.0105061
AT3G60330	Chr3:22298366-22303673	1.91574	7.67987	2.00318	0.0003	0.0105061
AT3G61640	Chr3:22810040-22810747	129.491	43.0753	-1.58792	0.0003	0.0105061
AT4G20820	Chr4:11150159-11151758	7.85869	0.580866	-3.75801	0.0003	0.0105061
AT4G33050	Chr4:15944319-15947026	23.9449	61.426	1.35913	0.0003	0.0105061
AT4G34900	Chr4:16625548-16631332	4.84337	0.748482	-2.69397	0.0003	0.0105061
AT5G02230	Chr5:448104-450654	238.134	55.8541	-2.09204	0.0003	0.0105061
AT5G14180	Chr5:4571336-4574462	14.9003	2.94489	-2.33906	0.0003	0.0105061
AT5G26670	Chr5:9318279-9320991	39.1284	12.2274	-1.6781	0.0003	0.0105061
AT5G38550	Chr5:15432780-15435779	2.23141	11.1478	2.32073	0.0003	0.0105061
AT5G38940	Chr5:15588756-15589666	2.77303	28.2178	3.34707	0.0003	0.0105061
AT5G56980	Chr5:23056079-23057742	103.959	33.6474	-1.62745	0.0003	0.0105061
AT1G01190	Chr1:83044-84864	50.9629	17.7284	-1.52339	0.00035	0.0118735
AT1G01470	Chr1:172145-172948	347.872	109.432	-1.66852	0.00035	0.0118735
AT1G02950	Chr1:665151-666452	55.3725	18.896	-1.55109	0.00035	0.0118735
AT1G63820	Chr1:23682421-23684367	2.72777	16.1478	2.56554	0.00035	0.0118735
AT3G05165	Chr3:1457380-1462942	106.131	39.7831	-1.41562	0.00035	0.0118735
AT3G26510	Chr3:9710336-9712660	17.4796	52.0905	1.57535	0.00035	0.0118735
AT3G43250	Chr3:15216712-15217462	2.61499	34.405	3.71774	0.00035	0.0118735
AT3G44510	Chr3:16108099-16111188	6.38887	24.3592	1.93083	0.00035	0.0118735
AT3G48520	Chr3:17974976-17976670	18.5221	5.08903	-1.86379	0.00035	0.0118735
AT3G54140	Chr3:20045662-20048572	75.7799	28.1815	-1.42707	0.00035	0.0118735
AT3G62720	Chr3:23201116-23202913	93.5329	31.4987	-1.57018	0.00035	0.0118735
AT4G11320	Chr4:6887253-6889059	2040.5	365.321	-2.48169	0.00035	0.0118735
AT4G11480	Chr4:6971407-6974073	3.13748	13.0034	2.05121	0.00035	0.0118735
AT4G30470	Chr4:14894104-14896815	41.8169	15.1208	-1.46755	0.00035	0.0118735
AT5G07330	Chr5:2315979-2316874	39.775	2.75001	-3.85435	0.00035	0.0118735
AT5G24600	Chr5:8421623-8423499	4.41192	22.8472	2.37254	0.00035	0.0118735
AT5G25980	Chr5:9072726-9075690	190.451	57.3126	-1.7325	0.00035	0.0118735
AT5G49850	Chr5:20259907-20262585	5.69415	18.5616	1.70477	0.00035	0.0118735
AT5G66816	Chr5:26681494-26681800	0	5.16694	inf	0.00035	0.0118735
AT1G02205	Chr1:418747-422438	10.7737	2.38746	-2.17397	0.0004	0.0133282
AT1G25275	Chr1:8860670-8861364	207.519	491.082	1.24272	0.0004	0.0133282
AT1G53430	Chr1:19935120-19941157	38.9226	106.35	1.45014	0.0004	0.0133282
AT2G01008	Chr2:1003-2810	5.85275	36.7941	2.65229	0.0004	0.0133282
AT2G21900	Chr2:9333847-9336222	11.9119	49.4585	2.05381	0.0004	0.0133282
AT2G47130	Chr2:19349535-19350539	18.3067	57.4219	1.64923	0.0004	0.0133282
AT3G20750	Chr3:7254738-7256140	1.46173	0	0	0.0004	0.0133282
AT3G44300	Chr3:15983310-15985535	33.8717	95.3557	1.49324	0.0004	0.0133282
AT4G24040	Chr4:12488182-12491235	2.84283	12.409	2.12599	0.0004	0.0133282
AT5G05890	Chr5:1772542-1774113	26.8497	8.81337	-1.60714	0.0004	0.0133282
AT5G08790	Chr5:2856739-2860262	83.5723	241.109	1.52859	0.0004	0.0133282
AT1G04240	Chr1:1125517-1129551	68.1938	12.0435	-2.50139	0.00045	0.0146158
AT1G14870	Chr1:5128374-5129523	169.626	477.981	1.4946	0.00045	0.0146158
AT1G16400	Chr1:5605158-5607473	5.52712	19.1366	1.79173	0.00045	0.0146158
AT1G70710	Chr1:26659131-26663010	101.22	32.8984	-1.62141	0.00045	0.0146158
AT2G33790	Chr2:14293560-14295271	1.31743	11.5141	3.1276	0.00045	0.0146158
AT2G36580	Chr2:15339121-15345337	50.8847	130.537	1.35915	0.00045	0.0146158
AT2G38180	Chr2:15997113-15998906	10.7776	33.9099	1.65367	0.00045	0.0146158
AT3G05630	Chr3:1635199-1640348	7.70714	22.9668	1.57528	0.00045	0.0146158
AT3G21550	Chr3:7591482-7592322	82.1158	28.3174	-1.53597	0.00045	0.0146158
AT4G22020	Chr4:11669265-11670456	0.933428	14.2957	3.9369	0.00045	0.0146158
AT4G37390	Chr4:17579656-17582022	3.37376	12.2267	1.85761	0.00045	0.0146158
AT5G07150	Chr5:2215819-2217983	3.82605	17.761	2.21479	0.00045	0.0146158
AT5G11420	Chr5:3644546-3647295	15.6167	2.41307	-2.69415	0.00045	0.0146158
AT5G23010	Chr5:7703091-7706896	14.0455	43.427	1.62848	0.00045	0.0146158
AT5G23903	Chr5:8066418-8067096	0	1.76832	inf	0.00045	0.0146158
AT5G50160	Chr5:20415770-20418742	30.4106	81.39	1.42028	0.00045	0.0146158
AT1G02660	Chr1:571954-574981	13.0037	3.74019	-1.79774	0.0005	0.0157672
AT1G08165	Chr1:2561626-2562148	10.0381	73.5129	2.87251	0.0005	0.0157672
AT1G52400	Chr1:19515142-19518411	75.6234	29.91	-1.3382	0.0005	0.0157672
AT1G62262	Chr1:23000156-23002093	1.36986	8.02128	2.5498	0.0005	0.0157672
AT1G70890	Chr1:26725625-26726544	24.366	4.40981	-2.46608	0.0005	0.0157672
AT2G19802	Chr2:8538775-8539217	3.83688	0	0	0.0005	0.0157672
AT2G20850	Chr2:8975347-8979379	22.5916	58.366	1.36934	0.0005	0.0157672
AT2G36870	Chr2:15472644-15474681	13.1352	1.49203	-3.13809	0.0005	0.0157672
AT3G13310	Chr3:4310607-4311441	126.807	327.788	1.37013	0.0005	0.0157672
AT3G54260	Chr3:20085009-20086763	344.303	109.568	-1.65185	0.0005	0.0157672
AT3G56040	Chr3:20791248-20797572	8.64439	23.4393	1.43909	0.0005	0.0157672
AT4G11310	Chr4:6883550-6885517	33.5167	11.6806	-1.52077	0.0005	0.0157672
AT4G18010	Chr4:9991011-9994420	94.9023	23.7352	-1.99941	0.0005	0.0157672
AT4G22200	Chr4:11746512-11750698	8.03005	1.94501	-2.04563	0.0005	0.0157672
AT4G29930	Chr4:14644008-14647591	73.4031	25.8577	-1.50525	0.0005	0.0157672
AT4G38340	Chr4:17954709-17957828	4.35062	13.6051	1.64485	0.0005	0.0157672
AT5G14780	Chr5:4776942-4779494	98.6868	268.118	1.44194	0.0005	0.0157672
AT5G15410	Chr5:5003306-5006882	10.1325	2.99169	-1.75996	0.0005	0.0157672
AT5G15940	Chr5:5202525-5204897	1.62274	10.1173	2.64032	0.0005	0.0157672
AT1G25400	Chr1:8911129-8912642	31.9975	11.1351	-1.52284	0.00055	0.0169545
AT1G30080	Chr1:10550946-10553215	5.71103	19.3892	1.76343	0.00055	0.0169545
AT1G60095	Chr1:22159751-22162419	4.49837	15.8177	1.81407	0.00055	0.0169545
AT1G66180	Chr1:24647187-24648813	96.4746	33.9256	-1.50777	0.00055	0.0169545
AT1G76160	Chr1:28577941-28581133	91.5847	35.9546	-1.34893	0.00055	0.0169545
AT2G37900	Chr2:15864395-15866408	72.0429	27.4952	-1.38968	0.00055	0.0169545
AT2G40390	Chr2:16867292-16869089	23.4235	8.54764	-1.45436	0.00055	0.0169545
AT3G02550	Chr3:536504-537998	111.69	296.853	1.41025	0.00055	0.0169545
AT3G06070	Chr3:1831056-1831923	18.2429	3.75821	-2.27922	0.00055	0.0169545
AT3G14560	Chr3:4889071-4890159	65.0605	24.2388	-1.42446	0.00055	0.0169545
AT3G32030	Chr3:13032364-13035348	4.17961	16.8724	2.01322	0.00055	0.0169545
AT5G15120	Chr5:4898736-4900581	18.7303	51.2568	1.45237	0.00055	0.0169545
AT5G18470	Chr5:6127796-6131015	64.209	171.125	1.4142	0.00055	0.0169545
AT5G37500	Chr5:14889691-14895214	51.827	19.7366	-1.39283	0.00055	0.0169545
AT5G40020	Chr5:16022752-16024316	83.851	31.7463	-1.40124	0.00055	0.0169545
AT1G13710	Chr1:4702724-4704657	9.74124	0.55772	-4.12649	0.0006	0.018223
AT1G54000	Chr1:20154168-20156419	58.8922	160.709	1.4483	0.0006	0.018223
AT1G67710	Chr1:25376642-25379144	60.6868	24.3913	-1.31502	0.0006	0.018223
AT4G12890	Chr4:7546376-7547641	12.735	1.82563	-2.80233	0.0006	0.018223
AT4G30450	Chr4:14886026-14886675	461.613	171.872	-1.42535	0.0006	0.018223
AT4G39770	Chr4:18448979-18451293	17.3855	4.42395	-1.97448	0.0006	0.018223
AT5G17800	Chr5:5877188-5879331	5.3371	18.6907	1.80819	0.0006	0.018223
AT5G24090	Chr5:8143698-8145252	78.9031	214.932	1.44573	0.0006	0.018223
AT5G27350	Chr5:9648666-9654426	75.408	27.1692	-1.47275	0.0006	0.018223
AT5G66780	Chr5:26663572-26664403	37.9389	1.60289	-4.56493	0.0006	0.018223
AT1G16370	Chr1:5596693-5598447	12.1734	2.82445	-2.10769	0.00065	0.0193702
AT1G60040	Chr1:22119074-22119929	1.18752	0	0	0.00065	0.0193702
AT1G69252	Chr1:26036569-26037659	449.371	148.82	-1.59434	0.00065	0.0193702
AT1G72416	Chr1:27258828-27260291	139.044	37.2533	-1.9001	0.00065	0.0193702
AT2G34850	Chr2:14704532-14707400	20.1417	5.90093	-1.77117	0.00065	0.0193702
AT3G05880	Chr3:1753466-1756688	1549.62	478.565	-1.69513	0.00065	0.0193702
AT3G13760	Chr3:4517516-4519475	28.4581	9.64462	-1.56104	0.00065	0.0193702
AT3G44326	Chr3:16000878-16002118	12.4188	2.26165	-2.45708	0.00065	0.0193702
AT4G03960	Chr4:1887527-1889211	46.1523	115.502	1.32344	0.00065	0.0193702
AT4G26010	Chr4:13200592-13201941	2.05676	11.418	2.47286	0.00065	0.0193702
AT5G17700	Chr5:5830580-5833901	15.7059	5.0396	-1.63993	0.00065	0.0193702
AT5G59530	Chr5:23994169-23995734	31.0257	78.5518	1.34018	0.00065	0.0193702
AT5G66920	Chr5:26722822-26725626	79.1072	31.0557	-1.34895	0.00065	0.0193702
AT1G06040	Chr1:1828412-1829890	47.0079	17.507	-1.42497	0.0007	0.020592
AT1G16780	Chr1:5737877-5744214	7.88289	2.18147	-1.85342	0.0007	0.020592
AT1G20010	Chr1:6937794-6940582	104.978	36.7715	-1.51343	0.0007	0.020592
AT1G22530	Chr1:7955492-7958442	178.487	50.1165	-1.83246	0.0007	0.020592
AT2G44840	Chr2:18495340-18496272	75.9354	25.6189	-1.56756	0.0007	0.020592
AT3G13175	Chr3:4235125-4235724	37.3294	7.18477	-2.3773	0.0007	0.020592
AT3G46280	Chr3:17005482-17008424	2.21292	10.1605	2.19895	0.0007	0.020592
AT4G29780	Chr4:14579703-14581700	172.132	59.1553	-1.54094	0.0007	0.020592
AT4G37370	Chr4:17569827-17571704	8.50578	24.9648	1.55338	0.0007	0.020592
AT1G08920	Chr1:2867258-2870656	154.482	58.3118	-1.40558	0.00075	0.021361
AT1G09950	Chr1:3240605-3241632	30.0336	7.3241	-2.03585	0.00075	0.021361
AT1G25530	Chr1:8962124-8967428	41.2918	123.799	1.58407	0.00075	0.021361
AT1G55990	Chr1:20942486-20942951	233.804	88.8274	-1.39622	0.00075	0.021361
AT1G68880	Chr1:25894236-25894961	25.784	75.3047	1.54626	0.00075	0.021361
AT2G02147	Chr2:546663-547026	11.5962	0	0	0.00075	0.021361
AT2G17430	Chr2:7568017-7570840	16.8034	5.28556	-1.66862	0.00075	0.021361
AT2G47520	Chr2:19502801-19503569	1.06385	30.952	4.86267	0.00075	0.021361
AT3G09910	Chr3:3036713-3038449	56.9475	19.1443	-1.57272	0.00075	0.021361
AT3G23190	Chr3:8279288-8280912	8.34544	27.8093	1.73651	0.00075	0.021361
AT3G45970	Chr3:16896165-16898013	474.052	60.5335	-2.96924	0.00075	0.021361
AT3G59370	Chr3:21941864-21942571	4.95058	37.8758	2.93561	0.00075	0.021361
AT4G04810	Chr4:2441321-2442725	49.5006	11.1424	-2.15139	0.00075	0.021361
AT4G12970	Chr4:7586142-7586849	1.72987	0	0	0.00075	0.021361
AT4G28530	Chr4:14090488-14094776	9.93552	1.8168	-2.4512	0.00075	0.021361
AT4G35320	Chr4:16805868-16806655	41.3784	12.5541	-1.72072	0.00075	0.021361
AT5G19190	Chr5:6457259-6458031	36.574	10.7124	-1.77154	0.00075	0.021361
AT5G40100	Chr5:16043928-16047355	7.89375	2.03763	-1.95382	0.00075	0.021361
AT5G40390	Chr5:16161514-16165357	19.3641	7.19398	-1.42852	0.00075	0.021361
AT5G49180	Chr5:19940677-19943007	7.22584	0.649651	-3.47543	0.00075	0.021361
AT5G51790	Chr5:21039602-21040883	23.3628	4.0708	-2.52083	0.00075	0.021361
AT5G55180	Chr5:22388781-22390714	68.3408	28.3172	-1.27107	0.00075	0.021361
AT1G21230	Chr1:7429979-7432346	0.434388	3.73369	3.10355	0.0008	0.0222316
AT1G29460	Chr1:10307506-10308143	1.09327	0	0	0.0008	0.0222316
AT1G33170	Chr1:12027083-12030539	28.1647	9.77223	-1.52713	0.0008	0.0222316
AT1G42470	Chr1:15926723-15935306	38.4224	14.8523	-1.37126	0.0008	0.0222316
AT1G60590	Chr1:22314169-22316970	11.5444	2.67355	-2.11036	0.0008	0.0222316
AT1G74810	Chr1:28108473-28111534	3.78744	0.365106	-3.37484	0.0008	0.0222316
AT2G28160	Chr2:12004707-12006122	6.38116	22.7516	1.83408	0.0008	0.0222316
AT2G29470	Chr2:12628540-12629543	0.916939	19.6211	4.41944	0.0008	0.0222316
AT3G15340	Chr3:5159697-5162841	1.07808	5.72774	2.4095	0.0008	0.0222316
AT3G15350	Chr3:5166205-5172837	31.8244	11.5266	-1.46517	0.0008	0.0222316
AT3G26744	Chr3:9832688-9835247	20.7733	7.17674	-1.53333	0.0008	0.0222316
AT3G51750,AT3G51760	Chr3:19196361-19199506	32.0943	6.33138	-2.34173	0.0008	0.0222316
AT3G54000	Chr3:19996606-19998623	37.3426	13.9028	-1.42545	0.0008	0.0222316
AT4G09890	Chr4:6218395-6218927	315.323	124.842	-1.33673	0.0008	0.0222316
AT4G19700	Chr4:10713560-10714707	68.6507	173.139	1.33458	0.0008	0.0222316
AT4G33467	Chr4:16101463-16102196	24.247	1.33327	-4.18477	0.0008	0.0222316
AT5G28610	Chr5:10610958-10611446	134.243	43.1489	-1.63745	0.0008	0.0222316
AT5G42580	Chr5:17023645-17025229	29.9474	8.50814	-1.81552	0.0008	0.0222316
AT1G30360	Chr1:10715664-10718997	177.727	65.7848	-1.43384	0.00085	0.0233065
AT1G65900	Chr1:24515836-24518487	18.5568	5.91895	-1.64853	0.00085	0.0233065
AT2G37130	Chr2:15597920-15600077	237.912	720.761	1.59909	0.00085	0.0233065
AT2G44790	Chr2:18461905-18463309	177.989	488.622	1.45693	0.00085	0.0233065
AT3G18900	Chr3:6517180-6521019	12.7005	3.83195	-1.72873	0.00085	0.0233065
AT3G61490	Chr3:22758062-22760340	21.6856	56.5253	1.38216	0.00085	0.0233065
AT4G20210	Chr4:10913612-10918282	1.37629	6.76815	2.29798	0.00085	0.0233065
AT4G25410	Chr4:12985654-12987483	13.2692	2.58685	-2.35881	0.00085	0.0233065
AT4G32800	Chr4:15819523-15820871	33.2284	12.0939	-1.45814	0.00085	0.0233065
AT5G41280	Chr5:16509508-16510929	1.13256	9.40923	3.05449	0.00085	0.0233065
AT1G09310	Chr1:3009054-3009880	33.0626	9.22407	-1.84172	0.0009	0.0242894
AT1G13250	Chr1:4528622-4530063	13.5405	3.82077	-1.82535	0.0009	0.0242894
AT1G29520	Chr1:10323654-10324743	80.3328	30.6177	-1.39162	0.0009	0.0242894
AT1G61890	Chr1:22867769-22871280	225.49	74.7738	-1.59246	0.0009	0.0242894
AT1G73540	Chr1:27645657-27646698	121.586	47.0224	-1.37056	0.0009	0.0242894
AT3G23175	Chr3:8273999-8275470	16.7545	47.7299	1.51034	0.0009	0.0242894
AT4G02630	Chr4:1151612-1153356	22.9028	8.35264	-1.45522	0.0009	0.0242894
AT4G39510	Chr4:18368802-18370652	4.80474	0.546334	-3.1366	0.0009	0.0242894
AT5G06530	Chr5:1989746-1994912	20.0229	6.37921	-1.6502	0.0009	0.0242894
AT5G22300	Chr5:7379198-7381935	0.573633	58.5597	6.67364	0.0009	0.0242894
AT5G22555	Chr5:7489421-7490503	2.04415	20.2151	3.30586	0.0009	0.0242894
AT5G44350	Chr5:17864519-17865707	78.3576	31.4004	-1.31929	0.0009	0.0242894
AT1G35612.1	Chr1:13145611-13146860	68.1558	27.7789	-1.29485	0.00095	0.0252744
AT2G22470	Chr2:9538196-9538879	483.378	139.962	-1.78812	0.00095	0.0252744
AT2G41230	Chr2:17194925-17195915	2.24827	34.5508	3.94183	0.00095	0.0252744
AT3G24520	Chr3:8938105-8942874	24.1905	9.17539	-1.3986	0.00095	0.0252744
AT3G58980,AT3G58990	Chr3:21794444-21798303	8.55842	29.9057	1.805	0.00095	0.0252744
AT4G10380	Chr4:6431235-6434822	51.1286	135.107	1.4019	0.00095	0.0252744
AT4G15540	Chr4:8872849-8875458	39.0303	100.455	1.36388	0.00095	0.0252744
AT4G33420	Chr4:16084827-16086296	379.036	112.073	-1.7579	0.00095	0.0252744
AT4G33610	Chr4:16146260-16146993	170.481	67.4722	-1.33725	0.00095	0.0252744
AT5G17350	Chr5:5718771-5719608	84.7066	30.978	-1.45123	0.00095	0.0252744
AT5G63087	Chr5:25304802-25305198	4.95812	0	0	0.00095	0.0252744
AT1G22550	Chr1:7966532-7968641	13.1334	3.6481	-1.84802	0.001	0.0262318
AT1G72330	Chr1:27233474-27236789	9.41234	24.4167	1.37524	0.001	0.0262318
AT2G01300	Chr2:151056-151729	51.0273	15.0785	-1.75878	0.001	0.0262318
AT2G22240	Chr2:9449983-9454094	45.0771	14.9788	-1.58947	0.001	0.0262318
AT2G37440	Chr2:15718052-15722108	32.2858	10.8285	-1.57607	0.001	0.0262318
AT2G45820	Chr2:18862952-18864691	795.529	283.203	-1.49008	0.001	0.0262318
AT3G54150	Chr3:20050643-20052815	31.0144	79.058	1.34997	0.001	0.0262318
AT4G18640	Chr4:10259677-10263764	26.5441	10.7412	-1.30524	0.001	0.0262318
AT5G59320	Chr5:23928970-23929745	210.121	73.1369	-1.52255	0.001	0.0262318
AT5G62350	Chr5:25037425-25038362	813.456	283.45	-1.52097	0.001	0.0262318
AT5G62920	Chr5:25252385-25254212	51.8456	19.0202	-1.44669	0.001	0.0262318
AT1G20440	Chr1:7084408-7085772	1836.57	225.549	-3.0255	0.00105	0.027197
AT1G64195,AT1G64200	Chr1:23827710-23830115	97.7859	37.4993	-1.38276	0.00105	0.027197
AT1G66400	Chr1:24770574-24771371	58.215	22.3781	-1.3793	0.00105	0.027197
AT1G69490	Chr1:26122138-26123421	10.2049	37.283	1.86926	0.00105	0.027197
AT2G28190	Chr2:12014497-12016569	79.1134	204.6	1.37081	0.00105	0.027197
AT3G54040	Chr3:20013760-20015437	62.1933	153.85	1.30669	0.00105	0.027197
AT4G15120	Chr4:8634724-8635561	25.0521	66.6889	1.41252	0.00105	0.027197
AT4G15450	Chr4:8839323-8841276	45.5989	17.9433	-1.34555	0.00105	0.027197
AT4G36660,AT4G36670	Chr4:17285713-17289590	65.336	177.115	1.43874	0.00105	0.027197
AT5G50260	Chr5:20455316-20457029	10.9584	2.72369	-2.0084	0.00105	0.027197
AT1G21529	Chr1:7543923-7544879	2.92673	50.6328	4.11271	0.0011	0.0282082
AT2G39800	Chr2:16596986-16603319	147.728	44.9389	-1.71691	0.0011	0.0282082
AT3G05905	Chr3:1760904-1764212	104.049	34.1051	-1.6092	0.0011	0.0282082
AT4G23670	Chr4:12332559-12333804	2655.97	717.584	-1.88802	0.0011	0.0282082
AT4G30650	Chr4:14954319-14954968	208.404	83.1015	-1.32644	0.0011	0.0282082
AT5G17990	Chr5:5957212-5961642	22.1805	52.1063	1.23217	0.0011	0.0282082
AT5G19880	Chr5:6720383-6722475	0.894621	11.0055	3.6208	0.0011	0.0282082
AT5G38910	Chr5:15578810-15579584	1.48241	22.1471	3.9011	0.0011	0.0282082
AT1G67800	Chr1:25420779-25423731	18.6514	47.3097	1.34285	0.00115	0.0291635
AT3G26720	Chr3:9816580-9823186	69.7692	26.8702	-1.37658	0.00115	0.0291635
AT3G44735	Chr3:16291179-16292464	72.3915	21.4542	-1.75456	0.00115	0.0291635
AT4G22880	Chr4:12004767-12006209	5.99692	0.643202	-3.22088	0.00115	0.0291635
AT4G37610	Chr4:17668950-17672353	55.8516	21.697	-1.3641	0.00115	0.0291635
AT4G37710	Chr4:17718127-17718742	2.02971	57.7668	4.8309	0.00115	0.0291635
AT5G52020	Chr5:21123957-21124948	23.4444	6.94952	-1.75426	0.00115	0.0291635
AT5G56550	Chr5:22894501-22896653	36.7313	12.6673	-1.5359	0.00115	0.0291635
AT1G12080	Chr1:4084161-4085045	110.798	42.3881	-1.3862	0.0012	0.0300248
AT1G14540	Chr1:4974066-4975705	2.08147	12.2735	2.55987	0.0012	0.0300248
AT1G74210	Chr1:27909480-27912941	14.0696	35.3805	1.33037	0.0012	0.0300248
AT1G75830	Chr1:28472356-28472891	52.4417	10.8202	-2.27699	0.0012	0.0300248
AT2G22250	Chr2:9457779-9460919	32.2474	80.1046	1.3127	0.0012	0.0300248
AT2G27080	Chr2:11563932-11571856	177.979	40.1107	-2.14965	0.0012	0.0300248
AT3G47500	Chr3:17503999-17506058	44.577	19.0999	-1.22273	0.0012	0.0300248
AT3G50970	Chr3:18940776-18941554	1737.29	312.454	-2.47512	0.0012	0.0300248
AT3G61830	Chr3:22887888-22891435	19.0839	7.40998	-1.36481	0.0012	0.0300248
AT4G13554	Chr4:7878184-7878561	2.87541	0	0	0.0012	0.0300248
AT4G23000	Chr4:12054454-12062858	3.60012	13.9805	1.9573	0.0012	0.0300248
AT2G19796	Chr2:8529915-8530187	5.47907	0	0	0.00125	0.0309004
AT2G28470	Chr2:12166572-12173679	10.8535	3.62086	-1.58376	0.00125	0.0309004
AT2G32860	Chr2:13940186-13943804	45.0358	18.6533	-1.27164	0.00125	0.0309004
AT3G02020	Chr3:340545-343835	6.92622	18.6311	1.42757	0.00125	0.0309004
AT3G52190	Chr3:19353971-19357074	25.3707	60.563	1.25527	0.00125	0.0309004
AT4G12880	Chr4:7544380-7545327	156.536	63.9365	-1.29178	0.00125	0.0309004
AT5G13930	Chr5:4488687-4495585	11.3953	2.28817	-2.31617	0.00125	0.0309004
AT5G19440	Chr5:6556419-6558342	59.8133	141.255	1.23976	0.00125	0.0309004
AT5G20400	Chr5:6894843-6896349	19.4501	47.1261	1.27675	0.00125	0.0309004
AT5G47990	Chr5:19434826-19436689	27.673	9.10853	-1.60319	0.00125	0.0309004
AT1G08830	Chr1:2827060-2838469	184.643	492.167	1.41441	0.0013	0.0317929
AT2G20816	Chr2:8962762-8963527	0	1.20831	inf	0.0013	0.0317929
AT2G23120	Chr2:9842042-9842634	669.899	215.225	-1.6381	0.0013	0.0317929
AT3G29575	Chr3:11382213-11384004	90.6672	33.9319	-1.41794	0.0013	0.0317929
AT4G23240,AT4G23250	Chr4:12160501-12167043	4.5663	15.1011	1.72556	0.0013	0.0317929
AT4G35630	Chr4:16904058-16908357	101.305	264.623	1.38523	0.0013	0.0317929
AT5G01380	Chr5:155638-157601	9.50723	1.94909	-2.28622	0.0013	0.0317929
AT5G10530	Chr5:3324977-3326933	5.30371	1.10517	-2.26273	0.0013	0.0317929
AT5G11790	Chr5:3799445-3802845	77.1347	31.3565	-1.29862	0.0013	0.0317929
AT1G59730	Chr1:21952633-21953456	7.33242	32.4649	2.14652	0.00135	0.0327049
AT2G18470	Chr2:8005284-8008052	8.92167	2.49415	-1.83877	0.00135	0.0327049
AT2G23348	Chr2:9941188-9942814	25.1728	2.34472	-3.42438	0.00135	0.0327049
AT2G35980	Chr2:15110587-15111471	28.6388	84.3518	1.55845	0.00135	0.0327049
AT2G40000	Chr2:16700509-16702028	407.473	109.625	-1.89413	0.00135	0.0327049
AT5G12170	Chr5:3931561-3935129	7.58438	20.538	1.43719	0.00135	0.0327049
AT5G27420	Chr5:9684071-9685561	30.8262	75.9339	1.30059	0.00135	0.0327049
AT5G38980	Chr5:15606770-15607350	90.1995	32.8027	-1.4593	0.00135	0.0327049
AT1G53687	Chr1:20041517-20041734	12.3172	0	0	0.0014	0.0336392
AT2G18550	Chr2:8049662-8051213	14.6622	2.36108	-2.63458	0.0014	0.0336392
AT4G18930	Chr4:10370703-10372045	65.1171	157.909	1.27799	0.0014	0.0336392
AT4G19230	Chr4:10521378-10523961	35.5369	14.1503	-1.32849	0.0014	0.0336392
AT4G19460	Chr4:10610308-10612005	9.11174	24.1241	1.40468	0.0014	0.0336392
AT4G20240	Chr4:10931492-10934212	14.326	4.75761	-1.59033	0.0014	0.0336392
AT5G24930	Chr5:8589233-8591236	20.3748	7.69494	-1.4048	0.0014	0.0336392
AT1G15330	Chr1:5274345-5275602	10.0101	0.644208	-3.95779	0.00145	0.0344785
AT1G72910	Chr1:27435613-27437144	1.93374	8.70168	2.1699	0.00145	0.0344785
AT2G26330	Chr2:11208182-11213971	2.19666	0.363129	-2.59676	0.00145	0.0344785
AT2G39530	Chr2:16498485-16499471	6.30702	22.8406	1.85657	0.00145	0.0344785
AT2G46890	Chr2:19266732-19268170	64.8107	20.9652	-1.62824	0.00145	0.0344785
AT2G47550	Chr2:19508979-19512728	4.9874	22.4558	2.17073	0.00145	0.0344785
AT4G19810	Chr4:10763324-10765758	26.4836	64.0928	1.27506	0.00145	0.0344785
AT5G13140	Chr5:4166608-4171823	76.0591	28.4054	-1.42096	0.00145	0.0344785
AT5G24540	Chr5:8384875-8388027	0.670267	7.05338	3.39551	0.00145	0.0344785
AT2G39900	Chr2:16658655-16660437	107.925	43.2551	-1.31909	0.0015	0.0354627
AT3G49220	Chr3:18249775-18253839	31.0583	12.7604	-1.28331	0.0015	0.0354627
AT4G33810	Chr4:16213218-16216158	9.87713	2.53663	-1.96118	0.0015	0.0354627
AT5G23750	Chr5:8009805-8011619	130.757	55.3916	-1.23915	0.0015	0.0354627
AT5G48110	Chr5:19500699-19504424	39.1978	15.0726	-1.37884	0.0015	0.0354627
AT1G55210	Chr1:20597789-20598708	102.494	245.06	1.2576	0.00155	0.0362288
AT1G58055	Chr1:21488740-21489132	3.68658	0	0	0.00155	0.0362288
AT1G66500	Chr1:24811148-24812650	42.2117	17.7254	-1.25182	0.00155	0.0362288
AT1G72930	Chr1:27439451-27440464	11.9369	37.0887	1.63555	0.00155	0.0362288
AT1G78070	Chr1:29354952-29359018	112.473	36.2372	-1.63404	0.00155	0.0362288
AT2G34210,AT2G34220	Chr2:14445937-14453856	0.521992	2.93158	2.48958	0.00155	0.0362288
AT2G35150	Chr2:14817046-14818211	31.263	10.5992	-1.5605	0.00155	0.0362288
AT3G24068	Chr3:8692190-8692676	1.94326	0	0	0.00155	0.0362288
AT5G03840	Chr5:1024640-1025812	13.4994	1.84304	-2.87274	0.00155	0.0362288
AT5G54810	Chr5:22264593-22266785	145.786	392.266	1.42798	0.00155	0.0362288
AT1G20450	Chr1:7088002-7089606	952.034	157.04	-2.59988	0.0016	0.0369363
AT1G58225	Chr1:21564110-21565171	9.11776	30.5044	1.74227	0.0016	0.0369363
AT1G68410	Chr1:25649998-25653019	41.7076	16.4683	-1.34062	0.0016	0.0369363
AT2G22510	Chr2:9569025-9569758	319.467	130.466	-1.29199	0.0016	0.0369363
AT2G27500	Chr2:11752169-11754028	79.3271	32.1774	-1.30177	0.0016	0.0369363
AT2G41370	Chr2:17237744-17240440	7.47209	2.01742	-1.889	0.0016	0.0369363
AT4G05100	Chr4:2618453-2619887	16.0966	4.32773	-1.89507	0.0016	0.0369363
AT4G18360	Chr4:10145918-10148716	26.4453	62.1151	1.23193	0.0016	0.0369363
AT4G26120	Chr4:13236447-13238487	0.986543	5.66582	2.52183	0.0016	0.0369363
AT4G37150	Chr4:17492877-17494109	17.7031	3.98637	-2.15085	0.0016	0.0369363
AT5G17370,AT5G17380	Chr5:5720375-5726770	35.5867	86.5434	1.28209	0.0016	0.0369363
AT1G04560	Chr1:1244946-1246059	27.377	0.691538	-5.30701	0.00165	0.0377101
AT1G06420	Chr1:1958922-1959947	10.6335	2.18597	-2.28227	0.00165	0.0377101
AT1G66020	Chr1:24577552-24580185	32.0078	13.0782	-1.29126	0.00165	0.0377101
AT1G66160	Chr1:24637195-24638608	16.2735	4.77766	-1.76815	0.00165	0.0377101
AT2G43870	Chr2:18166614-18168264	0.881506	8.14543	3.20795	0.00165	0.0377101
AT3G10740	Chr3:3360887-3365414	168.163	66.0376	-1.3485	0.00165	0.0377101
AT4G31650	Chr4:15331039-15333461	16.6064	6.25821	-1.40792	0.00165	0.0377101
AT4G34260	Chr4:16398027-16401810	17.1572	6.7999	-1.33523	0.00165	0.0377101
AT5G67460	Chr5:26921583-26923274	10.9679	3.42684	-1.67834	0.00165	0.0377101
AT1G48760	Chr1:18035966-18039405	60.5985	26.3117	-1.20358	0.0017	0.0387239
AT3G09010	Chr3:2749952-2752302	7.84421	20.1135	1.35846	0.0017	0.0387239
AT5G62340	Chr5:25033517-25034404	2.15231	13.3014	2.62762	0.0017	0.0387239
AT1G22570	Chr1:7976619-7978573	10.4432	2.77787	-1.91051	0.00175	0.0395565
AT1G73370	Chr1:27584424-27588464	8.61451	2.96865	-1.53696	0.00175	0.0395565
AT3G18773	Chr3:6465824-6467361	36.8926	14.9624	-1.30199	0.00175	0.0395565
AT3G25610	Chr3:9308802-9313521	16.6797	38.9756	1.22448	0.00175	0.0395565
AT3G55230	Chr3:20471790-20472889	7.95787	24.3901	1.61584	0.00175	0.0395565
AT4G34135	Chr4:16345280-16347133	4.01475	12.8341	1.6766	0.00175	0.0395565
AT5G24760	Chr5:8494790-8497419	36.5661	84.2015	1.20334	0.00175	0.0395565
AT1G72180	Chr1:27162819-27169717	22.3727	8.62272	-1.37552	0.0018	0.0405532
AT4G15490	Chr4:8852697-8854545	0.548014	3.4727	2.66377	0.0018	0.0405532
AT3G17820	Chr3:6097413-6099595	136.279	341.086	1.32357	0.00185	0.0415433
AT3G52920	Chr3:19624342-19626258	189.226	72.2249	-1.38954	0.00185	0.0415433
AT5G46240	Chr5:18743565-18746730	0.362658	4.04592	3.47979	0.00185	0.0415433
AT1G32100	Chr1:11546337-11547994	83.471	35.4009	-1.23749	0.0019	0.0424808
AT1G60740	Chr1:22361073-22361952	4.47189	21.6807	2.27745	0.0019	0.0424808
AT1G78490	Chr1:29528252-29530665	73.6675	29.5487	-1.31793	0.0019	0.0424808
AT4G25810	Chr4:13128642-13129884	137.241	52.1878	-1.39493	0.0019	0.0424808
AT3G59880	Chr3:22120968-22121700	1.73049	11.8733	2.77847	0.00195	0.0434102
AT3G60140	Chr3:22216671-22220824	13.0903	31.9194	1.28594	0.00195	0.0434102
AT4G25110	Chr4:12887517-12890262	1.18664	6.49399	2.45222	0.00195	0.0434102
AT5G13170	Chr5:4181041-4183306	5.57757	0.904099	-2.62508	0.00195	0.0434102
AT2G31085	Chr2:13254177-13254706	24.6266	1.81261	-3.76408	0.002	0.0442839
AT3G09400	Chr3:2891039-2893642	0.49751	2.89474	2.54064	0.002	0.0442839
AT4G12330	Chr4:7317559-7319739	9.77908	2.61981	-1.90024	0.002	0.0442839
AT4G25160	Chr4:12903190-12907338	0.448821	2.85025	2.66688	0.002	0.0442839
AT5G67400	Chr5:26894855-26896488	1.70019	10.1007	2.57069	0.002	0.0442839
AT1G11460	Chr1:3857004-3859268	0.661725	6.9896	3.40091	0.00205	0.0450038
AT1G20850	Chr1:7252173-7253731	170.596	73.0271	-1.22408	0.00205	0.0450038
AT1G77400	Chr1:29085810-29086864	28.8993	10.636	-1.44208	0.00205	0.0450038
AT3G05640	Chr3:1640392-1643253	42.1644	18.0217	-1.22629	0.00205	0.0450038
AT3G20260	Chr3:7064053-7066503	11.8404	4.32324	-1.45353	0.00205	0.0450038
AT5G05180	Chr5:1536225-1538492	21.2833	7.9713	-1.41683	0.00205	0.0450038
AT5G18860	Chr5:6290537-6295811	21.0231	9.40499	-1.16048	0.00205	0.0450038
AT5G23100	Chr5:7753433-7754759	34.0105	14.1919	-1.26091	0.00205	0.0450038
AT1G24170	Chr1:8557215-8558832	47.9315	20.7927	-1.2049	0.0021	0.0456152
AT1G61720	Chr1:22791167-22792800	9.25306	1.38239	-2.74277	0.0021	0.0456152
AT2G37770	Chr2:15834866-15837001	0.862211	7.4525	3.11161	0.0021	0.0456152
AT3G57157	Chr3:21157010-21157247	91.7546	318.962	1.79753	0.0021	0.0456152
AT4G18550	Chr4:10224920-10226862	28.2799	10.8232	-1.38565	0.0021	0.0456152
AT4G29140	Chr4:14368918-14370892	9.39072	2.49608	-1.91157	0.0021	0.0456152
AT4G37750	Chr4:17739513-17742401	25.591	10.0012	-1.35546	0.0021	0.0456152
AT5G42800	Chr5:17164140-17165918	6.37273	0.7463	-3.09408	0.0021	0.0456152
AT5G44990	Chr5:18163131-18164768	2.29856	11.8374	2.36455	0.0021	0.0456152
AT5G66120	Chr5:26431375-26433778	73.5494	174.109	1.24321	0.0021	0.0456152
AT1G23080	Chr1:8180453-8183570	8.83839	22.1183	1.32339	0.00215	0.0463105
AT1G25220	Chr1:8835385-8839549	41.8426	98.1195	1.22957	0.00215	0.0463105
AT2G20080	Chr2:8662929-8665026	10.2078	1.79021	-2.51147	0.00215	0.0463105
AT3G02885	Chr3:638020-639055	54.8625	17.6263	-1.63809	0.00215	0.0463105
AT3G18040	Chr3:6174289-6178504	19.7087	7.76473	-1.34382	0.00215	0.0463105
AT4G37080	Chr4:17473119-17476952	23.5462	10.2237	-1.20358	0.00215	0.0463105
AT5G54960	Chr5:22310686-22312761	75.2223	179.54	1.25507	0.00215	0.0463105
AT5G63030	Chr5:25286222-25287694	77.9051	177.455	1.18766	0.00215	0.0463105
AT1G31290	Chr1:11188292-11192317	0.535176	2.73961	2.35589	0.0022	0.04719
AT4G16480	Chr4:9290887-9293203	20.4712	8.04555	-1.34733	0.0022	0.04719
AT5G14730	Chr5:4756217-4757657	9.50203	25.9107	1.44724	0.0022	0.04719
AT5G64900	Chr5:25937169-25938093	111.958	41.1394	-1.44436	0.0022	0.04719
AT1G01120	Chr1:57268-59167	55.8879	22.8436	-1.29075	0.00225	0.0478142
AT1G16130	Chr1:5525490-5528212	6.70392	2.06796	-1.6968	0.00225	0.0478142
AT1G49200	Chr1:18198226-18199168	32.8746	12.487	-1.39655	0.00225	0.0478142
AT2G23440	Chr2:9979404-9979819	0	1.71219	inf	0.00225	0.0478142
AT4G11230	Chr4:6840490-6845591	0.715651	3.97976	2.47535	0.00225	0.0478142
AT4G22530	Chr4:11858613-11860208	3.8454	16.2355	2.07795	0.00225	0.0478142
AT5G06630	Chr5:2036360-2037843	0.487262	5.55404	3.51077	0.00225	0.0478142
AT5G37260	Chr5:14751141-14753147	70.1507	29.8417	-1.23313	0.00225	0.0478142
AT5G43620	Chr5:17522519-17524001	17.0828	5.98612	-1.51285	0.00225	0.0478142
AT1G32170	Chr1:11575319-11577927	69.538	27.2434	-1.35189	0.0023	0.0484766
AT1G77640	Chr1:29178736-29179675	24.5226	6.96148	-1.81665	0.0023	0.0484766
AT1G78320	Chr1:29467436-29468374	11.7838	2.68837	-2.132	0.0023	0.0484766
AT2G46630	Chr2:19145528-19146713	34.3952	13.396	-1.3604	0.0023	0.0484766
AT3G05320	Chr3:1513421-1515534	15.8379	5.26031	-1.59016	0.0023	0.0484766
AT3G23090	Chr3:8214300-8217087	80.958	34.8063	-1.21783	0.0023	0.0484766
AT4G18430	Chr4:10183716-10185280	15.3853	41.917	1.44598	0.0023	0.0484766
AT5G62150	Chr5:24958240-24958769	15.1703	46.8138	1.62568	0.0023	0.0484766
AT5G60520	Chr5:24330337-24333045	0.610353	6.49055	3.41062	0.00235	0.0494798

## Sheet: Root 45 vs. 60
Gene ID	Locus	R45 FPKM	R60 FPKM	Log2(fold_change)	p_value	q_value
AT1G01470	Chr1:172145-172948	279.747	109.201	-1.35713	5e-05	0.00108503
AT1G01480	Chr1:175781-178400	1.64057	16.8756	3.36267	5e-05	0.00108503
AT1G01620	Chr1:225664-227302	1225.98	332.707	-1.88161	5e-05	0.00108503
AT1G02360	Chr1:471989-473160	16.5818	49.7269	1.58443	5e-05	0.00108503
AT1G02640	Chr1:564204-567769	170.932	12.7708	-3.74249	5e-05	0.00108503
AT1G02850	Chr1:630504-633259	18.6343	127.502	2.77449	5e-05	0.00108503
AT1G02920	Chr1:658656-659771	179.674	1331.24	2.88932	5e-05	0.00108503
AT1G02930	Chr1:661176-662456	72.9758	957.33	3.71353	5e-05	0.00108503
AT1G02950	Chr1:665151-666452	78.5222	18.8769	-2.05648	5e-05	0.00108503
AT1G03090	Chr1:739678-746479	72.6425	19.7951	-1.87567	5e-05	0.00108503
AT1G03457	Chr1:860787-864125	20.4919	6.85776	-1.57925	5e-05	0.00108503
AT1G03800	Chr1:957260-957998	0	1.77389	9.99	5e-05	0.00108503
AT1G04240	Chr1:1128187-1129551	39.2778	12.0274	-1.7074	5e-05	0.00108503
AT1G04250	Chr1:1136257-1138613	54.5216	16.3743	-1.73539	5e-05	0.00108503
AT1G04680	Chr1:1303528-1307884	114.589	43.4638	-1.39859	5e-05	0.00108503
AT1G05000	Chr1:1425592-1428782	10.3412	34.9063	1.75509	5e-05	0.00108503
AT1G05010	Chr1:1431189-1432858	74.507	183.951	1.30387	5e-05	0.00108503
AT1G05310	Chr1:1550542-1552517	10.8117	1.98799	-2.4432	5e-05	0.00108503
AT1G05340	Chr1:1558843-1559903	212.587	30.9461	-2.78023	5e-05	0.00108503
AT1G06160	Chr1:1883003-1883934	12.4788	64.8796	2.37829	5e-05	0.00108503
AT1G06180	Chr1:1889407-1891158	5.33951	45.0696	3.07737	5e-05	0.00108503
AT1G07430	Chr1:2280834-2282828	16.417	3.88128	-2.08059	5e-05	0.00108503
AT1G08160	Chr1:2559486-2560403	78.1683	17.3058	-2.17533	5e-05	0.00108503
AT1G08165	Chr1:2561626-2562148	3.16101	73.4786	4.53887	5e-05	0.00108503
AT1G08670	Chr1:2760345-2761573	22.7128	6.20203	-1.8727	5e-05	0.00108503
AT1G09240	Chr1:2984880-2986130	0	1.98252	9.99	5e-05	0.00108503
AT1G10480	Chr1:3449690-3451226	15.9879	66.8471	2.06389	5e-05	0.00108503
AT1G10585	Chr1:3493939-3495144	0	1.37044	9.99	5e-05	0.00108503
AT1G10682	Chr1:3544990-3545471	1511.43	265.714	-2.50797	5e-05	0.00108503
AT1G11070	Chr1:3690211-3693648	5.36492	1.06304	-2.33536	5e-05	0.00108503
AT1G11080	Chr1:3694671-3698013	119.179	34.362	-1.79424	5e-05	0.00108503
AT1G11260	Chr1:3777327-3780337	248.161	54.1864	-2.19527	5e-05	0.00108503
AT1G11300	Chr1:3794237-3800719	0.638801	4.96321	2.95784	5e-05	0.00108503
AT1G11350	Chr1:3817590-3820805	2.3155	9.09172	1.97323	5e-05	0.00108503
AT1G11380	Chr1:3832622-3834191	43.9941	16.5436	-1.41104	5e-05	0.00108503
AT1G12010	Chr1:4056206-4057933	197.087	29.6419	-2.73312	5e-05	0.00108503
AT1G12080	Chr1:4084161-4085045	139.108	42.3377	-1.71619	5e-05	0.00108503
AT1G12200	Chr1:4137532-4140028	99.5154	485.093	2.28527	5e-05	0.00108503
AT1G12320	Chr1:4189354-4190342	23.586	93.8771	1.99284	5e-05	0.00108503
AT1G13080	Chr1:4459165-4460940	18.2241	2.66753	-2.77227	5e-05	0.00108503
AT1G13300	Chr1:4556891-4558708	151.372	46.2242	-1.71138	5e-05	0.00108503
AT1G13710	Chr1:4702724-4704657	10.7961	0.556409	-4.27823	5e-05	0.00108503
AT1G14185	Chr1:4850273-4852096	18.0061	3.30186	-2.44713	5e-05	0.00108503
AT1G14240	Chr1:4864901-4868009	80.575	30.2211	-1.41478	5e-05	0.00108503
AT1G14870	Chr1:5128374-5129523	192.435	477.958	1.31251	5e-05	0.00108503
AT1G15380	Chr1:5290744-5292535	1199.65	187.57	-2.67711	5e-05	0.00108503
AT1G15520	Chr1:5331857-5338326	0.319888	8.7026	4.76581	5e-05	0.00108503
AT1G17190	Chr1:5875349-5876545	54.7705	11.6461	-2.23356	5e-05	0.00108503
AT1G17290	Chr1:5922629-5926400	65.3502	261.965	2.00311	5e-05	0.00108503
AT1G17340	Chr1:5933869-5938761	15.5056	5.90342	-1.39317	5e-05	0.00108503
AT1G17590	Chr1:6050192-6052568	34.9497	116.746	1.74002	5e-05	0.00108503
AT1G17710	Chr1:6090559-6092027	1.15328	85.9575	6.21981	5e-05	0.00108503
AT1G17830	Chr1:6135802-6138432	8.18935	20.0541	1.29208	5e-05	0.00108503
AT1G18270	Chr1:6283411-6293911	62.9241	26.8147	-1.23059	5e-05	0.00108503
AT1G18970	Chr1:6554567-6555377	52.1032	189.506	1.86279	5e-05	0.00108503
AT1G18980	Chr1:6557253-6558045	30.47	107.092	1.81339	5e-05	0.00108503
AT1G19840	Chr1:6872793-6873255	6.5759	61.1828	3.21787	5e-05	0.00108503
AT1G20010	Chr1:6937794-6940582	88.4488	36.7419	-1.26742	5e-05	0.00108503
AT1G20440	Chr1:7084408-7085772	1125.83	224.98	-2.32312	5e-05	0.00108503
AT1G20450	Chr1:7088002-7089606	473.206	156.587	-1.59551	5e-05	0.00108503
AT1G20490	Chr1:7097292-7099695	15.5747	5.53946	-1.49138	5e-05	0.00108503
AT1G20740	Chr1:7200393-7201538	0	1.05413	9.99	5e-05	0.00108503
AT1G20840	Chr1:7244938-7248143	53.0514	19.2925	-1.45935	5e-05	0.00108503
AT1G20850	Chr1:7252173-7253731	205.478	72.9712	-1.49359	5e-05	0.00108503
AT1G21050	Chr1:7366774-7367678	116.605	31.0044	-1.91109	5e-05	0.00108503
AT1G21100	Chr1:7386838-7388428	296.951	117.586	-1.33651	5e-05	0.00108503
AT1G21130	Chr1:7399061-7400605	41.1333	135.802	1.72312	5e-05	0.00108503
AT1G21250	Chr1:7439265-7442113	1.52047	6.15365	2.01692	5e-05	0.00108503
AT1G21310	Chr1:7453235-7455009	439.937	3800.07	3.11066	5e-05	0.00108503
AT1G22150	Chr1:7818360-7821344	0	15.4459	9.99	5e-05	0.00108503
AT1G22480	Chr1:7934161-7935382	3.2078	20.3418	2.66479	5e-05	0.00108503
AT1G22500	Chr1:7949475-7952832	51.867	8.47747	-2.61311	5e-05	0.00108503
AT1G23140	Chr1:8202260-8203215	35.5798	109.299	1.61914	5e-05	0.00108503
AT1G23150	Chr1:8206548-8207618	65.9556	21.3439	-1.62767	5e-05	0.00108503
AT1G23760	Chr1:8402045-8404301	11.6611	2.56024	-2.18736	5e-05	0.00108503
AT1G23870,AT1G23880	Chr1:8432177-8440866	121.313	26.0333	-2.22031	5e-05	0.00108503
AT1G24430	Chr1:8658002-8659506	17.1798	5.67389	-1.5983	5e-05	0.00108503
AT1G24575	Chr1:8711035-8711528	101.877	329.571	1.69375	5e-05	0.00108503
AT1G25220	Chr1:8835385-8839549	38.5635	98.0141	1.34575	5e-05	0.00108503
AT1G25230	Chr1:8840401-8842317	134.49	18.4636	-2.86474	5e-05	0.00108503
AT1G25530	Chr1:8962124-8967428	44.3941	123.711	1.47854	5e-05	0.00108503
AT1G25560	Chr1:8981676-8983041	69.2952	30.3297	-1.19202	5e-05	0.00108503
AT1G26240	Chr1:9077873-9079651	27.1863	153.151	2.494	5e-05	0.00108503
AT1G26380	Chr1:9126736-9128528	6.44565	38.7451	2.58762	5e-05	0.00108503
AT1G26770	Chr1:9259604-9261313	1.28992	35.9942	4.80241	5e-05	0.00108503
AT1G27670	Chr1:9627571-9628496	21.8165	5.05833	-2.10869	5e-05	0.00108503
AT1G28130	Chr1:9825285-9828067	70.22	22.8612	-1.61898	5e-05	0.00108503
AT1G28190	Chr1:9846883-9847923	31.2209	86.954	1.47774	5e-05	0.00108503
AT1G28370	Chr1:9955968-9956940	23.6249	76.9472	1.70356	5e-05	0.00108503
AT1G28600	Chr1:10051000-10053117	9.24218	35.6383	1.94712	5e-05	0.00108503
AT1G29020	Chr1:10120302-10122931	5.24021	16.8134	1.68191	5e-05	0.00108503
AT1G29520	Chr1:10323654-10324743	117.703	30.5927	-1.9439	5e-05	0.00108503
AT1G30130	Chr1:10587578-10593303	76.641	29.5762	-1.37368	5e-05	0.00108503
AT1G30135	Chr1:10596491-10597239	8.82441	65.1389	2.88395	5e-05	0.00108503
AT1G30730	Chr1:10900853-10902534	59.7259	8.10171	-2.88206	5e-05	0.00108503
AT1G31050	Chr1:11075626-11079240	66.4857	18.7102	-1.82922	5e-05	0.00108503
AT1G31710	Chr1:11349819-11355545	79.7552	6.49333	-3.61855	5e-05	0.00108503
AT1G32100	Chr1:11546337-11547994	88.934	35.3764	-1.32995	5e-05	0.00108503
AT1G32170	Chr1:11575319-11577927	70.1027	27.2392	-1.36378	5e-05	0.00108503
AT1G32450	Chr1:11715149-11719970	458.416	125.55	-1.86839	5e-05	0.00108503
AT1G32960	Chr1:11945306-11952006	1.24024	22.9796	4.21166	5e-05	0.00108503
AT1G33030	Chr1:11962745-11966276	2.91794	34.9655	3.58291	5e-05	0.00108503
AT1G33170	Chr1:12027083-12030539	33.1907	9.76777	-1.76468	5e-05	0.00108503
AT1G34060	Chr1:12396419-12398369	2.06987	8.70105	2.07165	5e-05	0.00108503
AT1G35230	Chr1:12917148-12917763	3.63722	40.8848	3.49066	5e-05	0.00108503
AT1G35612.1	Chr1:13145642-13146864	103.53	28.4556	-1.86327	5e-05	0.00108503
AT1G37130	Chr1:14158526-14161938	109.124	356.447	1.70771	5e-05	0.00108503
AT1G43160	Chr1:16263812-16264818	19.6719	3.51146	-2.486	5e-05	0.00108503
AT1G43650	Chr1:16443684-16446886	40.017	9.00435	-2.15192	5e-05	0.00108503
AT1G43800	Chr1:16577609-16579722	5.84602	105.011	4.16694	5e-05	0.00108503
AT1G44350	Chr1:16834209-16838286	8.84978	27.0379	1.61127	5e-05	0.00108503
AT1G45015	Chr1:17021494-17022781	38.283	4.35241	-3.13682	5e-05	0.00108503
AT1G45035.1	Chr1:17029612-17030382	1.08205	0	-9.99	5e-05	0.00108503
AT1G45130	Chr1:17065251-17069262	37.1612	13.0117	-1.51398	5e-05	0.00108503
AT1G47600	Chr1:17491731-17494759	14.513	4.73274	-1.6166	5e-05	0.00108503
AT1G48480	Chr1:17918390-17920985	22.6615	8.92685	-1.34402	5e-05	0.00108503
AT1G49450	Chr1:18305540-18307557	42.2137	6.65122	-2.66602	5e-05	0.00108503
AT1G49500	Chr1:18321294-18322284	69.6341	6.9622	-3.32218	5e-05	0.00108503
AT1G49570	Chr1:18347035-18348951	103.49	502.367	2.27925	5e-05	0.00108503
AT1G50110	Chr1:18558016-18560274	4.84679	18.1209	1.90255	5e-05	0.00108503
AT1G51010	Chr1:18911596-18911845	0	45.7553	9.99	5e-05	0.00108503
AT1G51140	Chr1:18943456-18945753	133.664	42.9283	-1.63861	5e-05	0.00108503
AT1G51420	Chr1:19064744-19066979	14.1355	55.525	1.97382	5e-05	0.00108503
AT1G52050	Chr1:19354918-19356764	9.27205	1.6258	-2.51174	5e-05	0.00108503
AT1G52070	Chr1:19364887-19366924	12.7178	1.75883	-2.85416	5e-05	0.00108503
AT1G52690	Chr1:19619744-19623461	417.72	13.9085	-4.90849	5e-05	0.00108503
AT1G52820	Chr1:19669182-19670427	25.7118	4.50436	-2.51304	5e-05	0.00108503
AT1G53310	Chr1:19884026-19888369	47.9166	120.478	1.33018	5e-05	0.00108503
AT1G53430	Chr1:19935162-19941157	35.0731	106.377	1.60075	5e-05	0.00108503
AT1G53470	Chr1:19958586-19961578	8.99227	1.82504	-2.30076	5e-05	0.00108503
AT1G54890	Chr1:20463082-20464574	8.38918	31.371	1.90283	5e-05	0.00108503
AT1G55240	Chr1:20604915-20606405	21.0115	2.14743	-3.29049	5e-05	0.00108503
AT1G55525	Chr1:20728328-20728745	21.5116	126.878	2.56026	5e-05	0.00108503
AT1G55990	Chr1:20942486-20942951	278.819	88.7731	-1.65114	5e-05	0.00108503
AT1G56120	Chr1:20987214-20993491	9.50142	22.4576	1.24099	5e-05	0.00108503
AT1G58225	Chr1:21564110-21565171	5.55994	30.4643	2.45398	5e-05	0.00108503
AT1G58270	Chr1:21612115-21614117	347.72	62.8625	-2.46765	5e-05	0.00108503
AT1G58360	Chr1:21676529-21680502	17.5834	43.0144	1.29061	5e-05	0.00108503
AT1G58602	Chr1:21746271-21765705	0.377372	6.11774	4.01894	5e-05	0.00108503
AT1G59740	Chr1:21968070-21972411	31.3849	93.1975	1.57022	5e-05	0.00108503
AT1G60730	Chr1:22358034-22360184	50.0904	293.403	2.55028	5e-05	0.00108503
AT1G60740	Chr1:22361073-22361952	3.08572	21.6784	2.81258	5e-05	0.00108503
AT1G60989	Chr1:22462025-22465424	205.221	904.049	2.13922	5e-05	0.00108503
AT1G61130	Chr1:22529023-22531784	1.30352	0	-9.99	5e-05	0.00108503
AT1G61550	Chr1:22704009-22707860	6.13983	19.5824	1.67329	5e-05	0.00108503
AT1G61590	Chr1:22723500-22726074	53.4196	13.8478	-1.94771	5e-05	0.00108503
AT1G61610	Chr1:22733471-22736509	1.35705	7.72518	2.5091	5e-05	0.00108503
AT1G61750	Chr1:22804612-22806318	22.7141	5.68749	-1.99772	5e-05	0.00108503
AT1G62280	Chr1:23007146-23008585	30.6532	5.35003	-2.51842	5e-05	0.00108503
AT1G62360	Chr1:23058581-23061722	3.3296	17.7659	2.41569	5e-05	0.00108503
AT1G62420	Chr1:23102792-23104647	2.03118	15.7757	2.95731	5e-05	0.00108503
AT1G62570	Chr1:23169135-23172105	143.403	35.2938	-2.02259	5e-05	0.00108503
AT1G62660	Chr1:23199717-23203765	86.9609	29.3491	-1.56705	5e-05	0.00108503
AT1G62770	Chr1:23245885-23246890	230.825	47.3046	-2.28675	5e-05	0.00108503
AT1G63180	Chr1:23427408-23429603	37.1407	6.55588	-2.50214	5e-05	0.00108503
AT1G63310	Chr1:23486306-23487085	65.2355	15.2585	-2.09604	5e-05	0.00108503
AT1G63410	Chr1:23510074-23511997	30.7653	8.09436	-1.92631	5e-05	0.00108503
AT1G63820	Chr1:23682421-23684367	3.19855	16.1193	2.3333	5e-05	0.00108503
AT1G64160	Chr1:23814009-23814839	142.01	694.685	2.29037	5e-05	0.00108503
AT1G64200	Chr1:23828525-23830002	116.717	38.5915	-1.59666	5e-05	0.00108503
AT1G64590	Chr1:23993532-23995509	189.974	46.3391	-2.0355	5e-05	0.00108503
AT1G64660	Chr1:24028917-24030780	216.848	87.7879	-1.30459	5e-05	0.00108503
AT1G65500	Chr1:24357866-24358616	38.5901	428.26	3.47218	5e-05	0.00108503
AT1G65590	Chr1:24385899-24391207	28.3903	11.7017	-1.27868	5e-05	0.00108503
AT1G65690	Chr1:24431429-24432953	14.827	54.895	1.88844	5e-05	0.00108503
AT1G65845	Chr1:24493173-24493798	149.436	53.0951	-1.49288	5e-05	0.00108503
AT1G66020	Chr1:24577552-24580185	31.6681	13.071	-1.27666	5e-05	0.00108503
AT1G66090	Chr1:24602145-24604763	1.26916	10.6808	3.07307	5e-05	0.00108503
AT1G66180	Chr1:24647187-24648813	89.2861	33.8638	-1.39869	5e-05	0.00108503
AT1G66700	Chr1:24873290-24874758	20.0021	305.853	3.93461	5e-05	0.00108503
AT1G66800	Chr1:24924812-24926365	18.2046	5.15983	-1.81891	5e-05	0.00108503
AT1G67000	Chr1:25004108-25007647	1.8623	12.8648	2.78827	5e-05	0.00108503
AT1G67105	Chr1:25057478-25058264	31.091	211.257	2.76443	5e-05	0.00108503
AT1G67148	Chr1:25121234-25121898	126.058	401.8	1.67239	5e-05	0.00108503
AT1G67600	Chr1:25336422-25337662	4.93073	24.4267	2.30859	5e-05	0.00108503
AT1G67610	Chr1:25338198-25340367	0	3.43047	9.99	5e-05	0.00108503
AT1G67710	Chr1:25376742-25379144	79.4462	24.4925	-1.69764	5e-05	0.00108503
AT1G67750	Chr1:25401587-25403503	55.1718	10.0289	-2.45977	5e-05	0.00108503
AT1G67810	Chr1:25426487-25427349	40.0974	106.271	1.40616	5e-05	0.00108503
AT1G67860	Chr1:25444804-25445263	71.7613	250.56	1.80388	5e-05	0.00108503
AT1G67910	Chr1:25471287-25472440	40.2294	6.0927	-2.7231	5e-05	0.00108503
AT1G67980	Chr1:25487713-25489231	25.2261	69.8606	1.46956	5e-05	0.00108503
AT1G68440	Chr1:25658032-25659273	143.464	45.5746	-1.65438	5e-05	0.00108503
AT1G68560	Chr1:25734181-25738002	29.6237	10.988	-1.43082	5e-05	0.00108503
AT1G68740	Chr1:25812448-25816657	6.61845	36.8885	2.47861	5e-05	0.00108503
AT1G68810	Chr1:25861122-25863120	68.9136	28.8902	-1.25421	5e-05	0.00108503
AT1G68880	Chr1:25894236-25894961	23.9132	75.2866	1.65459	5e-05	0.00108503
AT1G69160	Chr1:26000213-26001588	49.8328	7.83432	-2.66921	5e-05	0.00108503
AT1G69310	Chr1:26054307-26058105	12.2999	40.7803	1.72923	5e-05	0.00108503
AT1G69530	Chr1:26141835-26143500	68.408	296.993	2.11819	5e-05	0.00108503
AT1G69880	Chr1:26321478-26322993	2.93879	418.848	7.15506	5e-05	0.00108503
AT1G69920	Chr1:26334249-26335558	7.69854	70.7816	3.20072	5e-05	0.00108503
AT1G70290	Chr1:26471018-26474786	141.161	56.9426	-1.30976	5e-05	0.00108503
AT1G70370	Chr1:26512680-26515188	42.9937	12.1051	-1.82851	5e-05	0.00108503
AT1G70710	Chr1:26659131-26663010	93.8483	32.8994	-1.51227	5e-05	0.00108503
AT1G70810	Chr1:26704129-26705236	33.3345	78.263	1.23131	5e-05	0.00108503
AT1G70830	Chr1:26709946-26711462	77.8161	22.4157	-1.79556	5e-05	0.00108503
AT1G70850	Chr1:26714865-26716829	3235.54	732.381	-2.14334	5e-05	0.00108503
AT1G70880	Chr1:26722880-26723778	57.736	12.2765	-2.23357	5e-05	0.00108503
AT1G70890	Chr1:26725625-26726544	34.4642	4.40356	-2.96836	5e-05	0.00108503
AT1G71140	Chr1:26824676-26826748	0.745681	47.5595	5.99503	5e-05	0.00108503
AT1G71695	Chr1:26964248-26966688	16.551	74.1857	2.16422	5e-05	0.00108503
AT1G72140	Chr1:27141813-27144490	22.0076	2.91704	-2.91542	5e-05	0.00108503
AT1G72200	Chr1:27169794-27171321	25.0479	7.104	-1.81799	5e-05	0.00108503
AT1G72450	Chr1:27274064-27276317	70.6268	208.144	1.55929	5e-05	0.00108503
AT1G72520	Chr1:27308514-27312754	5.44385	18.1593	1.73801	5e-05	0.00108503
AT1G72540	Chr1:27314931-27316669	3.94936	25.5488	2.69356	5e-05	0.00108503
AT1G72830	Chr1:27405404-27407969	47.3708	173.477	1.87267	5e-05	0.00108503
AT1G72890,AT1G72900	Chr1:27429881-27433784	40.8661	173	2.0818	5e-05	0.00108503
AT1G72920	Chr1:27437927-27439091	6.03361	35.5949	2.56058	5e-05	0.00108503
AT1G72930	Chr1:27439451-27440464	4.35863	37.0326	3.08685	5e-05	0.00108503
AT1G72940	Chr1:27442237-27443856	9.6343	41.2604	2.09851	5e-05	0.00108503
AT1G73010	Chr1:27464571-27466256	9.80044	631.095	6.00887	5e-05	0.00108503
AT1G73300	Chr1:27559412-27562048	14.2379	1.0357	-3.78106	5e-05	0.00108503
AT1G73340	Chr1:27573115-27575419	11.1421	1.58181	-2.81637	5e-05	0.00108503
AT1G73370	Chr1:27584424-27588464	11.5772	2.96823	-1.96361	5e-05	0.00108503
AT1G73600	Chr1:27669151-27673572	59.3451	5.78724	-3.35818	5e-05	0.00108503
AT1G74770	Chr1:28085806-28094896	42.0404	13.7097	-1.61658	5e-05	0.00108503
AT1G75030	Chr1:28174377-28175383	17.8211	2.17563	-3.03408	5e-05	0.00108503
AT1G75040	Chr1:28177702-28178940	1.69073	46.5653	4.78353	5e-05	0.00108503
AT1G75680	Chr1:28417051-28419529	56.7573	22.9854	-1.30409	5e-05	0.00108503
AT1G75750	Chr1:28441525-28442429	301.095	67.6894	-2.15322	5e-05	0.00108503
AT1G75780	Chr1:28451140-28453640	22.2221	7.10422	-1.64525	5e-05	0.00108503
AT1G76892	Chr1:28873058-28875292	41.8322	7.36215	-2.50642	5e-05	0.00108503
AT1G77120	Chr1:28975393-28978743	108.188	431.326	1.99525	5e-05	0.00108503
AT1G77380	Chr1:29074887-29077390	19.6581	70.9217	1.8511	5e-05	0.00108503
AT1G77520	Chr1:29130402-29132180	100.333	28.61	-1.81021	5e-05	0.00108503
AT1G77530	Chr1:29136036-29137555	194.279	27.1142	-2.84101	5e-05	0.00108503
AT1G77660	Chr1:29185898-29187825	7.34307	22.0317	1.58512	5e-05	0.00108503
AT1G77760	Chr1:29235802-29239445	280.627	89.764	-1.64444	5e-05	0.00108503
AT1G78000	Chr1:29329734-29333146	69.423	19.9648	-1.79796	5e-05	0.00108503
AT1G78090	Chr1:29373888-29376504	44.891	6.50996	-2.78571	5e-05	0.00108503
AT1G78290	Chr1:29452554-29459400	113.183	18.7399	-2.59447	5e-05	0.00108503
AT1G78370	Chr1:29484268-29485290	16.2495	52.8797	1.70232	5e-05	0.00108503
AT1G79110	Chr1:29759156-29760704	10.7723	33.5519	1.63906	5e-05	0.00108503
AT1G79680	Chr1:29979972-29982773	0.618738	9.3652	3.91991	5e-05	0.00108503
AT1G80050	Chr1:30111499-30113404	110.352	41.3013	-1.41785	5e-05	0.00108503
AT1G80370,AT1G80380	Chr1:30213704-30220004	345.425	74.3262	-2.21643	5e-05	0.00108503
AT1G80440	Chr1:30241606-30243071	220.456	56.6203	-1.9611	5e-05	0.00108503
AT1G80840	Chr1:30383690-30387522	34.358	114.491	1.73652	5e-05	0.00108503
AT1G80920	Chr1:30400733-30404690	729.023	228.79	-1.67194	5e-05	0.00108503
AT2G01008	Chr2:1003-2810	7.86772	36.7715	2.22457	5e-05	0.00108503
AT2G01520	Chr2:235924-237147	4216.63	1232.34	-1.77469	5e-05	0.00108503
AT2G01530	Chr2:239704-240520	822.68	126.226	-2.70433	5e-05	0.00108503
AT2G01610	Chr2:273916-274820	88.5232	35.1347	-1.33316	5e-05	0.00108503
AT2G01950	Chr2:440635-444276	38.875	14.6113	-1.41175	5e-05	0.00108503
AT2G02010	Chr2:474164-476594	1.48981	24.0388	4.01217	5e-05	0.00108503
AT2G02020	Chr2:479016-481187	16.7923	5.83192	-1.52576	5e-05	0.00108503
AT2G02120	Chr2:538249-539055	178.447	581.647	1.70465	5e-05	0.00108503
AT2G02710	Chr2:758671-761024	127.058	45.1824	-1.49165	5e-05	0.00108503
AT2G02930	Chr2:851163-852222	12.8936	68.2384	2.40392	5e-05	0.00108503
AT2G04050,AT2G04080	Chr2:1337226-1359253	2.08183	13.9189	2.74112	5e-05	0.00108503
AT2G05440	Chr2:1993070-1994171	2431.52	13084.4	2.42792	5e-05	0.00108503
AT2G05510	Chr2:2015705-2016749	784.144	32205.8	5.36006	5e-05	0.00108503
AT2G05520	Chr2:2026161-2027117	80.9611	253.033	1.64403	5e-05	0.00108503
AT2G05940	Chr2:2287237-2289307	36.152	98.3321	1.44359	5e-05	0.00108503
AT2G06850	Chr2:2763525-2765720	77.2085	27.4523	-1.49183	5e-05	0.00108503
AT2G11810	Chr2:4743321-4746780	2.33025	75.5445	5.01877	5e-05	0.00108503
AT2G13360	Chr2:5539239-5541358	122.283	23.9865	-2.34993	5e-05	0.00108503
AT2G14160	Chr2:5976464-5976801	10.7859	0	-9.99	5e-05	0.00108503
AT2G15080	Chr2:6533686-6536995	0.486082	3.28587	2.757	5e-05	0.00108503
AT2G15220	Chr2:6608658-6609506	25.9502	316.583	3.60876	5e-05	0.00108503
AT2G15780	Chr2:6873544-6874741	19.7545	213.793	3.43596	5e-05	0.00108503
AT2G15970	Chr2:6950040-6951192	758.143	106.112	-2.83689	5e-05	0.00108503
AT2G16005	Chr2:6959149-6960197	43.6288	2.26741	-4.26617	5e-05	0.00108503
AT2G16586	Chr2:7190936-7191938	168.315	46.314	-1.86164	5e-05	0.00108503
AT2G16980	Chr2:7376348-7381103	27.1168	11.0377	-1.29675	5e-05	0.00108503
AT2G17040	Chr2:7407122-7408270	11.3763	30.8733	1.44032	5e-05	0.00108503
AT2G17280	Chr2:7513127-7515048	6.17108	70.2015	3.50791	5e-05	0.00108503
AT2G17430	Chr2:7568017-7570840	18.7138	5.28373	-1.82448	5e-05	0.00108503
AT2G17440	Chr2:7571139-7573799	62.6513	25.0696	-1.3214	5e-05	0.00108503
AT2G17500	Chr2:7606756-7616342	119.967	29.2641	-2.03544	5e-05	0.00108503
AT2G18150	Chr2:7892132-7893653	142.614	386.762	1.43933	5e-05	0.00108503
AT2G18280	Chr2:7945997-7950329	212.955	75.5642	-1.49477	5e-05	0.00108503
AT2G18550	Chr2:8049662-8051213	25.7553	2.35719	-3.44973	5e-05	0.00108503
AT2G18660	Chr2:8090657-8091656	1.71862	49.3693	4.84429	5e-05	0.00108503
AT2G18700	Chr2:8109042-8112010	95.4092	27.787	-1.77972	5e-05	0.00108503
AT2G19800	Chr2:8530895-8533508	87.8535	20.7159	-2.08436	5e-05	0.00108503
AT2G20080	Chr2:8662929-8665026	19.9336	1.79196	-3.47559	5e-05	0.00108503
AT2G20670	Chr2:8911859-8913534	30.5546	7.61873	-2.00377	5e-05	0.00108503
AT2G20850	Chr2:8975347-8979379	16.8933	58.38	1.78902	5e-05	0.00108503
AT2G20880	Chr2:8985972-8987263	15.3636	3.68861	-2.05837	5e-05	0.00108503
AT2G22122	Chr2:9403263-9403808	864.468	17.0306	-5.66561	5e-05	0.00108503
AT2G22190	Chr2:9433669-9436579	39.0891	13.9825	-1.48314	5e-05	0.00108503
AT2G22510	Chr2:9569025-9569758	355.849	130.303	-1.4494	5e-05	0.00108503
AT2G22980	Chr2:9778876-9783290	13.1682	2.71924	-2.27578	5e-05	0.00108503
AT2G22990	Chr2:9786315-9790179	24.3528	3.856	-2.65891	5e-05	0.00108503
AT2G24580	Chr2:10444789-10446242	48.6865	9.83625	-2.30734	5e-05	0.00108503
AT2G24710	Chr2:10516879-10520549	7.68878	2.01259	-1.9337	5e-05	0.00108503
AT2G24720	Chr2:10522782-10525840	16.4964	6.31342	-1.38565	5e-05	0.00108503
AT2G25900	Chr2:11041330-11043209	317.609	40.1649	-2.98324	5e-05	0.00108503
AT2G26560	Chr2:11293768-11295806	18.9673	177.111	3.22307	5e-05	0.00108503
AT2G26660	Chr2:11338931-11340950	28.1632	77.9616	1.46895	5e-05	0.00108503
AT2G26690	Chr2:11347146-11351293	33.9152	11.3718	-1.57647	5e-05	0.00108503
AT2G26740	Chr2:11392964-11394279	9.64099	40.612	2.07465	5e-05	0.00108503
AT2G26980	Chr2:11514702-11518734	80.1821	27.4873	-1.54452	5e-05	0.00108503
AT2G27140	Chr2:11598378-11599322	55.2395	18.6016	-1.57027	5e-05	0.00108503
AT2G27190	Chr2:11621221-11628255	32.922	94.7372	1.52488	5e-05	0.00108503
AT2G28190	Chr2:12014497-12016569	71.584	204.487	1.5143	5e-05	0.00108503
AT2G28210	Chr2:12029719-12032940	2.61919	31.2135	3.57498	5e-05	0.00108503
AT2G28305	Chr2:12081112-12084664	57.901	11.2093	-2.36889	5e-05	0.00108503
AT2G28470	Chr2:12166572-12173679	17.8195	3.62086	-2.29905	5e-05	0.00108503
AT2G28780	Chr2:12340033-12343421	75.3939	11.1684	-2.75503	5e-05	0.00108503
AT2G29060	Chr2:12481743-12484087	43.5804	9.16942	-2.24878	5e-05	0.00108503
AT2G29130	Chr2:12524888-12527747	58.3051	7.76894	-2.90783	5e-05	0.00108503
AT2G29330	Chr2:12594589-12596330	53.2929	13.1777	-2.01585	5e-05	0.00108503
AT2G29350	Chr2:12600913-12602556	0.897411	12.1797	3.76257	5e-05	0.00108503
AT2G29380	Chr2:12608701-12610167	47.0437	1.59013	-4.88678	5e-05	0.00108503
AT2G29460	Chr2:12626535-12627678	13.7808	346.817	4.65344	5e-05	0.00108503
AT2G29670	Chr2:12681957-12685087	8.89002	26.1997	1.55929	5e-05	0.00108503
AT2G30140	Chr2:12872133-12873820	6.66431	38.0675	2.51403	5e-05	0.00108503
AT2G30660	Chr2:13058249-13061673	1.36647	9.7978	2.842	5e-05	0.00108503
AT2G30750	Chr2:13099335-13101413	13.0024	86.4814	2.73361	5e-05	0.00108503
AT2G30770	Chr2:13109793-13112011	1.23415	59.5938	5.59357	5e-05	0.00108503
AT2G31110	Chr2:13258328-13262099	13.0037	46.3819	1.83464	5e-05	0.00108503
AT2G31230	Chr2:13306592-13307475	25.6825	134.552	2.3893	5e-05	0.00108503
AT2G31810	Chr2:13524220-13528557	120.364	46.3263	-1.3775	5e-05	0.00108503
AT2G32150	Chr2:13659005-13660764	342.746	96.6172	-1.82679	5e-05	0.00108503
AT2G32400	Chr2:13752583-13756853	2.43152	10.1181	2.05701	5e-05	0.00108503
AT2G32960	Chr2:13987766-13990976	9.4668	72.9103	2.94517	5e-05	0.00108503
AT2G33580	Chr2:14219622-14221861	10.948	29.2384	1.4172	5e-05	0.00108503
AT2G33820	Chr2:14305000-14308426	36.6208	13.4038	-1.45002	5e-05	0.00108503
AT2G33850	Chr2:14321061-14322049	241.036	44.0087	-2.45339	5e-05	0.00108503
AT2G34490	Chr2:14535644-14537432	12.9685	1.84947	-2.80983	5e-05	0.00108503
AT2G34610	Chr2:14575391-14576517	23.3347	5.18723	-2.16944	5e-05	0.00108503
AT2G35150	Chr2:14817046-14818211	40.2175	10.5893	-1.92521	5e-05	0.00108503
AT2G35730	Chr2:15020442-15021604	3.01745	56.6847	4.23156	5e-05	0.00108503
AT2G35980	Chr2:15110587-15111471	13.955	84.2824	2.59445	5e-05	0.00108503
AT2G36255	Chr2:15201401-15201728	34.888	0	-9.99	5e-05	0.00108503
AT2G36420	Chr2:15286497-15289091	94.8572	36.6175	-1.37322	5e-05	0.00108503
AT2G36570	Chr2:15335495-15337927	62.1029	22.9659	-1.43517	5e-05	0.00108503
AT2G36580	Chr2:15339121-15345337	50.1534	130.573	1.38044	5e-05	0.00108503
AT2G36724	Chr2:15401373-15403525	6.11289	344.145	5.81502	5e-05	0.00108503
AT2G36970	Chr2:15529005-15530749	2.15271	57.7503	4.74561	5e-05	0.00108503
AT2G37130	Chr2:15597920-15600077	201.129	720.083	1.84004	5e-05	0.00108503
AT2G37170	Chr2:15613401-15614857	1096.11	372.887	-1.55559	5e-05	0.00108503
AT2G37180	Chr2:15617707-15619155	96.9309	36.6519	-1.40307	5e-05	0.00108503
AT2G37440	Chr2:15718052-15722108	32.1639	10.8226	-1.57139	5e-05	0.00108503
AT2G37460	Chr2:15726447-15729098	60.1958	22.7242	-1.40543	5e-05	0.00108503
AT2G37750	Chr2:15830988-15831558	333.651	109.797	-1.6035	5e-05	0.00108503
AT2G38180	Chr2:15997113-15998906	12.0781	33.8682	1.48753	5e-05	0.00108503
AT2G38290	Chr2:16039474-16042383	24.9778	60.52	1.27676	5e-05	0.00108503
AT2G38400	Chr2:16083688-16086349	196.021	44.114	-2.1517	5e-05	0.00108503
AT2G38460	Chr2:16103258-16106177	9.64391	2.95091	-1.70846	5e-05	0.00108503
AT2G38540	Chr2:16130349-16131174	12.1549	41.9497	1.78712	5e-05	0.00108503
AT2G38750	Chr2:16196264-16198491	53.2448	10.42	-2.35329	5e-05	0.00108503
AT2G38760	Chr2:16200993-16202669	49.5556	9.33729	-2.40797	5e-05	0.00108503
AT2G38860	Chr2:16233314-16235235	55.311	165.801	1.58381	5e-05	0.00108503
AT2G38870	Chr2:16236380-16237280	12.4421	70.2413	2.49709	5e-05	0.00108503
AT2G38940	Chr2:16257227-16260225	3.27645	62.8458	4.26161	5e-05	0.00108503
AT2G39200	Chr2:16356147-16359813	37.0999	10.6859	-1.79571	5e-05	0.00108503
AT2G39310	Chr2:16414072-16416815	332.242	107.952	-1.62185	5e-05	0.00108503
AT2G39900	Chr2:16658655-16660437	105.614	43.2188	-1.28906	5e-05	0.00108503
AT2G39980	Chr2:16687672-16689956	1.51989	6.34057	2.06064	5e-05	0.00108503
AT2G40000	Chr2:16700509-16702028	305.334	109.42	-1.48051	5e-05	0.00108503
AT2G40113	Chr2:16750034-16751084	22.4756	75.6704	1.75137	5e-05	0.00108503
AT2G41090	Chr2:17135720-17136852	2.63311	13.5461	2.36304	5e-05	0.00108503
AT2G41180	Chr2:17164794-17166025	11.4955	104.078	3.17852	5e-05	0.00108503
AT2G41231	Chr2:17194925-17195915	16.6075	141.876	3.09473	5e-05	0.00108503
AT2G41480	Chr2:17296811-17298731	178	38.0888	-2.22444	5e-05	0.00108503
AT2G42840	Chr2:17826115-17827536	9.07345	28.936	1.67314	5e-05	0.00108503
AT2G43510	Chr2:18067171-18067802	7.71993	192.66	4.64133	5e-05	0.00108503
AT2G43570	Chr2:18076223-18077463	58.6482	175.589	1.58204	5e-05	0.00108503
AT2G43610	Chr2:18087839-18089224	334.235	116.256	-1.52356	5e-05	0.00108503
AT2G43620	Chr2:18093769-18095025	14.7012	92.2726	2.64997	5e-05	0.00108503
AT2G43920	Chr2:18189007-18191348	4.95743	49.658	3.32436	5e-05	0.00108503
AT2G44080	Chr2:18237151-18238173	72.3771	264.151	1.86776	5e-05	0.00108503
AT2G44220	Chr2:18283802-18285837	24.3548	0.546529	-5.47777	5e-05	0.00108503
AT2G44380	Chr2:18323460-18324428	44.5327	13.2539	-1.74845	5e-05	0.00108503
AT2G44480	Chr2:18359665-18363348	21.2073	77.6205	1.87188	5e-05	0.00108503
AT2G44940	Chr2:18537256-18538418	35.9468	10.2515	-1.81003	5e-05	0.00108503
AT2G45130	Chr2:18606409-18607853	1.08756	32.7075	4.91045	5e-05	0.00108503
AT2G45135	Chr2:18608498-18610586	0	2.41341	9.99	5e-05	0.00108503
AT2G45220	Chr2:18644083-18646447	10.3199	52.6982	2.35232	5e-05	0.00108503
AT2G45450	Chr2:18733274-18734127	14.3662	71.3389	2.31201	5e-05	0.00108503
AT2G46440,AT2G46450	Chr2:19061860-19069569	10.2529	28.5546	1.47769	5e-05	0.00108503
AT2G46630	Chr2:19145528-19146713	57.1558	13.373	-2.09557	5e-05	0.00108503
AT2G46660	Chr2:19153327-19155489	7.59123	1.81388	-2.06525	5e-05	0.00108503
AT2G47770	Chr2:19568463-19569507	26.3642	2.20517	-3.57961	5e-05	0.00108503
AT2G47950	Chr2:19624209-19625431	24.19	255.882	3.40299	5e-05	0.00108503
AT2G48130	Chr2:19685065-19685993	92.4058	38.0925	-1.27848	5e-05	0.00108503
AT2G48140	Chr2:19686408-19687664	89.1292	28.2414	-1.65808	5e-05	0.00108503
AT3G01260	Chr3:80175-82005	88.8391	10.9016	-3.02665	5e-05	0.00108503
AT3G01670	Chr3:247233-250470	84.4203	16.1519	-2.38588	5e-05	0.00108503
AT3G01680	Chr3:251980-255513	80.1673	16.1384	-2.31251	5e-05	0.00108503
AT3G01970,AT3G01980	Chr3:326396-329090	39.2856	278.879	2.82757	5e-05	0.00108503
AT3G02040	Chr3:344907-350010	44.8902	256.108	2.51228	5e-05	0.00108503
AT3G02480	Chr3:512311-513027	167.911	13.1032	-3.6797	5e-05	0.00108503
AT3G02790	Chr3:604844-605421	47.9387	266.425	2.47447	5e-05	0.00108503
AT3G02850	Chr3:618408-623558	44.5689	2.67357	-4.0592	5e-05	0.00108503
AT3G02870	Chr3:627511-629845	17.5717	66.5599	1.9214	5e-05	0.00108503
AT3G03530	Chr3:842498-845043	6.43083	18.4031	1.51687	5e-05	0.00108503
AT3G03660	Chr3:889508-892162	2.91169	29.1007	3.32113	5e-05	0.00108503
AT3G04000	Chr3:1035499-1036672	3.01156	24.8807	3.04644	5e-05	0.00108503
AT3G04210	Chr3:1105962-1108069	3.1065	35.3915	3.51004	5e-05	0.00108503
AT3G04530	Chr3:1221545-1222655	17.593	66.6583	1.92178	5e-05	0.00108503
AT3G04720	Chr3:1285523-1286562	146.605	1639.81	3.48353	5e-05	0.00108503
AT3G05630	Chr3:1635199-1640348	2.22285	22.9713	3.36935	5e-05	0.00108503
AT3G05640	Chr3:1640392-1643253	50.4248	17.9994	-1.48619	5e-05	0.00108503
AT3G05690	Chr3:1676545-1678932	20.5936	145.766	2.82339	5e-05	0.00108503
AT3G05880	Chr3:1753466-1756688	1752.05	654.698	-1.42014	5e-05	0.00108503
AT3G06435	Chr3:1968403-1970784	10.9203	34.9037	1.67637	5e-05	0.00108503
AT3G06850	Chr3:2157973-2160623	72.6686	27.6573	-1.39367	5e-05	0.00108503
AT3G07310	Chr3:2327817-2329801	120.492	47.9562	-1.32914	5e-05	0.00108503
AT3G07420	Chr3:2373976-2376744	21.8588	8.64254	-1.33869	5e-05	0.00108503
AT3G08770	Chr3:2664129-2664834	6.17053	47.3217	2.93904	5e-05	0.00108503
AT3G09010	Chr3:2749952-2752302	6.65539	20.1044	1.59492	5e-05	0.00108503
AT3G09220	Chr3:2827238-2830542	25.3138	8.20597	-1.62518	5e-05	0.00108503
AT3G09922	Chr3:3050988-3051530	2.51252	606.454	7.91512	5e-05	0.00108503
AT3G10020	Chr3:3091042-3091766	468.011	190.505	-1.29671	5e-05	0.00108503
AT3G10740	Chr3:3360870-3365414	220.198	68.5513	-1.68354	5e-05	0.00108503
AT3G12500	Chr3:3962381-3964222	139.731	1885.39	3.75414	5e-05	0.00108503
AT3G12502	Chr3:3962381-3964222	123.971	1670.81	3.75247	5e-05	0.00108503
AT3G12710	Chr3:4040323-4041982	11.5587	2.2583	-2.35567	5e-05	0.00108503
AT3G13080	Chr3:4195785-4201265	14.1234	35.6648	1.33641	5e-05	0.00108503
AT3G13090	Chr3:4203012-4208171	1.67905	5.29338	1.65654	5e-05	0.00108503
AT3G13750	Chr3:4510964-4516298	204.178	66.9938	-1.60772	5e-05	0.00108503
AT3G13760	Chr3:4517516-4519475	29.3306	9.64001	-1.6053	5e-05	0.00108503
AT3G14020	Chr3:4642279-4644301	15.4179	48.3535	1.64901	5e-05	0.00108503
AT3G14380	Chr3:4802951-4803811	0	1.10796	9.99	5e-05	0.00108503
AT3G14440	Chr3:4831287-4833599	23.5028	4.09204	-2.52194	5e-05	0.00108503
AT3G14620	Chr3:4914913-4917078	3.64948	114.786	4.97511	5e-05	0.00108503
AT3G14680	Chr3:4934419-4936563	29.5169	80.4908	1.44728	5e-05	0.00108503
AT3G14700,AT3G14710	Chr3:4940317-4943056	3.52035	17.0053	2.27219	5e-05	0.00108503
AT3G14810	Chr3:4970989-4974534	20.3721	2.4134	-3.07746	5e-05	0.00108503
AT3G15340	Chr3:5159697-5162841	1.11641	5.72717	2.35896	5e-05	0.00108503
AT3G15450	Chr3:5212983-5220218	3250.21	509.316	-2.6739	5e-05	0.00108503
AT3G15670	Chr3:5309885-5310988	50.8297	2.32877	-4.44803	5e-05	0.00108503
AT3G15990	Chr3:5426986-5430880	41.4109	142.624	1.78413	5e-05	0.00108503
AT3G16390	Chr3:5562394-5564576	12.3183	40.9071	1.73154	5e-05	0.00108503
AT3G16400	Chr3:5566085-5568545	532.222	124.386	-2.0972	5e-05	0.00108503
AT3G16470	Chr3:5595928-5599224	682.013	123.774	-2.46209	5e-05	0.00108503
AT3G16530	Chr3:5624376-5625470	20.7709	124.853	2.58759	5e-05	0.00108503
AT3G16690	Chr3:5684339-5686490	36.0966	7.8408	-2.20279	5e-05	0.00108503
AT3G16770	Chr3:5705661-5707023	186.604	729.407	1.96675	5e-05	0.00108503
AT3G17520	Chr3:5999288-6000370	62.2417	2.93563	-4.40614	5e-05	0.00108503
AT3G17820	Chr3:6097413-6099595	116.887	340.896	1.54422	5e-05	0.00108503
AT3G18000	Chr3:6154362-6157552	18.9825	47.7171	1.32984	5e-05	0.00108503
AT3G18560	Chr3:6393909-6394785	158.283	64.1346	-1.30333	5e-05	0.00108503
AT3G18660	Chr3:6419030-6422002	18.9095	6.79082	-1.47746	5e-05	0.00108503
AT3G18773	Chr3:6459851-6467175	52.7252	14.6898	-1.84367	5e-05	0.00108503
AT3G18900	Chr3:6517180-6521019	15.3961	3.83152	-2.00657	5e-05	0.00108503
AT3G19390	Chr3:6722988-6725027	62.2083	20.267	-1.61798	5e-05	0.00108503
AT3G20300	Chr3:7079616-7081921	25.7457	6.59955	-1.96389	5e-05	0.00108503
AT3G20340	Chr3:7092899-7093501	81.5689	27.9296	-1.54622	5e-05	0.00108503
AT3G20450	Chr3:7130626-7131274	38.7568	5.41358	-2.83979	5e-05	0.00108503
AT3G20470	Chr3:7140439-7141228	19.5505	53.1539	1.44297	5e-05	0.00108503
AT3G20570	Chr3:7182034-7187521	125.462	25.8348	-2.27987	5e-05	0.00108503
AT3G21670	Chr3:7626756-7629151	5.26866	21.9828	2.06087	5e-05	0.00108503
AT3G21750	Chr3:7664344-7666195	1.52375	8.51468	2.48232	5e-05	0.00108503
AT3G21790	Chr3:7676926-7678414	1.34832	11.2068	3.05515	5e-05	0.00108503
AT3G22060	Chr3:7771015-7772340	12.2447	61.0868	2.3187	5e-05	0.00108503
AT3G22120	Chr3:7794956-7796327	12.9993	71.3615	2.45671	5e-05	0.00108503
AT3G22121	Chr3:7794956-7796327	33.1658	157.03	2.24328	5e-05	0.00108503
AT3G22240	Chr3:7863615-7864819	68.6839	215.994	1.65295	5e-05	0.00108503
AT3G22550	Chr3:7991645-7993454	3.29957	22.3874	2.76234	5e-05	0.00108503
AT3G22830	Chr3:8078819-8081051	25.6225	2.91485	-3.13591	5e-05	0.00108503
AT3G23170	Chr3:8267941-8268735	15.5669	51.5201	1.72665	5e-05	0.00108503
AT3G23180	Chr3:8277036-8278396	66.9195	19.8666	-1.75208	5e-05	0.00108503
AT3G23240	Chr3:8295643-8296604	7.96384	51.3416	2.68859	5e-05	0.00108503
AT3G23800	Chr3:8581653-8583835	62.976	21.2236	-1.56913	5e-05	0.00108503
AT3G24510	Chr3:8931976-8932708	0	4.26533	9.99	5e-05	0.00108503
AT3G24520	Chr3:8938105-8942874	31.3444	9.15917	-1.77492	5e-05	0.00108503
AT3G25190	Chr3:9174456-9175776	347.262	58.4692	-2.57028	5e-05	0.00108503
AT3G25610	Chr3:9308802-9313521	15.6758	38.9607	1.31348	5e-05	0.00108503
AT3G25730	Chr3:9396419-9397747	13.6446	55.6325	2.0276	5e-05	0.00108503
AT3G25882	Chr3:9470416-9470950	6.9968	33.8432	2.2741	5e-05	0.00108503
AT3G25890	Chr3:9475349-9477460	13.3126	35.2918	1.40655	5e-05	0.00108503
AT3G26080	Chr3:9528773-9530496	7.6101	29.1838	1.93918	5e-05	0.00108503
AT3G26190	Chr3:9583464-9585109	0	8.99195	9.99	5e-05	0.00108503
AT3G26200	Chr3:9589281-9591179	0.416215	17.9039	5.4268	5e-05	0.00108503
AT3G26330	Chr3:9646804-9648584	35.6174	6.13606	-2.5372	5e-05	0.00108503
AT3G26500	Chr3:9708108-9709964	9.30026	24.433	1.39349	5e-05	0.00108503
AT3G26520	Chr3:9718272-9723815	1304.53	383.892	-1.76476	5e-05	0.00108503
AT3G26590	Chr3:9761699-9765315	15.3966	78.0615	2.342	5e-05	0.00108503
AT3G26610	Chr3:9776959-9780499	11.3011	2.06219	-2.45422	5e-05	0.00108503
AT3G26720	Chr3:9816580-9823186	100.119	26.8828	-1.89696	5e-05	0.00108503
AT3G26744	Chr3:9832688-9835247	20.4632	7.17268	-1.51244	5e-05	0.00108503
AT3G26760	Chr3:9843590-9845176	36.1718	11.7878	-1.61757	5e-05	0.00108503
AT3G26830	Chr3:9887947-9889705	7.90689	345.208	5.44821	5e-05	0.00108503
AT3G27250	Chr3:10061544-10062731	22.389	5.86772	-1.93192	5e-05	0.00108503
AT3G28480	Chr3:10676032-10678388	23.7057	67.7985	1.51602	5e-05	0.00108503
AT3G28580	Chr3:10715622-10717329	10.1069	53.7959	2.41215	5e-05	0.00108503
AT3G28930	Chr3:10959685-10960808	11.8122	189.269	4.00209	5e-05	0.00108503
AT3G29035	Chr3:11033664-11035308	43.9607	9.33046	-2.23619	5e-05	0.00108503
AT3G29250	Chr3:11193658-11194993	72.438	23.0681	-1.65085	5e-05	0.00108503
AT3G29410	Chr3:11302430-11305136	69.916	8.86711	-2.97909	5e-05	0.00108503
AT3G29430	Chr3:11311355-11312792	11.9716	2.91428	-2.0384	5e-05	0.00108503
AT3G29970	Chr3:11745210-11746613	0	162.575	9.99	5e-05	0.00108503
AT3G30775	Chr3:12448635-12451248	196.239	50.8092	-1.94945	5e-05	0.00108503
AT3G30875	Chr3:12647724-12655925	8.64026	1.17933	-2.87311	5e-05	0.00108503
AT3G43190	Chr3:15179019-15183989	65.2219	233.618	1.84072	5e-05	0.00108503
AT3G44326	Chr3:16000878-16002118	23.4838	2.25975	-3.37743	5e-05	0.00108503
AT3G44510	Chr3:16108099-16111188	5.59398	24.3585	2.12248	5e-05	0.00108503
AT3G44840	Chr3:16372498-16373759	3.08805	17.7602	2.52389	5e-05	0.00108503
AT3G45300	Chr3:16617543-16625048	47.6641	17.7905	-1.4218	5e-05	0.00108503
AT3G45680	Chr3:16770932-16773030	25.6372	2.18292	-3.55391	5e-05	0.00108503
AT3G45700	Chr3:16778712-16781198	13.0986	0.913553	-3.84177	5e-05	0.00108503
AT3G45710	Chr3:16782642-16784735	32.973	8.7132	-1.92001	5e-05	0.00108503
AT3G45730	Chr3:16789979-16790582	96.5903	36.4261	-1.40691	5e-05	0.00108503
AT3G46130	Chr3:16945363-16946461	214.25	73.5336	-1.54282	5e-05	0.00108503
AT3G46530	Chr3:17130366-17133338	2.43118	9.24474	1.92698	5e-05	0.00108503
AT3G46690	Chr3:17197625-17199337	17.0423	5.70036	-1.57999	5e-05	0.00108503
AT3G46700	Chr3:17200300-17201889	47.3906	19.8175	-1.25783	5e-05	0.00108503
AT3G47250	Chr3:17399876-17401731	13.8437	43.7698	1.66071	5e-05	0.00108503
AT3G47420	Chr3:17472341-17475258	32.9499	284.135	3.10823	5e-05	0.00108503
AT3G47500	Chr3:17503999-17506058	65.3524	19.0798	-1.7762	5e-05	0.00108503
AT3G47540	Chr3:17521028-17522624	23.235	75.3977	1.69822	5e-05	0.00108503
AT3G48350	Chr3:17905724-17907561	19.9219	2.36145	-3.0766	5e-05	0.00108503
AT3G48360	Chr3:17908191-17910525	490.154	39.7521	-3.62413	5e-05	0.00108503
AT3G48450	Chr3:17944028-17944888	62.7114	169.218	1.43208	5e-05	0.00108503
AT3G48740	Chr3:18052465-18054755	19.4466	5.26842	-1.88407	5e-05	0.00108503
AT3G49110	Chr3:18200663-18203142	1.53589	71.4616	5.54003	5e-05	0.00108503
AT3G49120	Chr3:18207650-18210132	89.7526	690.127	2.94284	5e-05	0.00108503
AT3G49330	Chr3:18291487-18292048	52.6469	17.0069	-1.63023	5e-05	0.00108503
AT3G49620	Chr3:18393746-18396816	23.2799	381.706	4.0353	5e-05	0.00108503
AT3G49790	Chr3:18468050-18469763	44.4598	16.6188	-1.41969	5e-05	0.00108503
AT3G50350	Chr3:18672101-18674022	40.0929	139.517	1.79902	5e-05	0.00108503
AT3G50840	Chr3:18896174-18898621	8.22566	2.10115	-1.96895	5e-05	0.00108503
AT3G51895	Chr3:19251286-19255760	1.62794	8.85312	2.44314	5e-05	0.00108503
AT3G51910	Chr3:19265293-19266619	157.195	63.4295	-1.30933	5e-05	0.00108503
AT3G52190	Chr3:19353971-19357074	22.9329	60.5666	1.4011	5e-05	0.00108503
AT3G52840	Chr3:19581112-19586299	45.0391	9.415	-2.25814	5e-05	0.00108503
AT3G53160	Chr3:19702455-19703976	1.77319	7.95929	2.16629	5e-05	0.00108503
AT3G54140	Chr3:20045662-20048572	76.0779	28.1642	-1.43362	5e-05	0.00108503
AT3G54150	Chr3:20050643-20052815	16.5053	79.031	2.25949	5e-05	0.00108503
AT3G54260	Chr3:20085009-20086763	313.828	109.555	-1.51832	5e-05	0.00108503
AT3G54400	Chr3:20140057-20142642	58.7136	11.2886	-2.37883	5e-05	0.00108503
AT3G54500	Chr3:20173618-20179027	103.832	27.0236	-1.94196	5e-05	0.00108503
AT3G54640	Chr3:20223147-20225523	117.981	396.321	1.74811	5e-05	0.00108503
AT3G54820	Chr3:20302020-20304010	34.2753	224.898	2.71403	5e-05	0.00108503
AT3G55970	Chr3:20766734-20769324	1.39501	30.3261	4.44221	5e-05	0.00108503
AT3G56000	Chr3:20783317-20785796	17.5666	5.17659	-1.76277	5e-05	0.00108503
AT3G56040	Chr3:20791248-20797572	5.8392	23.4418	2.00524	5e-05	0.00108503
AT3G56200	Chr3:20850028-20852027	17.0011	62.2913	1.87341	5e-05	0.00108503
AT3G56710	Chr3:21006749-21007565	24.4173	91.4387	1.9049	5e-05	0.00108503
AT3G57010	Chr3:21095653-21097451	22.1219	6.25312	-1.82282	5e-05	0.00108503
AT3G57260	Chr3:21188516-21189859	4.95231	152.77	4.94711	5e-05	0.00108503
AT3G57520	Chr3:21288764-21293158	248.923	94.783	-1.393	5e-05	0.00108503
AT3G58350	Chr3:21591451-21592962	15.0728	3.69679	-2.0276	5e-05	0.00108503
AT3G59010	Chr3:21802804-21805214	5.03252	66.6549	3.72736	5e-05	0.00108503
AT3G59480	Chr3:21983020-21986351	53.6178	4.3372	-3.62788	5e-05	0.00108503
AT3G59900	Chr3:22129725-22130464	8.05607	47.1696	2.54971	5e-05	0.00108503
AT3G59930	Chr3:22139550-22140320	27.7329	3.579	-2.95397	5e-05	0.00108503
AT3G60120	Chr3:22205946-22208952	0.496637	15.0329	4.91979	5e-05	0.00108503
AT3G60140	Chr3:22216671-22220824	5.59196	31.9132	2.51273	5e-05	0.00108503
AT3G60420	Chr3:22334423-22337617	5.67367	23.8133	2.06941	5e-05	0.00108503
AT3G61060	Chr3:22602909-22606878	133.087	18.3976	-2.85478	5e-05	0.00108503
AT3G61280	Chr3:22680959-22683769	0.476768	8.79568	4.20544	5e-05	0.00108503
AT3G61490	Chr3:22758062-22760340	12.3881	56.4907	2.18906	5e-05	0.00108503
AT3G62040	Chr3:22973003-22976583	436.761	132.599	-1.71978	5e-05	0.00108503
AT3G62070	Chr3:22983137-22984513	12.7228	3.81541	-1.7375	5e-05	0.00108503
AT3G62650	Chr3:23168060-23169448	191.081	78.8249	-1.27746	5e-05	0.00108503
AT3G62860	Chr3:23239445-23242251	26.3786	5.12507	-2.36372	5e-05	0.00108503
AT3G63110	Chr3:23318075-23319540	36.6325	14.8219	-1.30539	5e-05	0.00108503
AT3G63200	Chr3:23345901-23347564	67.7963	10.0897	-2.74833	5e-05	0.00108503
AT3G63380	Chr3:23406610-23410360	5.18399	18.6893	1.85008	5e-05	0.00108503
AT4G01330	Chr4:550232-553016	60.26	23.2156	-1.3761	5e-05	0.00108503
AT4G01360	Chr4:564759-566310	3.9111	32.1855	3.04077	5e-05	0.00108503
AT4G01380,AT4G01390	Chr4:569123-571647	83.5746	347.606	2.05632	5e-05	0.00108503
AT4G01525.1	Chr4:660809-661698	12.6227	54.1868	2.10193	5e-05	0.00108503
AT4G01870	Chr4:808375-810446	8.06736	24.8346	1.62219	5e-05	0.00108503
AT4G02280	Chr4:994926-998967	18.5973	64.6043	1.79654	5e-05	0.00108503
AT4G02290	Chr4:1002393-1005253	75.0427	11.3452	-2.72563	5e-05	0.00108503
AT4G02520	Chr4:1110451-1111660	722.621	6035.09	3.06206	5e-05	0.00108503
AT4G03110	Chr4:1376305-1379462	34.2528	13.992	-1.29162	5e-05	0.00108503
AT4G03210	Chr4:1415948-1417352	169.561	50.7121	-1.7414	5e-05	0.00108503
AT4G03960	Chr4:1887527-1889211	26.7353	115.454	2.1105	5e-05	0.00108503
AT4G04410.1	Chr4:2181348-2194242	10.8911	2.48833	-2.1299	5e-05	0.00108503
AT4G04480	Chr4:2229648-2230845	0	4.52874	9.99	5e-05	0.00108503
AT4G04570	Chr4:2289958-2292755	4.73976	14.9803	1.66018	5e-05	0.00108503
AT4G04630	Chr4:2331676-2332800	21.1878	4.93171	-2.10307	5e-05	0.00108503
AT4G04830	Chr4:2445793-2447086	361.718	36.8604	-3.29472	5e-05	0.00108503
AT4G05100	Chr4:2618453-2619887	21.304	4.31934	-2.30224	5e-05	0.00108503
AT4G06746	Chr4:4073961-4074545	26.5766	113.674	2.09668	5e-05	0.00108503
AT4G07820	Chr4:4636763-4637450	238.306	85.7719	-1.47424	5e-05	0.00108503
AT4G08150	Chr4:5147699-5150966	13.0333	43.196	1.72869	5e-05	0.00108503
AT4G08160	Chr4:5159033-5162774	30.9548	11.0007	-1.49257	5e-05	0.00108503
AT4G08290	Chr4:5238905-5241034	115.976	8.09511	-3.84063	5e-05	0.00108503
AT4G08300	Chr4:5244890-5248342	63.9174	5.2133	-3.61594	5e-05	0.00108503
AT4G08770	Chr4:5598114-5600312	70.4492	1546.24	4.45604	5e-05	0.00108503
AT4G08780	Chr4:5604117-5611215	18.577	1035.6	5.80081	5e-05	0.00108503
AT4G10120	Chr4:6314786-6319936	1.15541	9.34439	3.01569	5e-05	0.00108503
AT4G10150	Chr4:6328135-6329589	0	1.58126	9.99	5e-05	0.00108503
AT4G10265	Chr4:6373096-6373536	14.7481	97.0564	2.71829	5e-05	0.00108503
AT4G11190	Chr4:6826676-6827383	27.6377	5.38066	-2.36078	5e-05	0.00108503
AT4G11320	Chr4:6887253-6889059	3430.53	364.695	-3.23367	5e-05	0.00108503
AT4G11480	Chr4:6971398-6974073	3.59515	12.9897	1.85324	5e-05	0.00108503
AT4G11650	Chr4:7024855-7026146	210.139	4227.15	4.33027	5e-05	0.00108503
AT4G12290	Chr4:7304404-7307138	8.79382	118.239	3.74908	5e-05	0.00108503
AT4G12330	Chr4:7317559-7319739	12.5113	2.6183	-2.25652	5e-05	0.00108503
AT4G12545	Chr4:7434198-7434858	95.9049	17.2946	-2.47128	5e-05	0.00108503
AT4G12550	Chr4:7439114-7439805	390.14	33.0387	-3.56177	5e-05	0.00108503
AT4G12960	Chr4:7583271-7584630	4.89312	24.8332	2.34344	5e-05	0.00108503
AT4G13300	Chr4:7742870-7746363	40.2702	1.94403	-4.37259	5e-05	0.00108503
AT4G13310	Chr4:7750304-7753133	76.7242	20.7146	-1.88903	5e-05	0.00108503
AT4G13420	Chr4:7796849-7802251	1.13354	10.069	3.15101	5e-05	0.00108503
AT4G13700	Chr4:7957071-7958919	0	2.14262	9.99	5e-05	0.00108503
AT4G13710	Chr4:7962429-7966518	13.6363	4.33504	-1.65333	5e-05	0.00108503
AT4G14020	Chr4:8095214-8095736	53.1511	168.599	1.66542	5e-05	0.00108503
AT4G14130	Chr4:8137050-8138281	103.915	23.1694	-2.16511	5e-05	0.00108503
AT4G15160	Chr4:8646149-8647252	22.0545	4.64564	-2.24712	5e-05	0.00108503
AT4G15210	Chr4:8666337-8669470	0.854062	31.886	5.22244	5e-05	0.00108503
AT4G15230	Chr4:8680181-8686880	10.4925	0.964484	-3.44346	5e-05	0.00108503
AT4G15270	Chr4:8716503-8717882	13.2124	43.37	1.7148	5e-05	0.00108503
AT4G15280	Chr4:8719181-8720618	2.90415	28.8447	3.31212	5e-05	0.00108503
AT4G15340	Chr4:8754479-8760589	42.1383	14.6227	-1.52693	5e-05	0.00108503
AT4G15393	Chr4:8804119-8807213	17.1109	45.5309	1.41193	5e-05	0.00108503
AT4G15530	Chr4:8864645-8870967	3.08158	14.3496	2.21927	5e-05	0.00108503
AT4G15540	Chr4:8873011-8875458	23.8082	100.113	2.0721	5e-05	0.00108503
AT4G15560	Chr4:8883906-8887565	67.7776	20.5545	-1.72136	5e-05	0.00108503
AT4G15760	Chr4:8972648-8974690	62.7588	13.1127	-2.25885	5e-05	0.00108503
AT4G15990	Chr4:9060901-9061760	864.064	220.321	-1.97153	5e-05	0.00108503
AT4G16260	Chr4:9200009-9201552	170.878	4161.32	4.606	5e-05	0.00108503
AT4G16480	Chr4:9291118-9293203	24.7865	7.98537	-1.63413	5e-05	0.00108503
AT4G17670	Chr4:9833660-9834727	48.9672	121.6	1.31225	5e-05	0.00108503
AT4G18020	Chr4:10003260-10007626	18.617	47.1679	1.34118	5e-05	0.00108503
AT4G18250	Chr4:10087342-10091963	4.24481	12.376	1.54378	5e-05	0.00108503
AT4G18510	Chr4:10211868-10212421	43.6033	8.53857	-2.35237	5e-05	0.00108503
AT4G18910	Chr4:10366058-10368381	21.9802	56.9374	1.37317	5e-05	0.00108503
AT4G18990	Chr4:10401909-10404248	0	2.39643	9.99	5e-05	0.00108503
AT4G19420	Chr4:10587165-10590588	51.9871	134.578	1.37221	5e-05	0.00108503
AT4G19460	Chr4:10610308-10612005	7.17423	24.0997	1.74812	5e-05	0.00108503
AT4G19700	Chr4:10713560-10714707	56.4482	173.112	1.61671	5e-05	0.00108503
AT4G19750	Chr4:10745681-10747127	0	3.67102	9.99	5e-05	0.00108503
AT4G19810	Chr4:10763324-10765758	18.4607	64.0473	1.79468	5e-05	0.00108503
AT4G20070	Chr4:10861454-10864696	44.4388	7.16396	-2.63299	5e-05	0.00108503
AT4G20230	Chr4:10924120-10926758	27.2052	3.84794	-2.82172	5e-05	0.00108503
AT4G20240	Chr4:10931396-10934225	25.476	5.1131	-2.31687	5e-05	0.00108503
AT4G20370	Chr4:11000770-11002996	0	1.43087	9.99	5e-05	0.00108503
AT4G20390	Chr4:11007034-11008066	102.757	32.1195	-1.67771	5e-05	0.00108503
AT4G20820	Chr4:11150159-11151758	9.50853	0.580589	-4.03363	5e-05	0.00108503
AT4G20830	Chr4:11155452-11157806	90.5841	245.058	1.4358	5e-05	0.00108503
AT4G21840	Chr4:11587048-11588272	7.29118	32.0962	2.13818	5e-05	0.00108503
AT4G21870	Chr4:11603567-11604331	26.7713	3.52022	-2.92695	5e-05	0.00108503
AT4G22050	Chr4:11683864-11685644	0	1.03433	9.99	5e-05	0.00108503
AT4G22212	Chr4:11753985-11754688	287.38	88.2144	-1.70388	5e-05	0.00108503
AT4G23000	Chr4:12054454-12062858	1.90337	13.9775	2.87648	5e-05	0.00108503
AT4G23030	Chr4:12072856-12074365	2.30488	13.3731	2.53657	5e-05	0.00108503
AT4G23050	Chr4:12080059-12084256	29.5863	10.4857	-1.4965	5e-05	0.00108503
AT4G23240,AT4G23250	Chr4:12160501-12167030	3.0048	16.0392	2.41626	5e-05	0.00108503
AT4G23410,AT4G23420	Chr4:12223952-12228728	67.2026	19.8776	-1.75737	5e-05	0.00108503
AT4G23500	Chr4:12264589-12267196	37.1406	13.8501	-1.4231	5e-05	0.00108503
AT4G23870	Chr4:12414229-12415049	36.5867	11.0383	-1.72881	5e-05	0.00108503
AT4G24040	Chr4:12488182-12491235	1.57393	12.4052	2.9785	5e-05	0.00108503
AT4G24110	Chr4:12519931-12520813	15.9437	105.535	2.72667	5e-05	0.00108503
AT4G24250	Chr4:12574811-12577583	8.09076	1.86474	-2.11731	5e-05	0.00108503
AT4G25400	Chr4:12981294-12982468	68.9198	18.4767	-1.89921	5e-05	0.00108503
AT4G25410	Chr4:12985648-12987440	15.5013	2.6265	-2.56118	5e-05	0.00108503
AT4G25700	Chr4:13093933-13095935	46.734	5.76781	-3.01838	5e-05	0.00108503
AT4G25760	Chr4:13116075-13116838	7.07503	27.4316	1.95503	5e-05	0.00108503
AT4G26200	Chr4:13275306-13277188	5.86996	0.944426	-2.63584	5e-05	0.00108503
AT4G26270	Chr4:13300794-13304347	14.4267	42.8013	1.56891	5e-05	0.00108503
AT4G26460	Chr4:13369532-13370011	0	4.47033	9.99	5e-05	0.00108503
AT4G27410	Chr4:13707239-13709149	133.46	18.7014	-2.83519	5e-05	0.00108503
AT4G27460	Chr4:13732909-13734304	31.9927	12.6584	-1.33765	5e-05	0.00108503
AT4G27560	Chr4:13759840-13761559	15.0362	41.0308	1.44827	5e-05	0.00108503
AT4G27710	Chr4:13828431-13830596	17.3213	3.84252	-2.17242	5e-05	0.00108503
AT4G27970	Chr4:13918289-13920132	24.6819	63.0907	1.35397	5e-05	0.00108503
AT4G28250	Chr4:14000037-14002069	133.372	35.7708	-1.89861	5e-05	0.00108503
AT4G28410	Chr4:14052241-14055012	32.812	4.20888	-2.96271	5e-05	0.00108503
AT4G28490	Chr4:14077856-14081171	5.80845	16.0546	1.46676	5e-05	0.00108503
AT4G29140	Chr4:14368918-14370892	11.3511	2.49345	-2.18662	5e-05	0.00108503
AT4G29270	Chr4:14423661-14424882	112.362	43.2733	-1.37661	5e-05	0.00108503
AT4G29740	Chr4:14566264-14569332	14.6971	2.24602	-2.71008	5e-05	0.00108503
AT4G29905	Chr4:14626920-14627631	396.277	22.0525	-4.16749	5e-05	0.00108503
AT4G30140	Chr4:14738386-14740676	11.1312	38.2095	1.77932	5e-05	0.00108503
AT4G30450	Chr4:14886026-14886675	503.908	171.717	-1.55313	5e-05	0.00108503
AT4G30460	Chr4:14888979-14889802	482.86	180.466	-1.41988	5e-05	0.00108503
AT4G31020	Chr4:15106643-15110289	5.36511	33.5949	2.64657	5e-05	0.00108503
AT4G31240	Chr4:15176454-15178768	26.2371	69.0412	1.39585	5e-05	0.00108503
AT4G31330	Chr4:15202295-15203431	18.9289	3.89368	-2.28138	5e-05	0.00108503
AT4G31875	Chr4:15411700-15412289	102.013	33.1984	-1.61957	5e-05	0.00108503
AT4G32950	Chr4:15904443-15906010	12.4744	41.9678	1.75031	5e-05	0.00108503
AT4G33030	Chr4:15935415-15937807	21.0319	110.03	2.38724	5e-05	0.00108503
AT4G33040	Chr4:15940560-15941330	6.38593	31.3053	2.29344	5e-05	0.00108503
AT4G33050	Chr4:15944319-15947026	24.3823	61.3938	1.33226	5e-05	0.00108503
AT4G33120	Chr4:15975385-15978111	29.8766	5.7499	-2.37741	5e-05	0.00108503
AT4G33420	Chr4:16084827-16086296	593.854	111.928	-2.40754	5e-05	0.00108503
AT4G33560	Chr4:16135399-16135914	7.89849	186.222	4.5593	5e-05	0.00108503
AT4G33610	Chr4:16146260-16146993	231.15	67.4459	-1.77703	5e-05	0.00108503
AT4G33710	Chr4:16181011-16181776	4.09294	231.588	5.82228	5e-05	0.00108503
AT4G33720	Chr4:16182751-16183533	141.288	2390.03	4.08033	5e-05	0.00108503
AT4G34200	Chr4:16373818-16376622	108.015	349.946	1.69591	5e-05	0.00108503
AT4G34240	Chr4:16389619-16392824	22.2485	2.15272	-3.36948	5e-05	0.00108503
AT4G34260	Chr4:16398027-16401810	16.2336	6.79569	-1.25629	5e-05	0.00108503
AT4G34590	Chr4:16521860-16523230	36.8062	125.734	1.77235	5e-05	0.00108503
AT4G35090	Chr4:16700341-16703325	102.91	36.3857	-1.49994	5e-05	0.00108503
AT4G35100	Chr4:16708551-16710289	586.983	199.697	-1.5555	5e-05	0.00108503
AT4G35350	Chr4:16810481-16812009	219.948	70.4718	-1.64204	5e-05	0.00108503
AT4G35380	Chr4:16819843-16826066	7.95158	20.0488	1.3342	5e-05	0.00108503
AT4G35560	Chr4:16881361-16887083	22.4158	7.04379	-1.67009	5e-05	0.00108503
AT4G35630	Chr4:16904058-16908357	94.4906	264.554	1.48532	5e-05	0.00108503
AT4G35970	Chr4:17028605-17030293	24.4472	5.85645	-2.06157	5e-05	0.00108503
AT4G36060	Chr4:17055320-17056704	28.7765	4.59829	-2.64573	5e-05	0.00108503
AT4G36360	Chr4:17176341-17181261	50.2542	18.7791	-1.42012	5e-05	0.00108503
AT4G36850	Chr4:17353290-17355891	5.67836	52.9723	3.22169	5e-05	0.00108503
AT4G36900	Chr4:17388813-17389837	42.8757	15.5282	-1.46527	5e-05	0.00108503
AT4G37070	Chr4:17464784-17467109	74.8076	26.2865	-1.50886	5e-05	0.00108503
AT4G37300	Chr4:17554640-17555861	264.518	77.7763	-1.76596	5e-05	0.00108503
AT4G37370	Chr4:17569827-17571704	7.97458	24.976	1.64706	5e-05	0.00108503
AT4G37410	Chr4:17590768-17592920	259.672	30.6165	-3.08431	5e-05	0.00108503
AT4G37450	Chr4:17605757-17606755	47.7963	19.1311	-1.32098	5e-05	0.00108503
AT4G37520	Chr4:17631561-17633249	141.988	340.95	1.26379	5e-05	0.00108503
AT4G37540	Chr4:17639532-17640665	99.2994	26.3675	-1.91302	5e-05	0.00108503
AT4G37610	Chr4:17668950-17672353	93.9428	21.6902	-2.11474	5e-05	0.00108503
AT4G37700	Chr4:17710271-17710873	40.2991	1.69846	-4.56845	5e-05	0.00108503
AT4G37710	Chr4:17718127-17718742	2.04594	57.8098	4.82048	5e-05	0.00108503
AT4G37800	Chr4:17775473-17777397	48.1467	4.73975	-3.34455	5e-05	0.00108503
AT4G38060	Chr4:17873484-17874804	161.919	41.2173	-1.97395	5e-05	0.00108503
AT4G38080	Chr4:17882963-17883612	696.752	272.976	-1.35187	5e-05	0.00108503
AT4G38340	Chr4:17954709-17957828	4.79597	13.6268	1.50656	5e-05	0.00108503
AT4G38470	Chr4:17999431-18003681	221.396	80.0912	-1.46692	5e-05	0.00108503
AT4G38620	Chr4:18053550-18054999	25.3398	105.185	2.05345	5e-05	0.00108503
AT4G38770	Chr4:18096808-18098565	35.5304	5.36559	-2.72725	5e-05	0.00108503
AT4G39210	Chr4:18259608-18263417	5.06465	22.2839	2.13747	5e-05	0.00108503
AT4G39660	Chr4:18406764-18409564	116.794	39.0847	-1.57929	5e-05	0.00108503
AT4G39675	Chr4:18413774-18414240	959.321	257.464	-1.89764	5e-05	0.00108503
AT4G39770	Chr4:18448979-18451293	23.8869	4.42621	-2.43208	5e-05	0.00108503
AT4G40060	Chr4:18571358-18573084	189.336	69.5213	-1.44542	5e-05	0.00108503
AT5G01220	Chr5:86584-89986	11.6715	67.7597	2.53744	5e-05	0.00108503
AT5G01250	Chr5:102292-103770	22.0259	7.30864	-1.59152	5e-05	0.00108503
AT5G01410	Chr5:172317-173614	76.0018	255.232	1.7477	5e-05	0.00108503
AT5G01870	Chr5:337176-337820	49.3524	133.5	1.43565	5e-05	0.00108503
AT5G02030	Chr5:395633-399041	2.88639	11.6545	2.01355	5e-05	0.00108503
AT5G02090	Chr5:412030-412698	126.986	37.5139	-1.75917	5e-05	0.00108503
AT5G02200	Chr5:437459-438894	21.3447	61.5057	1.52684	5e-05	0.00108503
AT5G02230	Chr5:448104-450654	142.205	55.8108	-1.34935	5e-05	0.00108503
AT5G03260	Chr5:774400-779424	31.4912	12.7563	-1.30374	5e-05	0.00108503
AT5G03545	Chr5:894705-895400	1017.6	6171.24	2.60038	5e-05	0.00108503
AT5G04370	Chr5:1231696-1234147	19.7889	4.29717	-2.20324	5e-05	0.00108503
AT5G04890	Chr5:1427172-1428454	26.4246	8.90745	-1.5688	5e-05	0.00108503
AT5G05340	Chr5:1578950-1580875	3.83568	81.4776	4.40885	5e-05	0.00108503
AT5G05410	Chr5:1602204-1603926	78.8306	14.261	-2.46668	5e-05	0.00108503
AT5G05890	Chr5:1772542-1774113	41.916	8.80423	-2.25123	5e-05	0.00108503
AT5G06510	Chr5:1984943-1987044	19.2425	63.3857	1.71986	5e-05	0.00108503
AT5G06530	Chr5:1989746-1994912	18.1371	6.36782	-1.51007	5e-05	0.00108503
AT5G06730	Chr5:2079954-2081684	24.8455	400.543	4.0109	5e-05	0.00108503
AT5G06760	Chr5:2089491-2090430	110.283	9.02595	-3.61099	5e-05	0.00108503
AT5G06800	Chr5:2103159-2105898	37.4349	8.80998	-2.08717	5e-05	0.00108503
AT5G06865	Chr5:2132196-2133746	7.34151	35.4172	2.2703	5e-05	0.00108503
AT5G06980	Chr5:2167467-2169391	30.6637	10.3773	-1.5631	5e-05	0.00108503
AT5G07030	Chr5:2183359-2185972	75.3927	16.3504	-2.2051	5e-05	0.00108503
AT5G07080	Chr5:2200331-2202110	71.8665	14.4338	-2.31587	5e-05	0.00108503
AT5G07330	Chr5:2315979-2316874	26.8661	2.73934	-3.29389	5e-05	0.00108503
AT5G08380	Chr5:2694676-2697724	14.1777	43.9402	1.63192	5e-05	0.00108503
AT5G08790	Chr5:2856739-2860262	93.981	241.036	1.35881	5e-05	0.00108503
AT5G09440	Chr5:2938346-2939461	174.65	29.3998	-2.57059	5e-05	0.00108503
AT5G09520	Chr5:2958291-2958856	67.8571	21.9631	-1.62742	5e-05	0.00108503
AT5G09530	Chr5:2959733-2961271	226.172	83.9443	-1.42992	5e-05	0.00108503
AT5G10170	Chr5:3185745-3190251	83.5441	18.1434	-2.20309	5e-05	0.00108503
AT5G10210	Chr5:3206139-3208825	163.427	49.4394	-1.72491	5e-05	0.00108503
AT5G10230	Chr5:3209539-3211423	20.3146	1.25023	-4.02225	5e-05	0.00108503
AT5G10280	Chr5:3228240-3234210	34.6171	13.1125	-1.40054	5e-05	0.00108503
AT5G10520	Chr5:3320369-3322910	33.65	87.3295	1.37586	5e-05	0.00108503
AT5G10530	Chr5:3324977-3326933	11.2568	1.10452	-3.3493	5e-05	0.00108503
AT5G10580	Chr5:3347420-3350071	291.632	121.707	-1.26074	5e-05	0.00108503
AT5G12020	Chr5:3882236-3882938	0	1.35078	9.99	5e-05	0.00108503
AT5G12420	Chr5:4024313-4026741	52.7737	21.3503	-1.30556	5e-05	0.00108503
AT5G13080	Chr5:4149739-4151150	59.0614	194.146	1.71685	5e-05	0.00108503
AT5G13220	Chr5:4218887-4220883	20.6367	84.6376	2.03609	5e-05	0.00108503
AT5G13330	Chr5:4272059-4274660	9.48236	60.3761	2.67066	5e-05	0.00108503
AT5G13370	Chr5:4286818-4289554	2.89355	33.2187	3.52108	5e-05	0.00108503
AT5G14120	Chr5:4555948-4560067	195.635	44.0254	-2.15176	5e-05	0.00108503
AT5G14180	Chr5:4571336-4574462	11.3028	2.60739	-2.116	5e-05	0.00108503
AT5G14700	Chr5:4740251-4743446	10.0218	52.6718	2.39389	5e-05	0.00108503
AT5G14780	Chr5:4776942-4779494	61.4824	267.947	2.1237	5e-05	0.00108503
AT5G14920	Chr5:4826478-4827980	176.928	13.2905	-3.7347	5e-05	0.00108503
AT5G14940	Chr5:4831719-4834395	35.1006	12.2091	-1.52354	5e-05	0.00108503
AT5G15190	Chr5:4932819-4933577	97.7178	26.701	-1.87173	5e-05	0.00108503
AT5G15830	Chr5:5168542-5169361	207.772	45.9622	-2.17649	5e-05	0.00108503
AT5G15940	Chr5:5202525-5204897	0.679444	10.1143	3.8959	5e-05	0.00108503
AT5G15960	Chr5:5209897-5210727	198.92	29.6703	-2.74509	5e-05	0.00108503
AT5G16250	Chr5:5310094-5310951	133.209	51.8256	-1.36195	5e-05	0.00108503
AT5G17300	Chr5:5690226-5692902	35.1664	11.2868	-1.63956	5e-05	0.00108503
AT5G17460	Chr5:5757097-5759795	68.5084	15.6881	-2.12661	5e-05	0.00108503
AT5G17800	Chr5:5877188-5879331	4.664	18.6835	2.00213	5e-05	0.00108503
AT5G18170	Chr5:6006038-6008472	181.65	63.0485	-1.52662	5e-05	0.00108503
AT5G18470	Chr5:6127796-6131015	40.9141	170.895	2.06244	5e-05	0.00108503
AT5G18670	Chr5:6225955-6228132	53.611	19.3897	-1.46724	5e-05	0.00108503
AT5G18860	Chr5:6290503-6295811	40.8177	9.3938	-2.11942	5e-05	0.00108503
AT5G19100	Chr5:6403265-6409542	13.8299	3.04545	-2.18306	5e-05	0.00108503
AT5G19140	Chr5:6423152-6428467	213.747	604.456	1.49973	5e-05	0.00108503
AT5G19530	Chr5:6588957-6591363	355.801	129.2	-1.46146	5e-05	0.00108503
AT5G19550	Chr5:6598016-6601819	57.5618	177.819	1.62722	5e-05	0.00108503
AT5G19970	Chr5:6747549-6748782	41.1005	4.9999	-3.03919	5e-05	0.00108503
AT5G20150	Chr5:6802371-6803625	37.2276	577.968	3.95655	5e-05	0.00108503
AT5G20250	Chr5:6833658-6836782	531.518	48.4087	-3.45678	5e-05	0.00108503
AT5G20410	Chr5:6896575-6898783	4.4003	33.2786	2.91892	5e-05	0.00108503
AT5G20790	Chr5:7039910-7040654	1.86813	179.177	6.58365	5e-05	0.00108503
AT5G21170	Chr5:7205561-7208496	109.908	36.0879	-1.60671	5e-05	0.00108503
AT5G21940	Chr5:7249267-7250539	451.854	133.635	-1.75756	5e-05	0.00108503
AT5G22250	Chr5:7365531-7366778	22.8625	63.5477	1.47486	5e-05	0.00108503
AT5G22300	Chr5:7379198-7381935	1.36612	58.5156	5.42066	5e-05	0.00108503
AT5G22920	Chr5:7664990-7667265	152.61	41.0357	-1.8949	5e-05	0.00108503
AT5G23050	Chr5:7731268-7735439	57.1514	19.7345	-1.53407	5e-05	0.00108503
AT5G23760	Chr5:8013084-8014228	49.4929	122.648	1.30923	5e-05	0.00108503
AT5G23840	Chr5:8035766-8036982	38.1519	10.0059	-1.9309	5e-05	0.00108503
AT5G23980,AT5G23990	Chr5:8098051-8108632	67.6896	26.3093	-1.36336	5e-05	0.00108503
AT5G24030	Chr5:8118316-8122784	51.8547	12.1956	-2.08812	5e-05	0.00108503
AT5G24090	Chr5:8143698-8145252	41.8739	214.797	2.35885	5e-05	0.00108503
AT5G24600	Chr5:8421623-8423499	2.84681	22.8205	3.00291	5e-05	0.00108503
AT5G24770	Chr5:8500475-8502224	203.173	36.9701	-2.45828	5e-05	0.00108503
AT5G24780	Chr5:8507589-8508957	70.2104	22.461	-1.64426	5e-05	0.00108503
AT5G24920	Chr5:8584664-8585275	24.5987	3.5413	-2.79623	5e-05	0.00108503
AT5G25240	Chr5:8746604-8747197	28.3793	6.02052	-2.23688	5e-05	0.00108503
AT5G25250	Chr5:8749726-8751636	18.7249	62.1866	1.73165	5e-05	0.00108503
AT5G25980	Chr5:9072726-9075690	173.814	57.3248	-1.60031	5e-05	0.00108503
AT5G26000	Chr5:9079504-9082384	177.669	50.9491	-1.80206	5e-05	0.00108503
AT5G26260	Chr5:9200462-9202400	212.841	45.728	-2.21863	5e-05	0.00108503
AT5G26290	Chr5:9226059-9227920	16.6567	4.66615	-1.8358	5e-05	0.00108503
AT5G26340	Chr5:9243510-9247066	17.3511	86.8474	2.32346	5e-05	0.00108503
AT5G27760	Chr5:9830336-9831790	62.8552	274.103	2.12461	5e-05	0.00108503
AT5G27920	Chr5:9941904-9944778	38.5006	15.35	-1.32664	5e-05	0.00108503
AT5G28080	Chr5:10090047-10092687	34.5131	8.29904	-2.05613	5e-05	0.00108503
AT5G28145.1	Chr5:10128834-10133676	3.45732	0.255157	-3.7602	5e-05	0.00108503
AT5G28490	Chr5:10454392-10455196	17.1343	73.5881	2.10258	5e-05	0.00108503
AT5G28510	Chr5:10481040-10484022	34.8863	4.20174	-3.0536	5e-05	0.00108503
AT5G28520	Chr5:10492968-10495064	31.3962	2.99217	-3.39132	5e-05	0.00108503
AT5G28770	Chr5:10796458-10798222	89.3426	28.9918	-1.6237	5e-05	0.00108503
AT5G36160	Chr5:14233109-14235151	15.7541	40.507	1.36244	5e-05	0.00108503
AT5G36180	Chr5:14239027-14242135	7.2487	0.766953	-3.24051	5e-05	0.00108503
AT5G36220	Chr5:14253689-14256033	7.43319	58.6563	2.98023	5e-05	0.00108503
AT5G37180	Chr5:14718237-14722913	9.23512	1.89115	-2.28786	5e-05	0.00108503
AT5G37260	Chr5:14751144-14753111	81.8992	29.6459	-1.46602	5e-05	0.00108503
AT5G37540	Chr5:14912834-14914431	46.8257	10.2583	-2.19051	5e-05	0.00108503
AT5G37990	Chr5:15133736-15135500	177.46	9.32109	-4.25085	5e-05	0.00108503
AT5G38020	Chr5:15165651-15167729	48.3292	11.6646	-2.05076	5e-05	0.00108503
AT5G38540	Chr5:15426618-15430478	2.53357	9.3273	1.88029	5e-05	0.00108503
AT5G38930	Chr5:15585072-15585841	0	1.34613	9.99	5e-05	0.00108503
AT5G39050	Chr5:15634585-15636065	1.57965	20.4739	3.69611	5e-05	0.00108503
AT5G39100	Chr5:15653089-15654020	16.8254	65.6538	1.96424	5e-05	0.00108503
AT5G39110,AT5G39120,AT5G39180	Chr5:15657701-15684404	266.538	2223.07	3.06014	5e-05	0.00108503
AT5G39190	Chr5:15692590-15693581	4.39624	29.1401	2.72866	5e-05	0.00108503
AT5G39660	Chr5:15878698-15881044	39.096	14.59	-1.42204	5e-05	0.00108503
AT5G40020	Chr5:16022752-16024316	77.0777	31.7265	-1.28063	5e-05	0.00108503
AT5G40230,AT5G40240	Chr5:16079647-16084810	32.725	84.5057	1.36866	5e-05	0.00108503
AT5G40390	Chr5:16161514-16165357	20.2298	7.18038	-1.49435	5e-05	0.00108503
AT5G40730	Chr5:16301074-16301520	98.8904	24.2281	-2.02915	5e-05	0.00108503
AT5G40890	Chr5:16378894-16385319	127.071	42.9211	-1.56588	5e-05	0.00108503
AT5G40990	Chr5:16418911-16420704	6.12417	52.1029	3.08878	5e-05	0.00108503
AT5G41040	Chr5:16431373-16433305	103.075	42.099	-1.29183	5e-05	0.00108503
AT5G42200	Chr5:16860466-16861232	93.1462	30.7682	-1.59806	5e-05	0.00108503
AT5G42250	Chr5:16894008-16897620	40.2016	15.0115	-1.42119	5e-05	0.00108503
AT5G42580	Chr5:17023645-17025229	27.7737	8.50489	-1.70735	5e-05	0.00108503
AT5G42590	Chr5:17031110-17033726	24.8381	4.34364	-2.51558	5e-05	0.00108503
AT5G42600	Chr5:17053516-17058245	33.8419	1.64724	-4.36069	5e-05	0.00108503
AT5G42690	Chr5:17116427-17119838	14.1887	5.26889	-1.42917	5e-05	0.00108503
AT5G43180	Chr5:17336329-17337872	245.346	46.2378	-2.40767	5e-05	0.00108503
AT5G43410	Chr5:17435009-17435405	0	14.3252	9.99	5e-05	0.00108503
AT5G43520	Chr5:17485438-17486191	112.207	32.4363	-1.79048	5e-05	0.00108503
AT5G43540	Chr5:17496992-17497406	91.4282	19.9046	-2.19954	5e-05	0.00108503
AT5G43870	Chr5:17632345-17635912	1.87105	9.42066	2.33198	5e-05	0.00108503
AT5G44410	Chr5:17891221-17892978	43.7707	6.89896	-2.66551	5e-05	0.00108503
AT5G44417	Chr5:17901831-17903346	99.1229	2.44005	-5.34424	5e-05	0.00108503
AT5G44430	Chr5:17908944-17909507	0	5.9764	9.99	5e-05	0.00108503
AT5G44550	Chr5:17941874-17943213	185.689	72.0335	-1.36615	5e-05	0.00108503
AT5G44610	Chr5:17993564-17994676	222.645	82.7492	-1.42792	5e-05	0.00108503
AT5G44870	Chr5:18114618-18118711	1.31799	5.70694	2.11437	5e-05	0.00108503
AT5G44990	Chr5:18163131-18164768	1.6253	11.8314	2.86385	5e-05	0.00108503
AT5G45310	Chr5:18359274-18361114	24.5908	2.49126	-3.30317	5e-05	0.00108503
AT5G46330	Chr5:18791735-18795546	1.51834	5.37788	1.82454	5e-05	0.00108503
AT5G46530	Chr5:18875524-18876898	56.5907	12.068	-2.22937	5e-05	0.00108503
AT5G46730	Chr5:18964011-18965068	64.0414	417.974	2.70634	5e-05	0.00108503
AT5G46790	Chr5:18983869-18984759	60.0315	24.8739	-1.27109	5e-05	0.00108503
AT5G46890	Chr5:19036295-19036916	47.0214	10.3817	-2.17927	5e-05	0.00108503
AT5G47050	Chr5:19106339-19108348	62.0308	17.6334	-1.81468	5e-05	0.00108503
AT5G47060	Chr5:19116787-19118046	29.9178	119.487	1.99778	5e-05	0.00108503
AT5G47220	Chr5:19171861-19172823	46.2876	176.175	1.92831	5e-05	0.00108503
AT5G47240	Chr5:19183600-19185644	38.8556	13.8266	-1.49068	5e-05	0.00108503
AT5G47450	Chr5:19248248-19249504	862.381	239.579	-1.84782	5e-05	0.00108503
AT5G47560	Chr5:19287368-19290465	64.2596	13.3338	-2.26882	5e-05	0.00108503
AT5G47910	Chr5:19397442-19402061	74.9247	201.167	1.42488	5e-05	0.00108503
AT5G47950	Chr5:19417030-19418546	10.0437	1.88798	-2.41137	5e-05	0.00108503
AT5G47990	Chr5:19434826-19436689	46.5123	9.10323	-2.35316	5e-05	0.00108503
AT5G48000	Chr5:19444137-19447850	48.6	10.4243	-2.221	5e-05	0.00108503
AT5G48010	Chr5:19456959-19461689	21.3128	4.53524	-2.23247	5e-05	0.00108503
AT5G48110	Chr5:19500707-19504649	43.0348	15.0886	-1.51205	5e-05	0.00108503
AT5G48540	Chr5:19668963-19669920	14.3002	44.9415	1.65201	5e-05	0.00108503
AT5G49450	Chr5:20051828-20052735	102.474	36.0052	-1.50897	5e-05	0.00108503
AT5G49620	Chr5:20137393-20139529	9.02283	25.3194	1.48859	5e-05	0.00108503
AT5G49690	Chr5:20189654-20191390	1.28856	11.0238	3.09679	5e-05	0.00108503
AT5G50012	Chr5:20348614-20350830	12.6969	1.74066	-2.86677	5e-05	0.00108503
AT5G50160	Chr5:20415770-20418742	10.9306	81.3928	2.89653	5e-05	0.00108503
AT5G50360	Chr5:20505179-20506338	12.2901	2.07653	-2.56525	5e-05	0.00108503
AT5G51050	Chr5:20753024-20755990	8.98447	25.5297	1.50667	5e-05	0.00108503
AT5G51780	Chr5:21034685-21036773	44.3109	14.0573	-1.65635	5e-05	0.00108503
AT5G51790	Chr5:21039615-21040594	26.8446	4.01249	-2.74206	5e-05	0.00108503
AT5G52300	Chr5:21237055-21239529	50.9739	1.21974	-5.38511	5e-05	0.00108503
AT5G52390	Chr5:21263935-21265264	11.3645	94.7464	3.05954	5e-05	0.00108503
AT5G52720	Chr5:21378856-21379744	26.257	107.367	2.03178	5e-05	0.00108503
AT5G52790	Chr5:21391716-21394359	22.7665	2.79385	-3.02658	5e-05	0.00108503
AT5G53190	Chr5:21572250-21574329	1.22634	0	-9.99	5e-05	0.00108503
AT5G53420	Chr5:21673524-21675733	7.75943	65.6565	3.08091	5e-05	0.00108503
AT5G54040	Chr5:21928703-21930668	8.00943	29.7975	1.89542	5e-05	0.00108503
AT5G54230	Chr5:22016249-22017933	39.1821	4.22229	-3.2141	5e-05	0.00108503
AT5G54390	Chr5:22085997-22088017	39.43	108.366	1.45854	5e-05	0.00108503
AT5G54585	Chr5:22175538-22176691	19.6125	2.74253	-2.83819	5e-05	0.00108503
AT5G54960	Chr5:22310686-22312761	66.1795	179.501	1.43953	5e-05	0.00108503
AT5G54980	Chr5:22315698-22316601	245.505	72.5873	-1.75797	5e-05	0.00108503
AT5G55180	Chr5:22388781-22390714	75.2904	28.3101	-1.41115	5e-05	0.00108503
AT5G56100	Chr5:22717114-22717751	59.3326	6.75284	-3.13526	5e-05	0.00108503
AT5G56550	Chr5:22894501-22896653	84.1267	12.6582	-2.7325	5e-05	0.00108503
AT5G56870	Chr5:23004195-23008649	178.748	25.569	-2.80546	5e-05	0.00108503
AT5G57220	Chr5:23187839-23189857	9.82008	46.6379	2.2477	5e-05	0.00108503
AT5G57480	Chr5:23279405-23280968	45.3167	15.4285	-1.55444	5e-05	0.00108503
AT5G57660	Chr5:23355463-23356989	94.4041	20.5784	-2.19772	5e-05	0.00108503
AT5G57770	Chr5:23400714-23403130	18.6398	6.66461	-1.48379	5e-05	0.00108503
AT5G58360	Chr5:23590078-23590969	14.9701	1.04797	-3.83641	5e-05	0.00108503
AT5G58860	Chr5:23765813-23768049	67.8553	26.4483	-1.35929	5e-05	0.00108503
AT5G59090	Chr5:23851904-23855275	80.9518	22.7741	-1.82967	5e-05	0.00108503
AT5G59220	Chr5:23894403-23896619	108.505	19.2063	-2.49812	5e-05	0.00108503
AT5G59310	Chr5:23925084-23925852	17.9012	82.437	2.20323	5e-05	0.00108503
AT5G59540	Chr5:23996072-23997590	6.34935	46.5881	2.87528	5e-05	0.00108503
AT5G60660	Chr5:24375456-24376989	95.8388	23.8681	-2.00553	5e-05	0.00108503
AT5G60890	Chr5:24494690-24496351	63.7644	15.0245	-2.08544	5e-05	0.00108503
AT5G62150	Chr5:24958240-24958769	12.4904	46.7953	1.90555	5e-05	0.00108503
AT5G62720	Chr5:25191841-25195009	72.016	27.4314	-1.39249	5e-05	0.00108503
AT5G63160	Chr5:25333262-25335558	708.087	103.87	-2.76915	5e-05	0.00108503
AT5G63580	Chr5:25454729-25456476	25.8208	70.1142	1.44117	5e-05	0.00108503
AT5G63810	Chr5:25537073-25541529	7.86864	2.39681	-1.715	5e-05	0.00108503
AT5G64100	Chr5:25650640-25652123	366.717	40.5536	-3.17677	5e-05	0.00108503
AT5G64260	Chr5:25703928-25705316	275.835	83.7835	-1.71907	5e-05	0.00108503
AT5G64410	Chr5:25750844-25755052	22.7547	8.07055	-1.49543	5e-05	0.00108503
AT5G64800	Chr5:25906082-25906403	0	7.93477	9.99	5e-05	0.00108503
AT5G64905	Chr5:25939573-25940059	15.3603	63.3887	2.04502	5e-05	0.00108503
AT5G65170	Chr5:26041173-26042406	5.3642	21.2066	1.98308	5e-05	0.00108503
AT5G65207	Chr5:26052244-26052644	2172.88	749.688	-1.53525	5e-05	0.00108503
AT5G65280	Chr5:26085972-26088153	72.01	27.4447	-1.39167	5e-05	0.00108503
AT5G65510	Chr5:26185828-26189413	5.27707	16.1384	1.61269	5e-05	0.00108503
AT5G65640	Chr5:26237054-26239084	18.2933	42.2313	1.207	5e-05	0.00108503
AT5G66400	Chr5:26518276-26519242	151.162	6.65231	-4.50609	5e-05	0.00108503
AT5G66690	Chr5:26625079-26626793	35.0686	119.061	1.76345	5e-05	0.00108503
AT5G67080	Chr5:26772725-26773760	6.88234	51.1927	2.89497	5e-05	0.00108503
AT5G67460	Chr5:26921583-26923274	12.4131	3.42615	-1.8572	5e-05	0.00108503
AT1G06620	Chr1:2025600-2027271	47.7564	113.91	1.25413	0.0001	0.00199824
AT1G15330	Chr1:5274345-5275602	10.6336	0.643468	-4.04662	0.0001	0.00199824
AT1G15670	Chr1:5389951-5391490	77.4229	29.2357	-1.40503	0.0001	0.00199824
AT1G17380	Chr1:5955475-5957212	40.7828	108.161	1.40715	0.0001	0.00199824
AT1G18460	Chr1:6352469-6356113	30.8996	12.2041	-1.34023	0.0001	0.00199824
AT1G23480	Chr1:8333010-8336385	17.0244	6.78703	-1.32675	0.0001	0.00199824
AT1G30795	Chr1:10935752-10936348	0	1.59707	9.99	0.0001	0.00199824
AT1G31550	Chr1:11295524-11297379	5.30607	17.8492	1.75014	0.0001	0.00199824
AT1G49580	Chr1:18351385-18354619	33.2359	14.6008	-1.1867	0.0001	0.00199824
AT1G51940	Chr1:19295903-19299118	6.71165	1.95691	-1.77809	0.0001	0.00199824
AT1G52240	Chr1:19455765-19459586	21.3414	3.49344	-2.61094	0.0001	0.00199824
AT1G53940	Chr1:20143278-20145780	19.2041	6.83336	-1.49074	0.0001	0.00199824
AT1G55210	Chr1:20597789-20598708	99.2039	244.803	1.30315	0.0001	0.00199824
AT1G63295	Chr1:23473818-23475532	56.5798	23.9184	-1.24217	0.0001	0.00199824
AT1G66150	Chr1:24631408-24634749	12.4013	4.93813	-1.32845	0.0001	0.00199824
AT1G68040	Chr1:25502875-25505232	9.36941	1.76094	-2.41161	0.0001	0.00199824
AT1G68230	Chr1:25572151-25573385	62.358	18.5303	-1.75069	0.0001	0.00199824
AT1G68710	Chr1:25792817-25798869	21.8669	9.08025	-1.26794	0.0001	0.00199824
AT1G71130	Chr1:26822787-26823530	33.9185	84.1419	1.31075	0.0001	0.00199824
AT1G77145	Chr1:28989926-28991346	7.58201	21.9351	1.53259	0.0001	0.00199824
AT2G01890	Chr2:396767-399208	51.2502	20.6934	-1.30839	0.0001	0.00199824
AT2G01900	Chr2:405916-409014	8.56672	2.16506	-1.98433	0.0001	0.00199824
AT2G03200	Chr2:966450-967918	34.9557	14.1557	-1.30415	0.0001	0.00199824
AT2G04780	Chr2:1676741-1678455	76.3087	34.4464	-1.14749	0.0001	0.00199824
AT2G14100	Chr2:5934555-5936371	18.2846	6.76402	-1.43468	0.0001	0.00199824
AT2G19803.1	Chr2:8540456-8540990	1.67999	0	-9.99	0.0001	0.00199824
AT2G29660	Chr2:12678889-12680667	47.8012	19.7791	-1.27307	0.0001	0.00199824
AT2G30362	Chr2:12936978-12939638	71.5644	26.2131	-1.44895	0.0001	0.00199824
AT2G35820,AT2G35830	Chr2:15050911-15053275	4.07832	19.7327	2.27455	0.0001	0.00199824
AT2G40900	Chr2:17063121-17065684	158.097	57.8342	-1.45082	0.0001	0.00199824
AT2G41560	Chr2:17332083-17337269	15.6433	5.94518	-1.39575	0.0001	0.00199824
AT3G02910	Chr3:649813-654350	20.2057	50.1202	1.31063	0.0001	0.00199824
AT3G11430	Chr3:3595764-3597952	17.3126	7.04236	-1.29769	0.0001	0.00199824
AT3G15630	Chr3:5296846-5297599	491.852	194.215	-1.34057	0.0001	0.00199824
AT3G16410	Chr3:5571991-5574541	10.8306	3.45321	-1.64911	0.0001	0.00199824
AT3G16800	Chr3:5721019-5723185	61.9458	24.9626	-1.31124	0.0001	0.00199824
AT3G21270	Chr3:7474678-7475757	20.3013	45.4897	1.16397	0.0001	0.00199824
AT3G21550	Chr3:7591482-7592322	72.8894	28.3025	-1.36478	0.0001	0.00199824
AT3G23090	Chr3:8214300-8217087	80.1959	34.7806	-1.20525	0.0001	0.00199824
AT3G23880	Chr3:8621985-8623162	9.8077	2.21642	-2.14568	0.0001	0.00199824
AT3G29252	Chr3:11198725-11198975	9.40913	0	-9.99	0.0001	0.00199824
AT3G29670	Chr3:11527871-11529350	9.45438	25.8603	1.45169	0.0001	0.00199824
AT3G48850	Chr3:18114525-18116499	0.486093	18.1068	5.21915	0.0001	0.00199824
AT3G51810	Chr3:19214747-19215831	0.905068	0	-9.99	0.0001	0.00199824
AT3G51860	Chr3:19239426-19242913	17.5295	41.0084	1.22614	0.0001	0.00199824
AT3G52060	Chr3:19310531-19312286	263.292	108.409	-1.28017	0.0001	0.00199824
AT3G52340	Chr3:19407022-19409457	11.9259	31.6624	1.40866	0.0001	0.00199824
AT3G56275	Chr3:20872750-20873913	66.8134	23.5018	-1.50737	0.0001	0.00199824
AT3G61260	Chr3:22675237-22676788	306.574	113.907	-1.42837	0.0001	0.00199824
AT4G12690	Chr4:7480640-7482150	8.10428	1.56408	-2.37337	0.0001	0.00199824
AT4G12730	Chr4:7491382-7492876	61.987	24.598	-1.33342	0.0001	0.00199824
AT4G17090	Chr4:9604501-9607334	7.87796	22.0823	1.487	0.0001	0.00199824
AT4G18430	Chr4:10183716-10185280	15.1491	41.8906	1.4674	0.0001	0.00199824
AT4G21470	Chr4:11431104-11435284	17.2713	46.014	1.4137	0.0001	0.00199824
AT4G24130	Chr4:12527752-12528593	60.5551	25.1316	-1.26875	0.0001	0.00199824
AT4G24180	Chr4:12550198-12551299	15.3809	3.07321	-2.32332	0.0001	0.00199824
AT4G26050	Chr4:13210458-13213477	12.2813	3.46338	-1.82621	0.0001	0.00199824
AT4G27480	Chr4:13736834-13738975	3.07672	11.4439	1.89512	0.0001	0.00199824
AT4G29110	Chr4:14348800-14349701	23.3065	6.52276	-1.83718	0.0001	0.00199824
AT4G29800	Chr4:14590783-14592573	8.83715	2.62364	-1.75201	0.0001	0.00199824
AT5G06690	Chr5:2060500-2061956	18.5231	3.87234	-2.25805	0.0001	0.00199824
AT5G07100	Chr5:2204247-2205811	30.9843	70.4515	1.18509	0.0001	0.00199824
AT5G07860	Chr5:2511441-2513095	11.9905	3.39355	-1.82102	0.0001	0.00199824
AT5G12890	Chr5:4069576-4071227	11.9384	29.7982	1.31962	0.0001	0.00199824
AT5G14070	Chr5:4541835-4542514	22.5144	3.70501	-2.6033	0.0001	0.00199824
AT5G16370	Chr5:5356604-5358511	48.0891	21.2506	-1.1782	0.0001	0.00199824
AT5G19600	Chr5:6612814-6616997	53.7211	20.4077	-1.39638	0.0001	0.00199824
AT5G22140	Chr5:7340121-7341906	27.5133	9.68897	-1.50572	0.0001	0.00199824
AT5G24655	Chr5:8440693-8441218	4.18515	30.1257	2.84764	0.0001	0.00199824
AT5G25830	Chr5:9004312-9005502	32.2323	11.3482	-1.50604	0.0001	0.00199824
AT5G27350	Chr5:9648666-9654426	63.9048	27.162	-1.23434	0.0001	0.00199824
AT5G36185	Chr5:14242542-14243058	1.71705	0	-9.99	0.0001	0.00199824
AT5G48920	Chr5:19835336-19836122	38.3965	13.1595	-1.54487	0.0001	0.00199824
AT5G53830	Chr5:21857049-21857984	38.4609	91.9355	1.25723	0.0001	0.00199824
AT5G56300	Chr5:22799506-22801692	0.783496	8.00762	3.35338	0.0001	0.00199824
AT5G56540	Chr5:22893150-22893642	116.673	45.7219	-1.35152	0.0001	0.00199824
AT5G58300	Chr5:23571878-23576084	30.5584	12.5927	-1.27898	0.0001	0.00199824
AT5G58500	Chr5:23645534-23646083	15.6479	53.4545	1.77234	0.0001	0.00199824
AT5G61560	Chr5:24752849-24756718	4.96415	13.0481	1.39423	0.0001	0.00199824
AT5G65040	Chr5:25977620-25978417	45.5047	122.147	1.42453	0.0001	0.00199824
AT5G66780	Chr5:26663572-26664403	24.0851	1.59962	-3.91234	0.0001	0.00199824
AT1G14182	Chr1:4849447-4849826	5.19479	0	-9.99	0.00015	0.00281054
AT1G14960	Chr1:5159198-5160083	20.0494	1.58122	-3.66445	0.00015	0.00281054
AT1G19400	Chr1:6712037-6714252	115.891	49.8711	-1.21649	0.00015	0.00281054
AT1G20860	Chr1:7254006-7258677	0.804539	6.67012	3.05148	0.00015	0.00281054
AT1G28290	Chr1:9889124-9890993	450.713	166.137	-1.43983	0.00015	0.00281054
AT1G31290	Chr1:11188292-11192317	0.258465	2.73956	3.4059	0.00015	0.00281054
AT1G33590	Chr1:12177776-12179413	102.514	250.328	1.28799	0.00015	0.00281054
AT1G34670	Chr1:12709127-12710423	29.209	10.3582	-1.49565	0.00015	0.00281054
AT1G44800	Chr1:16914008-16916997	211.351	90.2627	-1.22744	0.00015	0.00281054
AT1G47655	Chr1:17525364-17526306	37.8991	14.8122	-1.35538	0.00015	0.00281054
AT1G55020	Chr1:20525707-20530273	106.601	276.149	1.37323	0.00015	0.00281054
AT1G58280	Chr1:21620330-21622611	25.8079	60.2941	1.22421	0.00015	0.00281054
AT1G66880	Chr1:24945483-24955611	19.8832	48.3892	1.28313	0.00015	0.00281054
AT1G69910	Chr1:26330113-26332266	4.80014	12.6489	1.39787	0.00015	0.00281054
AT1G70140	Chr1:26412687-26415230	8.75375	20.8076	1.24914	0.00015	0.00281054
AT1G71110	Chr1:26818082-26821004	13.8622	32.5381	1.23097	0.00015	0.00281054
AT1G74460	Chr1:27987960-27989801	56.5717	23.65	-1.25824	0.00015	0.00281054
AT1G77670	Chr1:29188900-29190975	7.83216	21.5763	1.46197	0.00015	0.00281054
AT1G80580	Chr1:30293557-30294328	0	0.952342	9.99	0.00015	0.00281054
AT2G01818	Chr2:353456-355522	57.9439	25.2066	-1.20086	0.00015	0.00281054
AT2G22500	Chr2:9563223-9564751	27.9249	70.6212	1.33855	0.00015	0.00281054
AT2G25160	Chr2:10709063-10711240	7.86724	2.16706	-1.86012	0.00015	0.00281054
AT2G25737	Chr2:10976935-10979900	6.45608	17.2328	1.41643	0.00015	0.00281054
AT2G26440	Chr2:11247382-11249493	0.818266	5.89525	2.84891	0.00015	0.00281054
AT2G27740	Chr2:11822731-11823732	29.2174	9.54091	-1.61463	0.00015	0.00281054
AT2G28110	Chr2:11977943-11979837	49.8398	21.5259	-1.21123	0.00015	0.00281054
AT2G31085	Chr2:13254177-13254706	32.6282	1.80718	-4.17431	0.00015	0.00281054
AT2G32870	Chr2:13944610-13946790	1.49906	6.32423	2.07684	0.00015	0.00281054
AT2G34510	Chr2:14543996-14546879	14.9227	4.72474	-1.6592	0.00015	0.00281054
AT2G43520	Chr2:18068424-18069168	2.9154	22.9894	2.97921	0.00015	0.00281054
AT2G46870	Chr2:19260917-19262404	2.31529	7.81093	1.7543	0.00015	0.00281054
AT2G47520	Chr2:19502801-19503569	1.18082	30.9738	4.71319	0.00015	0.00281054
AT3G05905	Chr3:1760904-1764212	101.691	34.1326	-1.57498	0.00015	0.00281054
AT3G10340	Chr3:3204012-3208022	100.767	43.2601	-1.21991	0.00015	0.00281054
AT3G10985	Chr3:3442527-3443445	1362.74	481.651	-1.50045	0.00015	0.00281054
AT3G18260	Chr3:6260240-6261591	21.1991	6.10676	-1.79552	0.00015	0.00281054
AT3G21260	Chr3:7464019-7465785	48.2491	17.9642	-1.42538	0.00015	0.00281054
AT3G23570	Chr3:8457777-8459691	71.6562	165.595	1.20849	0.00015	0.00281054
AT3G25240	Chr3:9192539-9193385	0.843992	24.5274	4.86102	0.00015	0.00281054
AT3G29000	Chr3:11005778-11006414	39.5154	98.9558	1.32437	0.00015	0.00281054
AT3G29810	Chr3:11728112-11730239	11.6036	30.4233	1.3906	0.00015	0.00281054
AT3G48370.1	Chr3:17914247-17914992	0.901815	0	-9.99	0.00015	0.00281054
AT3G50660	Chr3:18814139-18817244	16.4483	6.30388	-1.38362	0.00015	0.00281054
AT3G55990	Chr3:20780314-20783233	39.386	16.8226	-1.22728	0.00015	0.00281054
AT3G60530	Chr3:22373214-22374387	34.6063	13.8089	-1.32544	0.00015	0.00281054
AT3G62740	Chr3:23211415-23213888	17.0567	5.291	-1.68873	0.00015	0.00281054
AT4G01985	Chr4:866205-868229	28.9109	10.2874	-1.49074	0.00015	0.00281054
AT4G15120	Chr4:8634724-8635561	27.7328	66.6657	1.26535	0.00015	0.00281054
AT4G23260	Chr4:12167353-12170086	0.601629	5.31663	3.14357	0.00015	0.00281054
AT4G23670	Chr4:12332559-12333804	2154.19	717.045	-1.58701	0.00015	0.00281054
AT4G34950	Chr4:16642315-16644818	20.7671	55.6207	1.42132	0.00015	0.00281054
AT4G37250	Chr4:17527649-17530506	50.3485	21.4876	-1.22845	0.00015	0.00281054
AT4G39795	Chr4:18466564-18467449	133.752	59.6015	-1.16614	0.00015	0.00281054
AT5G01740	Chr5:280721-281445	28.0116	1.12811	-4.63404	0.00015	0.00281054
AT5G09760	Chr5:3032374-3034543	25.2155	10.7405	-1.23124	0.00015	0.00281054
AT5G10930	Chr5:3445365-3447114	32.1203	11.229	-1.51626	0.00015	0.00281054
AT5G13880	Chr5:4477353-4478109	20.8172	6.20371	-1.74658	0.00015	0.00281054
AT5G19880	Chr5:6720383-6722475	0.574641	10.9964	4.25822	0.00015	0.00281054
AT5G22540	Chr5:7481477-7482953	1.50036	7.64572	2.34935	0.00015	0.00281054
AT5G23955.1	Chr5:8085081-8090422	2.42479	0.693143	-1.80664	0.00015	0.00281054
AT5G24490	Chr5:8365600-8368736	95.317	31.0013	-1.62041	0.00015	0.00281054
AT5G52330	Chr5:21247491-21250425	7.52737	1.7118	-2.13663	0.00015	0.00281054
AT5G53486	Chr5:21721730-21722838	12.4461	41.0865	1.72297	0.00015	0.00281054
AT5G56320	Chr5:22808640-22810237	12.3182	3.29484	-1.90251	0.00015	0.00281054
AT5G59260	Chr5:23907900-23909925	4.34988	0.888106	-2.29217	0.00015	0.00281054
AT5G60580	Chr5:24353823-24356962	88.2272	38.0544	-1.21316	0.00015	0.00281054
AT5G63590	Chr5:25456992-25458470	42.8623	17.5841	-1.28544	0.00015	0.00281054
AT5G64810	Chr5:25908319-25909848	17.545	48.1075	1.4552	0.00015	0.00281054
AT1G04580	Chr1:1252121-1257510	0.167652	1.98988	3.56913	0.0002	0.00358317
AT1G06630,AT1G06640	Chr1:2027738-2034048	404.493	147.97	-1.45081	0.0002	0.00358317
AT1G14540	Chr1:4974066-4975705	2.22926	12.2724	2.46078	0.0002	0.00358317
AT1G19020	Chr1:6568072-6568597	45.8816	107.751	1.23171	0.0002	0.00358317
AT1G22440	Chr1:7922427-7924944	33.7672	14.4897	-1.22059	0.0002	0.00358317
AT1G22550	Chr1:7966532-7968641	10.8455	3.64508	-1.57307	0.0002	0.00358317
AT1G32540	Chr1:11767503-11769898	0.727392	8.39482	3.52869	0.0002	0.00358317
AT1G33090,AT1G33110	Chr1:11993297-12008833	30.8964	70.7309	1.1949	0.0002	0.00358317
AT1G49470	Chr1:18310493-18311634	62.1839	26.7858	-1.21507	0.0002	0.00358317
AT1G50040	Chr1:18542129-18543948	8.98639	2.26413	-1.98879	0.0002	0.00358317
AT1G52060	Chr1:19359038-19360675	11.2943	2.11496	-2.4169	0.0002	0.00358317
AT1G58190	Chr1:21540631-21548112	4.15415	1.19731	-1.79476	0.0002	0.00358317
AT1G62262	Chr1:23000156-23002093	1.53478	8.02437	2.38636	0.0002	0.00358317
AT2G19590	Chr2:8475965-8477502	53.8045	131.101	1.28488	0.0002	0.00358317
AT2G34500	Chr2:14539478-14541406	19.5585	7.82043	-1.32247	0.0002	0.00358317
AT2G34590	Chr2:14568810-14570969	69.5652	32.0079	-1.11994	0.0002	0.00358317
AT2G36460	Chr2:15296700-15298514	88.8652	197.994	1.15577	0.0002	0.00358317
AT2G41300	Chr2:17214236-17216292	16.8842	5.28856	-1.67472	0.0002	0.00358317
AT3G08860	Chr3:2696558-2699158	26.6026	9.95081	-1.41868	0.0002	0.00358317
AT3G13175	Chr3:4235125-4235724	26.019	7.17972	-1.85757	0.0002	0.00358317
AT3G14260	Chr3:4747768-4748819	27.1546	10.0005	-1.44112	0.0002	0.00358317
AT3G14370	Chr3:4797844-4799504	1.5597	6.50041	2.05926	0.0002	0.00358317
AT3G14420	Chr3:4821522-4824178	4.98656	14.9221	1.58134	0.0002	0.00358317
AT3G15820	Chr3:5351070-5353728	54.7263	23.4133	-1.22491	0.0002	0.00358317
AT3G28510	Chr3:10685523-10687364	13.4007	30.8248	1.20179	0.0002	0.00358317
AT3G46540	Chr3:17134090-17135587	26.8425	62.2745	1.21412	0.0002	0.00358317
AT3G48390	Chr3:17920814-17923496	7.71422	2.37183	-1.70152	0.0002	0.00358317
AT3G62660	Chr3:23172805-23174762	30.4877	13.312	-1.1955	0.0002	0.00358317
AT4G02130	Chr4:944359-947085	12.754	4.22462	-1.59405	0.0002	0.00358317
AT4G11210	Chr4:6832690-6833245	28.6961	3.08074	-3.21951	0.0002	0.00358317
AT4G24340	Chr4:12607446-12609252	34.7872	14.2428	-1.28832	0.0002	0.00358317
AT4G30850	Chr4:15019876-15022445	73.4924	33.6262	-1.12801	0.0002	0.00358317
AT4G31800	Chr4:15383200-15385029	38.5861	94.4691	1.29176	0.0002	0.00358317
AT4G32690	Chr4:15765401-15767106	14.9487	37.9774	1.34512	0.0002	0.00358317
AT4G34000	Chr4:16295361-16298255	156.999	56.6331	-1.47104	0.0002	0.00358317
AT5G03840	Chr5:1024640-1025812	17.8685	1.84079	-3.27902	0.0002	0.00358317
AT5G04770	Chr5:1379067-1382419	13.3732	4.36975	-1.61372	0.0002	0.00358317
AT5G10430	Chr5:3277531-3278313	152.3	68.2483	-1.15805	0.0002	0.00358317
AT5G10760	Chr5:3400341-3402207	0.862481	5.82426	2.75551	0.0002	0.00358317
AT5G11420	Chr5:3644546-3647295	9.60841	2.40965	-1.99547	0.0002	0.00358317
AT5G15410	Chr5:5003306-5006882	8.21897	2.98658	-1.46046	0.0002	0.00358317
AT5G19110	Chr5:6411560-6413170	48.4402	17.7874	-1.44535	0.0002	0.00358317
AT5G24660	Chr5:8443278-8443834	33.2214	83.9063	1.33667	0.0002	0.00358317
AT5G39550	Chr5:15837209-15840638	7.84351	2.47179	-1.66594	0.0002	0.00358317
AT5G44565	Chr5:17951389-17953133	3.69357	23.1381	2.64718	0.0002	0.00358317
AT5G53880	Chr5:21872793-21873303	134.053	313.744	1.22678	0.0002	0.00358317
AT5G60250	Chr5:24252157-24254849	2.06944	6.96255	1.75038	0.0002	0.00358317
AT5G63030	Chr5:25286222-25287694	74.0279	177.518	1.26182	0.0002	0.00358317
AT5G65590	Chr5:26211745-26213136	1.70859	6.90185	2.01418	0.0002	0.00358317
AT1G03010	Chr1:693479-696382	5.33784	0.878363	-2.60337	0.00025	0.00431995
AT1G06520	Chr1:1993977-1996112	27.7651	12.4002	-1.1629	0.00025	0.00431995
AT1G12940	Chr1:4416404-4418590	0.97528	6.06736	2.63718	0.00025	0.00431995
AT1G16150	Chr1:5532414-5535006	3.28684	0.751075	-2.12967	0.00025	0.00431995
AT1G17420	Chr1:5977410-5981480	2.41126	6.98308	1.53408	0.00025	0.00431995
AT1G29380	Chr1:10284120-10285970	13.9565	4.45699	-1.6468	0.00025	0.00431995
AT1G53170	Chr1:19821336-19822252	9.12032	25.643	1.49141	0.00025	0.00431995
AT1G60140	Chr1:22176933-22180875	126.178	54.7656	-1.20412	0.00025	0.00431995
AT1G60630	Chr1:22334661-22336908	1.70065	5.54639	1.70546	0.00025	0.00431995
AT1G64380	Chr1:23890645-23892173	10.1533	0.409773	-4.63098	0.00025	0.00431995
AT1G73655	Chr1:27690358-27691814	31.8248	11.8825	-1.42131	0.00025	0.00431995
AT1G78320	Chr1:29467436-29468374	13.3416	2.68811	-2.31127	0.00025	0.00431995
AT2G21820	Chr2:9302884-9303247	47.5152	7.34652	-2.69326	0.00025	0.00431995
AT2G34210,AT2G34220	Chr2:14445937-14453856	0.298352	2.935	3.29827	0.00025	0.00431995
AT2G35380	Chr2:14892600-14893993	44.2031	19.9933	-1.14463	0.00025	0.00431995
AT2G37770	Chr2:15834866-15837001	0.477985	7.44186	3.96063	0.00025	0.00431995
AT2G43050	Chr2:17902483-17904443	4.8376	1.06631	-2.18167	0.00025	0.00431995
AT2G45430	Chr2:18727560-18728935	52.1053	25.0151	-1.05863	0.00025	0.00431995
AT2G46770	Chr2:19220726-19222916	1.15599	7.93395	2.77891	0.00025	0.00431995
AT3G02140	Chr3:385316-386538	45.0557	18.4333	-1.2894	0.00025	0.00431995
AT3G04630	Chr3:1258544-1260871	57.2382	25.1285	-1.18765	0.00025	0.00431995
AT3G11900	Chr3:3758451-3760378	9.39371	22.1326	1.23641	0.00025	0.00431995
AT3G12700	Chr3:4037069-4039142	17.2959	6.89243	-1.32735	0.00025	0.00431995
AT3G16460	Chr3:5592581-5595717	750.869	275.801	-1.44493	0.00025	0.00431995
AT3G21690	Chr3:7638528-7642205	40.2193	88.1184	1.13155	0.00025	0.00431995
AT3G26460	Chr3:9683872-9684657	222.944	97.7452	-1.18959	0.00025	0.00431995
AT3G50810	Chr3:18888867-18890101	13.2605	38.6344	1.54275	0.00025	0.00431995
AT3G56730	Chr3:21013799-21015078	19.2953	4.14886	-2.21747	0.00025	0.00431995
AT3G57040	Chr3:21109613-21111432	48.6073	20.368	-1.25487	0.00025	0.00431995
AT3G59060	Chr3:21827977-21830507	5.09446	1.22529	-2.0558	0.00025	0.00431995
AT3G62950	Chr3:23266248-23266934	15.6831	2.14657	-2.86911	0.00025	0.00431995
AT4G14070	Chr4:8111961-8118160	9.16503	20.5158	1.16252	0.00025	0.00431995
AT4G18670	Chr4:10275461-10278491	9.66762	3.38179	-1.51537	0.00025	0.00431995
AT4G18930	Chr4:10370703-10372045	72.0164	157.804	1.13173	0.00025	0.00431995
AT5G01550	Chr5:214516-216583	4.03787	0.746804	-2.43479	0.00025	0.00431995
AT5G11977	Chr5:3867062-3868183	9.80567	1.17908	-3.05596	0.00025	0.00431995
AT5G18930	Chr5:6311724-6313323	14.8462	5.96368	-1.31582	0.00025	0.00431995
AT5G27600	Chr5:9742575-9747005	18.6199	41.9218	1.17085	0.00025	0.00431995
AT5G38000	Chr5:15141787-15143492	6.53748	0.939898	-2.79816	0.00025	0.00431995
AT5G52450	Chr5:21286759-21291906	14.9631	46.4437	1.63407	0.00025	0.00431995
AT5G60142	Chr5:24216179-24217691	1.16313	8.20792	2.81901	0.00025	0.00431995
AT5G65140	Chr5:26019587-26022222	8.6098	21.0883	1.29239	0.00025	0.00431995
AT1G07260	Chr1:2227593-2229319	17.6102	42.6963	1.2777	0.0003	0.00501439
AT1G19630	Chr1:6785426-6787967	0.933869	6.06316	2.69878	0.0003	0.00501439
AT1G31935	Chr1:11469481-11470010	54.5614	18.136	-1.58903	0.0003	0.00501439
AT1G42470	Chr1:15926946-15935306	33.9054	14.849	-1.19115	0.0003	0.00501439
AT1G58070	Chr1:21502904-21504075	15.405	4.88619	-1.65661	0.0003	0.00501439
AT1G58340	Chr1:21653007-21655439	17.2773	6.86235	-1.3321	0.0003	0.00501439
AT1G67110	Chr1:25061730-25065446	18.091	7.46242	-1.27756	0.0003	0.00501439
AT1G69230	Chr1:26026311-26027708	37.6585	10.899	-1.78878	0.0003	0.00501439
AT1G69252	Chr1:26036569-26037659	419.187	148.726	-1.49493	0.0003	0.00501439
AT1G70670	Chr1:26644581-26646173	86.5751	39.3572	-1.13732	0.0003	0.00501439
AT1G72510	Chr1:27303365-27304850	251.739	100.805	-1.32037	0.0003	0.00501439
AT1G72910	Chr1:27435613-27437144	0.563346	8.6822	3.94597	0.0003	0.00501439
AT1G73810	Chr1:27752399-27755297	2.06751	9.10231	2.13834	0.0003	0.00501439
AT1G76430	Chr1:28678934-28681995	0.908154	4.37311	2.26765	0.0003	0.00501439
AT1G77700	Chr1:29204746-29206528	15.6307	5.27364	-1.56751	0.0003	0.00501439
AT2G28410	Chr2:12156129-12156934	34.2151	13.2355	-1.37023	0.0003	0.00501439
AT2G32160	Chr2:13662212-13666269	0.990104	6.85351	2.79119	0.0003	0.00501439
AT2G32510	Chr2:13798820-13799939	22.5922	8.39889	-1.42755	0.0003	0.00501439
AT2G37760	Chr2:15831853-15833920	35.7701	76.2014	1.09106	0.0003	0.00501439
AT2G45820	Chr2:18862952-18864691	716.731	282.986	-1.3407	0.0003	0.00501439
AT3G06130	Chr3:1852883-1855063	71.4253	31.9598	-1.16018	0.0003	0.00501439
AT3G09920	Chr3:3038779-3044919	24.7109	11.3927	-1.11704	0.0003	0.00501439
AT3G13403,AT3G13404	Chr3:4358178-4359007	6.89804	0	-9.99	0.0003	0.00501439
AT3G16370	Chr3:5556709-5558589	4.46918	13.2406	1.56689	0.0003	0.00501439
AT3G23150	Chr3:8254662-8257735	19.892	47.499	1.25571	0.0003	0.00501439
AT3G29575	Chr3:11382213-11384004	80.4262	33.9037	-1.24622	0.0003	0.00501439
AT3G49220	Chr3:18249775-18253839	28.9002	12.7339	-1.1824	0.0003	0.00501439
AT3G50440	Chr3:18713692-18718494	5.32562	32.3051	2.60074	0.0003	0.00501439
AT3G58160	Chr3:21534796-21542088	1.20644	3.66933	1.60477	0.0003	0.00501439
AT4G22020	Chr4:11669265-11670456	0.506879	14.2992	4.81814	0.0003	0.00501439
AT4G24670	Chr4:12727833-12731274	15.6093	5.59651	-1.4798	0.0003	0.00501439
AT4G35720	Chr4:16927971-16929170	7.94469	1.35733	-2.54922	0.0003	0.00501439
AT4G37010	Chr4:17444308-17445615	89.8328	40.8914	-1.13544	0.0003	0.00501439
AT5G11110	Chr5:3536225-3541133	25.3103	9.61652	-1.39614	0.0003	0.00501439
AT5G20190	Chr5:6814092-6815379	62.2327	146.174	1.23195	0.0003	0.00501439
AT5G39720	Chr5:15899633-15900688	13.1317	38.337	1.54569	0.0003	0.00501439
AT5G44160	Chr5:17772940-17775686	13.673	4.88629	-1.48451	0.0003	0.00501439
AT5G45670	Chr5:18528493-18530450	1.44999	7.90544	2.4468	0.0003	0.00501439
AT5G51550	Chr5:20939493-20940895	157.418	67.9351	-1.21237	0.0003	0.00501439
AT1G03850	Chr1:976096-977761	119.231	53.8634	-1.14638	0.00035	0.00567833
AT1G10380	Chr1:3400605-3402324	36.3157	15.8935	-1.19216	0.00035	0.00567833
AT1G11330	Chr1:3810092-3813607	35.0158	77.6252	1.14852	0.00035	0.00567833
AT1G14580	Chr1:4989561-4992732	6.15042	1.43973	-2.09489	0.00035	0.00567833
AT1G14730	Chr1:5073104-5074779	170.449	73.6545	-1.2105	0.00035	0.00567833
AT1G24140	Chr1:8536044-8537387	2.40755	8.96959	1.89748	0.00035	0.00567833
AT1G31950	Chr1:11475786-11478194	8.26496	2.75782	-1.58348	0.00035	0.00567833
AT1G32900	Chr1:11920389-11923766	0.909449	4.58986	2.33538	0.00035	0.00567833
AT1G49660	Chr1:18378696-18379799	45.7208	21.0837	-1.11672	0.00035	0.00567833
AT1G51470	Chr1:19087412-19090414	13.8139	5.54531	-1.31678	0.00035	0.00567833
AT1G52030	Chr1:19345939-19349088	0.262739	4.27508	4.02425	0.00035	0.00567833
AT1G55740	Chr1:20835365-20838778	34.988	15.8414	-1.14316	0.00035	0.00567833
AT1G80690	Chr1:30329066-30330815	29.973	12.4082	-1.27237	0.00035	0.00567833
AT2G15480,AT2G15490	Chr2:6758621-6763501	29.4488	62.8577	1.09388	0.00035	0.00567833
AT2G19900	Chr2:8591898-8595478	20.7041	7.82928	-1.40297	0.00035	0.00567833
AT2G31180	Chr2:13286720-13288176	4.98969	18.894	1.92091	0.00035	0.00567833
AT2G39490	Chr2:16486901-16488645	1.50534	6.14862	2.03018	0.00035	0.00567833
AT3G01950	Chr3:323976-324365	113.316	43.7862	-1.37181	0.00035	0.00567833
AT3G05800	Chr3:1727305-1728296	8.86567	0.85887	-3.36772	0.00035	0.00567833
AT3G14415	Chr3:4818297-4821024	43.7225	20.6489	-1.08231	0.00035	0.00567833
AT3G22620	Chr3:8008533-8010844	245.306	85.2926	-1.52409	0.00035	0.00567833
AT3G58850	Chr3:21759351-21759942	27.9198	8.71841	-1.67915	0.00035	0.00567833
AT3G60840	Chr3:22477402-22480929	8.79208	3.20058	-1.45787	0.00035	0.00567833
AT3G62090	Chr3:22986173-22990709	34.8879	87.0304	1.31879	0.00035	0.00567833
AT4G09950	Chr4:6234761-6236312	18.4571	6.07644	-1.60288	0.00035	0.00567833
AT4G15100	Chr4:8625854-8629531	18.5675	41.5739	1.1629	0.00035	0.00567833
AT4G16620	Chr4:9358116-9360060	7.04104	1.74799	-2.01009	0.00035	0.00567833
AT4G18360	Chr4:10145918-10148716	28.3793	62.0643	1.12892	0.00035	0.00567833
AT4G25160	Chr4:12903190-12907338	0.570272	2.853	2.32275	0.00035	0.00567833
AT4G27070	Chr4:13586339-13588821	8.7787	19.743	1.16926	0.00035	0.00567833
AT4G30200	Chr4:14786632-14790501	71.8034	32.4325	-1.14661	0.00035	0.00567833
AT5G10140	Chr5:3173496-3179448	4.59856	14.885	1.6946	0.00035	0.00567833
AT5G17820	Chr5:5887905-5890193	69.1546	30.7519	-1.16915	0.00035	0.00567833
AT5G19440	Chr5:6556419-6558342	60.3595	141.166	1.22574	0.00035	0.00567833
AT5G35735	Chr5:13900751-13903004	119.596	272.716	1.18923	0.00035	0.00567833
AT5G44020	Chr5:17712408-17714336	90.6024	42.371	-1.09647	0.00035	0.00567833
AT5G54400	Chr5:22090532-22092126	7.80756	21.0667	1.43202	0.00035	0.00567833
AT1G06040	Chr1:1828412-1829890	43.0751	17.4668	-1.30224	0.0004	0.00631901
AT1G11925	Chr1:4025929-4026732	1.69134	12.2356	2.85484	0.0004	0.00631901
AT1G15460	Chr1:5310000-5314094	3.73595	0.775505	-2.26827	0.0004	0.00631901
AT1G17170	Chr1:5869845-5870840	26.3791	61.5596	1.22259	0.0004	0.00631901
AT1G20650	Chr1:7158243-7160526	20.2619	8.66317	-1.2258	0.0004	0.00631901
AT1G24530	Chr1:8693226-8694705	21.4193	9.20506	-1.21841	0.0004	0.00631901
AT1G25400	Chr1:8911129-8912642	26.8227	11.1162	-1.27079	0.0004	0.00631901
AT1G27950	Chr1:9740703-9742159	8.66096	24.4293	1.49601	0.0004	0.00631901
AT1G56480	Chr1:21150263-21152844	0.403514	4.036	3.32223	0.0004	0.00631901
AT1G75700	Chr1:28423597-28425067	11.0065	1.93383	-2.50882	0.0004	0.00631901
AT2G15760	Chr2:6865609-6866877	4.81314	14.1807	1.55888	0.0004	0.00631901
AT2G16060	Chr2:6982530-6983631	101.099	256.597	1.34374	0.0004	0.00631901
AT2G25000	Chr2:10629736-10631413	2.80502	9.90278	1.81982	0.0004	0.00631901
AT2G36380	Chr2:15257582-15263766	74.305	31.7797	-1.22535	0.0004	0.00631901
AT2G37890	Chr2:15861687-15864009	4.65343	12.6838	1.44662	0.0004	0.00631901
AT2G37950	Chr2:15882487-15883979	8.49762	1.90176	-2.15972	0.0004	0.00631901
AT2G39850	Chr2:16630472-16634253	0.670556	3.07612	2.19768	0.0004	0.00631901
AT2G41190	Chr2:17167278-17170407	23.6897	9.37799	-1.33691	0.0004	0.00631901
AT2G43870	Chr2:18166614-18168264	1.66333	8.1402	2.29099	0.0004	0.00631901
AT2G44383	Chr2:18324979-18325291	4.09054	0	-9.99	0.0004	0.00631901
AT3G09400	Chr3:2891039-2893642	0.384532	2.89592	2.91285	0.0004	0.00631901
AT3G10120	Chr3:3130071-3130891	45.7235	102.082	1.15873	0.0004	0.00631901
AT3G59680	Chr3:22044003-22046040	32.8147	14.2458	-1.2038	0.0004	0.00631901
AT4G37895	Chr4:17812735-17815178	23.3814	7.83042	-1.5782	0.0004	0.00631901
AT4G39720	Chr4:18428900-18430998	26.003	56.7714	1.12648	0.0004	0.00631901
AT5G05730	Chr5:1719556-1722910	75.7134	176.197	1.21857	0.0004	0.00631901
AT5G11930	Chr5:3844939-3845645	2.45248	13.3555	2.44513	0.0004	0.00631901
AT5G15240	Chr5:4947666-4950340	4.46921	0.383352	-3.54328	0.0004	0.00631901
AT5G20230	Chr5:6826505-6827629	42.6632	115.83	1.44095	0.0004	0.00631901
AT5G38530	Chr5:15424037-15426470	11.798	26.6446	1.1753	0.0004	0.00631901
AT5G48060	Chr5:19475295-19479002	3.30909	1.08293	-1.6115	0.0004	0.00631901
AT5G50260	Chr5:20455316-20457029	9.10284	2.72381	-1.74069	0.0004	0.00631901
AT5G52750	Chr5:21384042-21384924	19.0716	50.1901	1.39597	0.0004	0.00631901
AT5G59360	Chr5:23945344-23946430	14.3973	4.89686	-1.55587	0.0004	0.00631901
AT1G02335	Chr1:463854-464924	98.4098	45.1177	-1.12511	0.00045	0.00694781
AT1G13750	Chr1:4713673-4718235	2.97769	15.1418	2.34627	0.00045	0.00694781
AT1G14550	Chr1:4979027-4980324	1.53926	8.08191	2.39245	0.00045	0.00694781
AT1G16170	Chr1:5538731-5539821	49.0188	19.7354	-1.31255	0.00045	0.00694781
AT1G20270	Chr1:7020739-7023067	11.409	25.0093	1.1323	0.00045	0.00694781
AT1G26730	Chr1:9241434-9244650	15.0034	33.4934	1.15858	0.00045	0.00694781
AT1G31335	Chr1:11216913-11217393	29.8992	6.36269	-2.2324	0.00045	0.00694781
AT1G43140	Chr1:16232784-16236190	2.49991	0.373425	-2.74299	0.00045	0.00694781
AT1G43910	Chr1:16654029-16657658	10.9492	61.7218	2.49495	0.00045	0.00694781
AT1G58370	Chr1:21684583-21688321	16.1444	7.14285	-1.17646	0.00045	0.00694781
AT1G64530	Chr1:23959660-23963095	29.1562	13.6352	-1.09647	0.00045	0.00694781
AT1G64710	Chr1:24044544-24046552	0.58296	5.2149	3.16117	0.00045	0.00694781
AT1G65510	Chr1:24359452-24360081	140.58	61.6606	-1.18897	0.00045	0.00694781
AT2G19110	Chr2:8278880-8286471	114.971	51.4041	-1.16131	0.00045	0.00694781
AT2G19810	Chr2:8550312-8551858	86.9106	38.3753	-1.17935	0.00045	0.00694781
AT2G37710	Chr2:15814717-15817004	15.0993	32.9869	1.12741	0.00045	0.00694781
AT2G38240	Chr2:16012534-16014753	6.56103	1.27486	-2.36359	0.00045	0.00694781
AT2G44990	Chr2:18558937-18561621	0.956633	4.40483	2.20305	0.00045	0.00694781
AT3G27220	Chr3:10051611-10053678	21.9273	51.8032	1.24031	0.00045	0.00694781
AT4G00890	Chr4:373959-375350	4.8722	0.758145	-2.68403	0.00045	0.00694781
AT4G04990	Chr4:2555030-2557163	56.2236	24.4318	-1.20241	0.00045	0.00694781
AT4G26120	Chr4:13236447-13238487	1.64739	5.66033	1.7807	0.00045	0.00694781
AT4G36020	Chr4:17043111-17044396	20.7856	45.3359	1.12507	0.00045	0.00694781
AT5G01200	Chr5:77115-78543	44.0883	19.5634	-1.17224	0.00045	0.00694781
AT5G07010	Chr5:2174677-2176106	29.5295	66.1275	1.1631	0.00045	0.00694781
AT5G14730	Chr5:4756217-4757657	10.6429	25.8781	1.28184	0.00045	0.00694781
AT5G46900	Chr5:19039700-19040402	26.9772	8.95277	-1.59133	0.00045	0.00694781
AT5G48900	Chr5:19825136-19829092	11.4094	4.11103	-1.47265	0.00045	0.00694781
AT1G20190	Chr1:6998488-6999817	10.455	3.28081	-1.67207	0.0005	0.00758234
AT1G35580	Chr1:13122201-13125264	425.291	148.213	-1.52078	0.0005	0.00758234
AT1G54500	Chr1:20356953-20357788	22.3691	7.50687	-1.57522	0.0005	0.00758234
AT1G56250	Chr1:21061599-21062995	5.34623	15.757	1.5594	0.0005	0.00758234
AT1G58130	Chr1:21519262-21524056	12.5407	37.8609	1.59409	0.0005	0.00758234
AT2G18560	Chr2:8059287-8061056	15.4458	6.4994	-1.24883	0.0005	0.00758234
AT2G18720	Chr2:8114817-8116811	0.784022	5.26338	2.74702	0.0005	0.00758234
AT2G47040	Chr2:19327895-19330197	2.15421	6.9544	1.69077	0.0005	0.00758234
AT3G02800	Chr3:606299-607886	34.4948	74.191	1.10486	0.0005	0.00758234
AT3G13730	Chr3:4497975-4500920	17.7291	38.2667	1.10997	0.0005	0.00758234
AT3G24170	Chr3:8729509-8734562	37.0233	78.1493	1.0778	0.0005	0.00758234
AT3G27884	Chr3:10346154-10348297	63.9422	27.5227	-1.21614	0.0005	0.00758234
AT4G00970	Chr4:418436-421694	0.404973	3.98625	3.29913	0.0005	0.00758234
AT4G12970	Chr4:7586142-7586849	1.62412	0	-9.99	0.0005	0.00758234
AT4G15610	Chr4:8909063-8910908	449.871	193.789	-1.21502	0.0005	0.00758234
AT4G18010	Chr4:9991011-9994420	50.8532	23.7165	-1.10045	0.0005	0.00758234
AT4G28940	Chr4:14274340-14277095	19.2136	7.35077	-1.38616	0.0005	0.00758234
AT5G08260	Chr5:2657150-2661416	26.5217	12.3239	-1.10572	0.0005	0.00758234
AT5G13900	Chr5:4481231-4481889	25.299	7.71512	-1.71332	0.0005	0.00758234
AT5G17990	Chr5:5957212-5961642	24.1341	52.0595	1.10909	0.0005	0.00758234
AT5G44585	Chr5:17984615-17985473	47.4365	14.2065	-1.73945	0.0005	0.00758234
AT5G49360	Chr5:20011878-20016742	60.2146	27.7521	-1.11752	0.0005	0.00758234
AT5G60020	Chr5:24167140-24170462	39.4587	16.373	-1.26902	0.0005	0.00758234
AT5G60850	Chr5:24480448-24481873	67.2137	28.4283	-1.24143	0.0005	0.00758234
AT1G12440	Chr1:4241591-4243008	231.851	108.286	-1.09834	0.00055	0.00821264
AT1G14160	Chr1:4839852-4841848	27.1997	10.6362	-1.35461	0.00055	0.00821264
AT1G20510	Chr1:7103453-7105881	36.3259	83.1096	1.19402	0.00055	0.00821264
AT1G30080	Chr1:10550946-10553215	8.15009	19.3719	1.24908	0.00055	0.00821264
AT1G51760	Chr1:19199418-19201642	63.0119	140.475	1.15662	0.00055	0.00821264
AT1G52200	Chr1:19442067-19443529	96.1779	44.6098	-1.10835	0.00055	0.00821264
AT2G22630	Chr2:9618243-9622083	15.6597	4.27375	-1.87348	0.00055	0.00821264
AT2G47270	Chr2:19411559-19412151	28.2919	9.28856	-1.60686	0.00055	0.00821264
AT2G48080	Chr2:19664989-19667092	2.47836	8.17374	1.72161	0.00055	0.00821264
AT3G05165	Chr3:1457380-1462942	85.6454	39.77	-1.1067	0.00055	0.00821264
AT3G21780	Chr3:7675003-7676494	0.911301	6.91085	2.92286	0.00055	0.00821264
AT3G26700	Chr3:9809683-9812664	11.4154	4.52425	-1.33523	0.00055	0.00821264
AT3G45410	Chr3:16653898-16656013	11.6681	4.65758	-1.32492	0.00055	0.00821264
AT3G47480	Chr3:17496353-17496947	11.0521	34.2972	1.63376	0.00055	0.00821264
AT3G51840	Chr3:19225359-19229163	160.865	72.7013	-1.1458	0.00055	0.00821264
AT3G55090	Chr3:20416341-20418552	7.66902	2.73384	-1.48811	0.00055	0.00821264
AT4G28530	Chr4:14090488-14094776	7.41487	1.81576	-2.02985	0.00055	0.00821264
AT4G33467	Chr4:16101463-16102196	20.7134	1.33024	-3.96081	0.00055	0.00821264
AT4G35030	Chr4:16675527-16678206	14.8084	5.84403	-1.34138	0.00055	0.00821264
AT4G37310	Chr4:17555926-17558943	1.52364	5.57704	1.87198	0.00055	0.00821264
AT5G47500	Chr5:19270958-19272893	13.3373	3.79085	-1.81487	0.00055	0.00821264
AT1G10040	Chr1:3275890-3278697	5.21957	12.6951	1.28227	0.0006	0.00879857
AT1G13530	Chr1:4633739-4635129	18.744	6.87739	-1.44649	0.0006	0.00879857
AT1G22180	Chr1:7826288-7830392	28.6608	72.112	1.33116	0.0006	0.00879857
AT1G22230	Chr1:7849860-7851122	18.1943	7.45645	-1.28692	0.0006	0.00879857
AT1G22640	Chr1:8006194-8007428	46.7715	21.0613	-1.15104	0.0006	0.00879857
AT1G29600	Chr1:10343840-10346256	6.10144	1.11472	-2.45246	0.0006	0.00879857
AT1G51440	Chr1:19070912-19072694	13.6926	5.8727	-1.2213	0.0006	0.00879857
AT1G69930	Chr1:26337496-26338795	0.607532	28.1396	5.5335	0.0006	0.00879857
AT1G77510	Chr1:29126649-29129612	23.2218	47.9575	1.04628	0.0006	0.00879857
AT2G21050	Chr2:9034089-9036636	65.333	30.7246	-1.08842	0.0006	0.00879857
AT2G27035	Chr2:11535649-11536485	13.2763	1.65683	-3.00235	0.0006	0.00879857
AT3G14940	Chr3:5025237-5029710	21.241	46.5375	1.13154	0.0006	0.00879857
AT3G59880	Chr3:22120968-22121700	1.71436	11.8592	2.79026	0.0006	0.00879857
AT3G61440	Chr3:22735662-22738126	287.51	692.66	1.26854	0.0006	0.00879857
AT4G01700	Chr4:729860-733510	65.6628	219.296	1.73974	0.0006	0.00879857
AT4G13554	Chr4:7878184-7878561	2.63739	0	-9.99	0.0006	0.00879857
AT4G14680	Chr4:8413287-8415391	30.7421	75.5663	1.29752	0.0006	0.00879857
AT4G18640	Chr4:10259677-10263764	23.0877	10.7362	-1.10464	0.0006	0.00879857
AT4G23400	Chr4:12220742-12222371	259.948	120.251	-1.11218	0.0006	0.00879857
AT4G25835	Chr4:13136106-13137859	6.8425	2.29208	-1.57786	0.0006	0.00879857
AT4G36010	Chr4:17039062-17041141	18.4462	39.4441	1.09649	0.0006	0.00879857
AT5G38550	Chr5:15432780-15435779	4.33691	11.1417	1.36123	0.0006	0.00879857
AT5G44530	Chr5:17937688-17941646	6.41758	2.33407	-1.45918	0.0006	0.00879857
AT5G48485	Chr5:19646231-19646802	21.0517	54.3257	1.3677	0.0006	0.00879857
AT5G50450	Chr5:20543309-20544805	14.6883	5.63522	-1.38212	0.0006	0.00879857
AT1G16120	Chr1:5522638-5524983	5.50612	1.67435	-1.71743	0.00065	0.00940361
AT1G62540	Chr1:23151791-23155717	19.928	8.30096	-1.26345	0.00065	0.00940361
AT2G20816	Chr2:8962762-8963527	0	1.20964	9.99	0.00065	0.00940361
AT2G21130	Chr2:9055397-9056232	15.7594	39.3693	1.32086	0.00065	0.00940361
AT2G24180	Chr2:10281846-10285000	61.5196	132.678	1.10881	0.00065	0.00940361
AT2G29630	Chr2:12666831-12670311	6.99608	16.7263	1.2575	0.00065	0.00940361
AT2G36430	Chr2:15290203-15291763	7.94505	2.45647	-1.69347	0.00065	0.00940361
AT2G43120	Chr2:17927263-17928984	53.497	113.911	1.09038	0.00065	0.00940361
AT3G07720	Chr3:2465364-2467233	181.604	85.6358	-1.08451	0.00065	0.00940361
AT3G26550	Chr3:9746894-9749046	10.7859	4.11312	-1.39083	0.00065	0.00940361
AT4G08390	Chr4:5314904-5317456	43.9185	91.4771	1.05858	0.00065	0.00940361
AT4G14010	Chr4:8092832-8093382	430.532	201.586	-1.09472	0.00065	0.00940361
AT4G19970	Chr4:10818241-10825381	0.449292	4.33524	3.27039	0.00065	0.00940361
AT4G20260	Chr4:10940745-10943561	638.381	273.911	-1.22071	0.00065	0.00940361
AT4G32290	Chr4:15589673-15591164	36.3585	17.4109	-1.0623	0.00065	0.00940361
AT4G37720	Chr4:17718960-17719318	0	5.8215	9.99	0.00065	0.00940361
AT5G39890	Chr5:15974392-15976270	23.5354	61.4954	1.38565	0.00065	0.00940361
AT5G48180	Chr5:19540936-19542426	58.9533	28.1703	-1.0654	0.00065	0.00940361
AT5G67550	Chr5:26946753-26949161	4.86162	1.14875	-2.08137	0.00065	0.00940361
AT1G05770	Chr1:1725387-1726283	12.3151	2.98452	-2.04486	0.0007	0.0099509
AT1G30490	Chr1:10796134-10800961	24.6208	51.3512	1.06052	0.0007	0.0099509
AT1G32350	Chr1:11666976-11668690	0.435673	8.89153	4.35111	0.0007	0.0099509
AT1G35350	Chr1:12981250-12984583	3.86726	1.03169	-1.9063	0.0007	0.0099509
AT1G43790	Chr1:16575894-16576417	146.625	69.4482	-1.07812	0.0007	0.0099509
AT1G53180	Chr1:19831440-19832895	50.7088	23.9574	-1.08176	0.0007	0.0099509
AT1G73805	Chr1:27745426-27749178	8.55047	19.0984	1.15937	0.0007	0.0099509
AT1G74660	Chr1:28045638-28048195	111.681	52.5098	-1.08873	0.0007	0.0099509
AT1G78815	Chr1:29631742-29632745	38.835	81.8981	1.07647	0.0007	0.0099509
AT2G06050	Chr2:2359113-2362302	59.5014	136.026	1.19289	0.0007	0.0099509
AT2G19060	Chr2:8256999-8261985	5.51305	1.65057	-1.73989	0.0007	0.0099509
AT2G39518	Chr2:16495874-16497621	26.7089	9.9695	-1.42173	0.0007	0.0099509
AT2G45050	Chr2:18582871-18584083	11.4685	3.55065	-1.69152	0.0007	0.0099509
AT3G56980	Chr3:21086545-21087494	87.0665	40.3842	-1.10833	0.0007	0.0099509
AT4G14220	Chr4:8195880-8198562	17.2163	36.1483	1.07015	0.0007	0.0099509
AT4G21650	Chr4:11501197-11504678	34.8251	15.4816	-1.16957	0.0007	0.0099509
AT4G22810	Chr4:11984139-11985702	28.2443	13.31	-1.08545	0.0007	0.0099509
AT5G14510	Chr5:4677972-4679194	18.2288	6.99809	-1.38118	0.0007	0.0099509
AT5G22794	Chr5:7607862-7612984	5.6999	1.50437	-1.92178	0.0007	0.0099509
AT5G23810	Chr5:8028377-8030816	2.16188	7.0693	1.70928	0.0007	0.0099509
AT5G40100	Chr5:16039944-16047612	7.03396	2.03585	-1.78871	0.0007	0.0099509
AT5G40800	Chr5:16334809-16335628	27.7816	9.67081	-1.52242	0.0007	0.0099509
AT5G59305	Chr5:23923200-23923910	27.016	6.38096	-2.08197	0.0007	0.0099509
AT5G59520	Chr5:23991252-23992798	59.2899	28.5326	-1.05518	0.0007	0.0099509
AT5G65925	Chr5:26369044-26369751	28.327	10.0196	-1.49935	0.0007	0.0099509
AT1G56600	Chr1:21207536-21209596	35.7872	89.9983	1.33045	0.00075	0.0105154
AT1G62710	Chr1:23223873-23226916	26.8288	55.9044	1.05918	0.00075	0.0105154
AT1G67820	Chr1:25429852-25431564	6.76192	16.5262	1.28925	0.00075	0.0105154
AT1G78410	Chr1:29502581-29503241	2.34026	14.2117	2.60234	0.00075	0.0105154
AT2G30210	Chr2:12887445-12889874	74.2248	35.5326	-1.06276	0.00075	0.0105154
AT2G35780	Chr2:15037661-15040127	25.0845	10.7532	-1.22203	0.00075	0.0105154
AT2G47810	Chr2:19582749-19583618	9.31236	2.23149	-2.06114	0.00075	0.0105154
AT3G05160	Chr3:1453105-1457150	14.5833	6.11846	-1.25308	0.00075	0.0105154
AT3G14067	Chr3:4658197-4660784	73.25	33.5883	-1.12487	0.00075	0.0105154
AT3G45070	Chr3:16486282-16487349	31.401	14.1971	-1.14521	0.00075	0.0105154
AT4G35180	Chr4:16736756-16740465	1.53145	5.95962	1.96032	0.00075	0.0105154
AT5G09800	Chr5:3043011-3044413	2.50383	8.70886	1.79834	0.00075	0.0105154
AT5G16450	Chr5:5373882-5375999	54.465	112.723	1.04938	0.00075	0.0105154
AT5G22520	Chr5:7478929-7479527	6.18666	24.0165	1.9568	0.00075	0.0105154
AT5G28610	Chr5:10610958-10611446	96.2436	43.0559	-1.16048	0.00075	0.0105154
AT5G44400	Chr5:17886193-17888480	61.3533	131.053	1.09493	0.00075	0.0105154
AT5G45840	Chr5:18593804-18597995	4.63394	1.63722	-1.50099	0.00075	0.0105154
AT5G56980	Chr5:23056079-23057742	72.6075	33.5641	-1.1132	0.00075	0.0105154
AT5G64990	Chr5:25963400-25964838	2.0398	11.4858	2.49334	0.00075	0.0105154
AT5G66120	Chr5:26431375-26433778	77.7439	173.978	1.1621	0.00075	0.0105154
AT1G01380	Chr1:147152-147942	16.9642	43.9572	1.37361	0.0008	0.0111098
AT1G08560	Chr1:2709631-2710912	33.8452	15.5475	-1.12227	0.0008	0.0111098
AT1G68310	Chr1:25599490-25601463	32.6878	70.2773	1.10431	0.0008	0.0111098
AT2G23680	Chr2:10066162-10067455	8.71684	22.3437	1.35799	0.0008	0.0111098
AT2G33830	Chr2:14309483-14310351	7139.44	2265.3	-1.65611	0.0008	0.0111098
AT2G46890	Chr2:19266732-19268170	45.9284	20.936	-1.1334	0.0008	0.0111098
AT3G02120	Chr3:377096-377713	68.2808	28.3987	-1.26565	0.0008	0.0111098
AT3G15356	Chr3:5174401-5175469	44.3538	102.574	1.20954	0.0008	0.0111098
AT4G22230	Chr4:11762291-11762688	52.3766	8.70314	-2.58931	0.0008	0.0111098
AT4G34030	Chr4:16301178-16304099	54.7963	25.5369	-1.10149	0.0008	0.0111098
AT5G14880,AT5G14890	Chr5:4813989-4821808	63.5329	28.3616	-1.16356	0.0008	0.0111098
AT5G42930	Chr5:17210545-17214223	9.64685	21.641	1.16564	0.0008	0.0111098
AT5G48430	Chr5:19627711-19629163	67.4133	27.5678	-1.29005	0.0008	0.0111098
AT5G67030	Chr5:26753509-26757236	39.6723	17.9999	-1.14014	0.0008	0.0111098
AT1G02730	Chr1:594572-598657	11.8935	5.69273	-1.06298	0.00085	0.0116772
AT1G08320	Chr1:2621903-2627848	48.7166	23.1025	-1.07636	0.00085	0.0116772
AT1G52400	Chr1:19515142-19518411	12.7109	29.8564	1.23197	0.00085	0.0116772
AT1G70885	Chr1:26724924-26725233	109.162	39.5868	-1.46339	0.00085	0.0116772
AT3G05030	Chr3:1393295-1397458	8.94681	19.1418	1.09728	0.00085	0.0116772
AT3G12320	Chr3:3923734-3925465	24.7856	10.0358	-1.30435	0.00085	0.0116772
AT3G26650	Chr3:9795070-9797045	9.14665	22.3986	1.29209	0.00085	0.0116772
AT3G27770	Chr3:10284807-10287775	58.095	128.519	1.14549	0.00085	0.0116772
AT4G15490	Chr4:8852697-8854545	0.366168	3.47297	3.24559	0.00085	0.0116772
AT4G30340	Chr4:14838290-14841067	5.59872	12.9364	1.20827	0.00085	0.0116772
AT5G04200	Chr5:1153789-1155040	39.5565	17.6889	-1.16107	0.00085	0.0116772
AT5G05600	Chr5:1672119-1674739	29.5691	64.9716	1.13572	0.00085	0.0116772
AT5G16970	Chr5:5576167-5578075	2.03762	7.19516	1.82014	0.00085	0.0116772
AT5G62998,AT5G63000	Chr5:25279881-25281537	18.519	42.7341	1.20638	0.00085	0.0116772
AT5G63530	Chr5:25433153-25435834	30.5212	64.5284	1.08012	0.00085	0.0116772
AT5G66920	Chr5:26722822-26725626	65.1417	31.026	-1.0701	0.00085	0.0116772
AT1G23110	Chr1:8195775-8198331	0.927891	55.3125	5.89751	0.0009	0.0122734
AT1G72130	Chr1:27137180-27140536	19.8178	9.21909	-1.1041	0.0009	0.0122734
AT1G76470	Chr1:28689769-28691449	0.391168	84.5792	7.75637	0.0009	0.0122734
AT3G43250	Chr3:15216712-15217462	0.851733	34.3152	5.3323	0.0009	0.0122734
AT3G50980	Chr3:18941924-18942865	27.481	1.76436	-3.96122	0.0009	0.0122734
AT4G38390	Chr4:17975775-17978380	5.3876	1.41316	-1.93072	0.0009	0.0122734
AT4G39230	Chr4:18265884-18267829	27.8189	60.1077	1.11148	0.0009	0.0122734
AT5G01100	Chr5:34595-37948	7.70623	16.82	1.12608	0.0009	0.0122734
AT5G04470	Chr5:1266624-1267416	74.7204	36.2695	-1.04275	0.0009	0.0122734
AT5G43760	Chr5:17585762-17588597	97.525	46.0139	-1.0837	0.0009	0.0122734
AT5G65080	Chr5:25997503-26002465	3.0653	10.2198	1.73726	0.0009	0.0122734
AT1G09480	Chr1:3057974-3060661	7.81101	19.2464	1.30101	0.00095	0.0128015
AT1G30690	Chr1:10887606-10890332	51.451	23.8754	-1.10768	0.00095	0.0128015
AT1G45030.1	Chr1:17029223-17029595	2.25819	0	-9.99	0.00095	0.0128015
AT1G61560	Chr1:22708603-22712210	7.64638	17.3517	1.18223	0.00095	0.0128015
AT1G78990,AT1G78995	Chr1:29713342-29716111	19.7947	8.63133	-1.19746	0.00095	0.0128015
AT2G46800	Chr2:19237297-19239508	118.669	58.3833	-1.02331	0.00095	0.0128015
AT3G02540	Chr3:532807-536342	59.7611	28.3038	-1.07821	0.00095	0.0128015
AT3G02550	Chr3:536504-537998	117.016	296.968	1.3436	0.00095	0.0128015
AT3G18830	Chr3:6488861-6491273	77.6177	169.63	1.12793	0.00095	0.0128015
AT3G19615	Chr3:6814965-6815403	2.03232	29.0112	3.83541	0.00095	0.0128015
AT3G20260	Chr3:7064053-7066503	10.0079	4.32224	-1.21129	0.00095	0.0128015
[truncated: 709 more rows]

## Sheet: RAD
Gene ID	Locus	R_control FPKM	R_glyphosate FPKM	Log2(fold_change)	p_value	q_value
[truncated: 5,141 more rows]
