# Supplementary material for: Genome-wide expression analysis of vegetative organs during developmental and herbicide-induced whole plant senescence in Arabidopsis thaliana
Source: BMC Genomics. 2024 Jun 19;25:621. doi: 10.1186/s12864-024-10518-5 (PMC11188203; doi:10.1186/s12864-024-10518-5)
Supplement: Supplementary file 4 — Supplementary Material 4 [file 12864_2024_10518_MOESM4_ESM.xlsx]

## Sheet: Table S6
Term	Count	%	PValue	Genes	Fold Enrichment	Bonferroni
GO:0009733~response to auxin	12	7.74194	6.01322e-06	AT5G13930, AT3G09600, AT2G46830, AT3G55120, AT1G01060, AT1G56650, AT5G07990, AT4G38825, AT5G15310, AT2G22240, AT5G20820, AT4G38860	5.88828	0.00156222
GO:0080167~response to karrikin	8	5.16129	3.20512e-05	AT5G17050, AT3G55120, AT5G06980, AT3G61220, AT3G22840, AT1G10960, AT2G29980, AT1G66390	8.89375	0.00829881
GO:0007623~circadian rhythm	7	4.51613	6.01772e-05	AT2G46830, AT3G01060, AT1G01060, AT1G18330, AT5G17300, AT2G41310, AT3G12320	10.2691	0.0155248
GO:0009718~anthocyanin-containing compound biosynthetic process	4	2.58065	0.000295829	AT1G56650, AT5G42800, AT4G22880, AT5G54060	29.9579	0.0740424
GO:0071483~cellular response to blue light	3	1.93548	0.000710648	AT5G24120, AT1G75100, AT3G22840	71.15	0.168758
GO:0010114~response to red light	5	3.22581	0.000715567	AT3G27690, AT5G24120, AT2G40100, AT3G17040, AT2G46340	12.2672	0.169821
GO:0009753~response to jasmonic acid	7	4.51613	0.00079196	AT5G13930, AT3G09600, AT2G46830, AT1G01060, AT1G56650, AT5G15310, AT4G22880	6.38526	0.18616
GO:0055114~oxidation-reduction process	21	13.5484	0.000886647	AT1G62540, AT5G21100, AT4G25420, AT3G51240, AT2G29360, AT1G07180, AT2G28190, AT3G62950, AT4G35090, AT1G66130, AT4G22880, AT4G12980, AT3G61220, AT3G61880, AT5G07990, AT1G44446, AT3G46490, AT5G42800, AT1G23740, AT2G29980, AT1G75280	2.24684	0.205967
GO:0009723~response to ethylene	6	3.87097	0.00177167	AT3G09600, AT2G46830, AT1G01060, AT1G56650, AT1G18330, AT5G15310	6.88548	0.369374
GO:0009658~chloroplast organization	6	3.87097	0.00183534	AT2G34620, AT5G24120, AT1G44000, AT5G44190, AT3G56290, AT2G46340	6.8304	0.379746
GO:0009416~response to light stimulus	7	4.51613	0.00205987	AT2G05070, AT3G15570, AT2G28190, AT4G35090, AT3G60530, AT5G61270, AT2G29650	5.2984	0.414986
GO:0010218~response to far red light	4	2.58065	0.00483046	AT3G27690, AT5G24120, AT2G40100, AT2G46340	11.6163	0.716051
GO:0009739~response to gibberellin	5	3.22581	0.00509977	AT3G09600, AT4G25420, AT2G46830, AT1G01060, AT5G15310	7.18687	0.735346
GO:0009637~response to blue light	4	2.58065	0.00570716	AT3G27690, AT5G24120, AT2G40100, AT2G46340	10.9462	0.774201
GO:0009768~photosynthesis, light harvesting in photosystem I	3	1.93548	0.010174	AT3G27690, AT2G05070, AT2G40100	19.4045	0.929968
GO:0006355~regulation of transcription, DNA-templated	25	16.129	0.0111179	AT3G09600, AT5G24120, AT1G56650, AT3G56970, AT1G18330, AT5G15310, AT5G61270, AT1G66390, AT3G60390, AT2G46830, AT2G43500, AT5G06510, AT5G64170, AT2G34620, AT3G54500, AT5G43630, AT2G34720, AT5G17300, AT4G00050, AT3G47500, AT5G06980, AT1G73870, AT1G01060, AT2G41310, AT3G12320	1.67886	0.945353
GO:0015979~photosynthesis	5	3.22581	0.0159364	AT3G27690, AT2G05070, AT5G13630, AT2G40100, AT3G22840	5.1558	0.984653
GO:0045893~positive regulation of transcription, DNA-templated	6	3.87097	0.0180955	AT2G46830, AT5G24120, AT1G73870, AT3G60530, AT5G44190, AT3G56290	3.93456	0.99133
GO:0009813~flavonoid biosynthetic process	5	3.22581	0.0187608	AT5G13930, AT3G51240, AT5G17050, AT3G55120, AT5G07990	4.9069	0.992731
GO:0042754~negative regulation of circadian rhythm	2	1.29032	0.0207756	AT2G46830, AT1G01060	94.8667	0.99574
GO:0009751~response to salicylic acid	5	3.22581	0.0233047	AT3G09600, AT2G46830, AT1G01060, AT5G15310, AT2G32690	4.59032	0.997825
GO:0048575~short-day photoperiodism, flowering	2	1.29032	0.0276052	AT4G25420, AT2G46340	71.15	0.99931
GO:0008654~phospholipid biosynthetic process	3	1.93548	0.0331464	AT4G39800, AT1G73600, AT2G22240	10.4122	0.999844
GO:0015995~chlorophyll biosynthetic process	3	1.93548	0.0346478	AT5G13630, AT3G59400, AT1G44446	10.1643	0.999896
GO:0006351~transcription, DNA-templated	21	13.5484	0.037591	AT5G64170, AT3G09600, AT3G54500, AT2G34720, AT1G56650, AT3G56970, AT1G18330, AT5G44190, AT5G17300, AT4G00050, AT5G61270, AT1G66390, AT3G60390, AT2G46830, AT3G47500, AT5G06980, AT1G01060, AT2G43500, AT5G06510, AT2G41310, AT3G12320	1.58446	0.999953
GO:0018298~protein-chromophore linkage	3	1.93548	0.0393065	AT3G27690, AT2G05070, AT2G40100	9.48667	0.99997
GO:0006021~inositol biosynthetic process	2	1.29032	0.0411229	AT4G39800, AT2G22240	47.4333	0.999982
GO:0010264~myo-inositol hexakisphosphate biosynthetic process	2	1.29032	0.0544541	AT4G39800, AT2G22240	35.575	1
GO:0071486~cellular response to high light intensity	2	1.29032	0.0544541	AT2G28190, AT3G22840	35.575	1
GO:0009409~response to cold	6	3.87097	0.05847	AT2G46830, AT1G01060, AT4G35090, AT5G20630, AT3G22840, AT1G23740	2.85552	1
GO:0006811~ion transport	3	1.93548	0.0619297	AT5G49740, AT1G58520, AT1G19450	7.36034	1
GO:0010224~response to UV-B	3	1.93548	0.0676532	AT5G13930, AT3G51240, AT3G55120	6.99836	1
GO:0034599~cellular response to oxidative stress	3	1.93548	0.0735443	AT5G57345, AT2G28190, AT1G66330	6.67031	1
GO:0031540~regulation of anthocyanin biosynthetic process	2	1.29032	0.0805673	AT5G13930, AT1G56650	23.7167	1
GO:0048574~long-day photoperiodism, flowering	2	1.29032	0.0805673	AT2G46830, AT1G01060	23.7167	1
GO:0019430~removal of superoxide radicals	2	1.29032	0.0805673	AT1G56650, AT2G28190	23.7167	1
GO:0046686~response to cadmium ion	6	3.87097	0.0913996	AT3G09600, AT2G46830, AT1G01060, AT1G18330, AT5G15310, AT1G75280	2.49649	1
GO:0010380~regulation of chlorophyll biosynthetic process	2	1.29032	0.0933542	AT5G44190, AT3G22840	20.3286	1

## Sheet: Table S7
Term	Count	%	PValue	Genes	Fold Enrichment	Bonferroni
GO:0009651~response to salt stress	6	11.5385	0.00178537	AT1G10370, AT2G20880, AT5G02020, AT5G25980, AT5G49450, AT1G03220	6.55218	0.145512
GO:0006541~glutamine metabolic process	3	5.76923	0.00187813	AT1G30820, AT3G47340, AT5G65010	45.3037	0.152471
GO:0070981~L-asparagine biosynthetic process	2	3.84615	0.00550398	AT3G47340, AT5G65010	352.362	0.384726
GO:0006529~asparagine biosynthetic process	2	3.84615	0.00915695	AT3G47340, AT5G65010	211.417	0.55493
GO:0009267~cellular response to starvation	2	3.84615	0.0109786	AT3G49620, AT5G49450	176.181	0.621468
GO:0006952~defense response	5	9.61538	0.0316028	AT5G06870, AT1G66100, AT5G24780, AT1G70830, AT2G26020	4.01628	0.940747
GO:0034220~ion transmembrane transport	2	3.84615	0.0502412	AT2G37180, AT1G01620	37.7531	0.989286
GO:0050832~defense response to fungus	4	7.69231	0.052873	AT3G59930, AT1G15010, AT5G64120, AT2G26020	4.5564	0.991607
GO:0009992~cellular water homeostasis	2	3.84615	0.0658634	AT2G37180, AT1G01620	28.5699	0.99751
GO:0009407~toxin catabolic process	2	3.84615	0.0812361	AT1G10370, AT1G17180	22.9801	0.999422

## Sheet: Table S8
Term	Count	%	PValue	Genes	Fold Enrichment	Bonferroni
GO:0009664~plant-type cell wall organization	5	7.69231	9.03513e-05	AT3G03670, AT3G28550, AT5G64100, AT5G17820, AT1G23720	20.7434	0.0106053
GO:0071732~cellular response to nitric oxide	3	4.61538	0.00121581	AT3G12900, AT4G19690, AT3G25190	56.6296	0.133725
GO:0071369~cellular response to ethylene stimulus	3	4.61538	0.00205915	AT3G12900, AT4G19690, AT3G25190	43.5612	0.215909
GO:0055072~iron ion homeostasis	3	4.61538	0.00311159	AT4G19690, AT3G56980, AT1G01580	35.3935	0.307702
GO:0071281~cellular response to iron ion	3	4.61538	0.00482906	AT3G12900, AT4G19690, AT3G25190	28.3148	0.435158
GO:0032973~amino acid export	2	3.07692	0.0103394	AT4G08290, AT4G08300	188.765	0.706655
GO:0015675~nickel cation transport	2	3.07692	0.0103394	AT4G19690, AT5G03570	188.765	0.706655
GO:0043090~amino acid import	2	3.07692	0.0154698	AT4G08290, AT4G08300	125.844	0.841136
GO:0055114~oxidation-reduction process	9	13.8462	0.0200742	AT3G03670, AT3G12900, AT4G13310, AT1G01580, AT2G19800, AT5G64100, AT1G77330, AT5G17820, AT3G13610	2.55472	0.908631
GO:0080144~amino acid homeostasis	2	3.07692	0.0205742	AT4G08290, AT4G08300	94.3827	0.913972
GO:0010106~cellular response to iron ion starvation	2	3.07692	0.0205742	AT3G56980, AT5G03570	94.3827	0.913972
GO:0042744~hydrogen peroxide catabolic process	3	4.61538	0.0223704	AT3G03670, AT5G64100, AT5G17820	12.7258	0.930725
GO:0006826~iron ion transport	2	3.07692	0.0307053	AT4G19690, AT5G03570	62.9218	0.974777
GO:0006979~response to oxidative stress	4	6.15385	0.0396398	AT3G03670, AT1G52200, AT5G64100, AT5G17820	5.18942	0.991543
GO:0070413~trehalose metabolism in response to stress	2	3.07692	0.0531265	AT1G78090, AT1G23870	35.9553	0.998406
GO:0005992~trehalose biosynthetic process	2	3.07692	0.0629278	AT1G78090, AT1G23870	30.2024	0.999533

## Sheet: Table S9
Term	Count	%	PValue	Genes	Fold Enrichment	Bonferroni
GO:0009414~response to water deprivation	32	6.51731	9.06035e-15	AT3G05640, AT2G39800, AT5G40390, AT5G52310, AT5G66400, AT5G15970, AT1G12610, AT2G38750, AT1G52400, AT5G59320, AT5G06530, AT1G02205, AT5G10230, AT3G50970, AT1G20450, AT5G59220, AT1G08920, AT4G27410, AT2G29130, AT5G52300, AT3G02480, AT5G24030, AT2G17840, AT5G15960, AT2G38760, AT4G34240, AT5G37500, AT1G43160, AT5G06760, AT3G14440, AT1G20440, AT5G05410	5.73446	4.26059e-12
GO:0009737~response to abscisic acid	34	6.92464	3.72407e-12	AT2G39800, AT5G40390, AT3G05880, AT5G25610, AT5G52310, AT2G15970, AT5G26000, AT5G66400, AT5G15970, AT2G38750, AT5G14920, AT1G52400, AT5G59320, AT2G46830, AT3G50970, AT1G20450, AT5G59220, AT1G08920, AT3G48360, AT5G52050, AT4G27410, AT5G52300, AT5G25980, AT2G17840, AT5G15960, AT4G05100, AT4G22200, AT4G34240, AT5G37500, AT1G43160, AT4G18010, AT1G20440, AT2G47770, AT5G37260	4.31449	1.74284e-09
GO:0009753~response to jasmonic acid	17	3.46232	9.54729e-08	AT1G21910, AT2G34600, AT5G18860, AT5G24780, AT5G24770, AT4G05100, AT4G22880, AT5G13930, AT5G64900, AT5G37500, AT1G43160, AT2G46830, AT5G60890, AT3G16470, AT2G26690, AT3G48360, AT5G37260	5.44842	4.46803e-05
GO:0009651~response to salt stress	29	5.90631	5.20478e-07	AT2G39800, AT5G25610, AT2G16005, AT5G52310, AT5G26000, AT1G12610, AT1G16850, AT2G38750, AT5G14920, AT1G52400, AT2G46830, AT3G16470, AT5G10230, AT4G35985, AT1G08920, AT3G48360, AT2G32860, AT5G52300, AT5G25980, AT1G06040, AT5G24030, AT2G17840, AT4G05100, AT2G38760, AT4G23670, AT1G43160, AT5G28510, AT2G47770, AT5G37260	2.99571	0.000243554
GO:0009409~response to cold	22	4.48065	6.72424e-07	AT3G05880, AT5G52300, AT5G52310, AT2G17840, AT5G15970, AT5G15960, AT3G26744, AT2G38750, AT2G38760, AT5G37500, AT1G01120, AT1G43160, AT2G46830, AT5G06760, AT5G10230, AT3G16470, AT4G35985, AT1G20440, AT3G50970, AT1G20450, AT4G37610, AT3G48360	3.67873	0.000314645
GO:0071555~cell wall organization	22	4.48065	1.47876e-06	AT1G32170, AT2G32990, AT1G60590, AT4G03210, AT1G13250, AT2G06850, AT4G25810, AT1G64760, AT4G28250, AT5G26670, AT1G24170, AT4G02290, AT1G68560, AT2G36870, AT1G10640, AT4G30280, AT2G27500, AT1G23480, AT5G09870, AT4G37800, AT1G70090, AT4G13340	3.503	0.000691819
GO:0010411~xyloglucan metabolic process	9	1.83299	1.51625e-06	AT1G32170, AT4G30280, AT4G03210, AT2G06850, AT4G25810, AT4G37800, AT3G62720, AT1G68560, AT2G36870	10.7137	0.000709356
GO:0002213~defense response to insect	6	1.222	1.56092e-05	AT5G14180, AT5G60890, AT5G25980, AT3G48520, AT5G24770, AT5G26000	17.6461	0.00727853
GO:0006857~oligopeptide transport	9	1.83299	5.42971e-05	AT1G22570, AT3G45700, AT1G22550, AT1G72140, AT2G37900, AT3G47960, AT3G45680, AT3G54140, AT2G26690	6.71605	0.0250916
GO:0009611~response to wounding	14	2.85132	0.000188179	AT2G34600, AT5G18860, AT5G52310, AT5G24770, AT4G22880, AT2G20340, AT5G13930, AT5G64900, AT1G43160, AT1G01470, AT3G16470, AT3G48520, AT2G26690, AT3G48360	3.5174	0.0843086
GO:0019762~glucosinolate catabolic process	6	1.222	0.000340672	AT1G52400, AT2G32860, AT5G25980, AT5G26000, AT5G28510, AT3G16400	9.6769	0.147397
GO:0009631~cold acclimation	7	1.42566	0.000510712	AT2G15970, AT5G66400, AT5G15960, AT1G20440, AT3G50970, AT1G20450, AT4G12470	6.86237	0.212644
GO:0005975~carbohydrate metabolic process	19	3.86965	0.000896208	AT5G67460, AT5G40390, AT1G60590, AT2G28470, AT2G32860, AT4G33810, AT1G64760, AT5G25980, AT5G26000, AT3G62740, AT2G36870, AT1G10640, AT1G52400, AT4G08160, AT4G36360, AT2G27500, AT5G28510, AT3G52840, AT5G55180	2.43577	0.342699
GO:0080003~thalianol metabolic process	3	0.610998	0.00117473	AT5G47990, AT5G48010, AT5G48000	49.9973	0.423107
GO:0042546~cell wall biogenesis	7	1.42566	0.00122178	AT1G32170, AT4G30280, AT4G03210, AT2G06850, AT4G25810, AT4G37800, AT2G36870	5.83302	0.435684
GO:0009415~response to water	4	0.814664	0.00151486	AT5G66400, AT1G20440, AT3G50970, AT1G20450	16.6658	0.508107
GO:0006970~response to osmotic stress	9	1.83299	0.00311334	AT1G43160, AT3G14440, AT5G06760, AT5G52310, AT5G15970, AT5G15960, AT1G20440, AT2G47770, AT2G38750	3.68833	0.767604
GO:0007623~circadian rhythm	8	1.62933	0.00328113	AT4G02630, AT2G46830, AT5G52310, AT2G17840, AT3G48100, AT3G48360, AT5G37260, AT3G57040	4.12349	0.78521
GO:0055114~oxidation-reduction process	42	8.55397	0.00367036	AT2G39800, AT5G44410, AT1G62570, AT4G25700, AT2G34490, AT1G32100, AT1G31710, AT1G14730, AT1G02205, AT5G66920, AT3G48520, AT4G13290, AT4G33420, AT1G78490, AT4G19230, AT1G61720, AT4G04830, AT1G14520, AT1G62540, AT2G29130, AT5G42580, AT5G47990, AT4G34900, AT4G04810, AT2G19900, AT3G26330, AT1G01190, AT2G38240, AT5G48000, AT1G13710, AT4G22880, AT1G30730, AT4G39510, AT4G12330, AT4G34240, AT2G46960, AT4…	1.57886	0.821093
GO:0009269~response to desiccation	4	0.814664	0.00801885	AT2G39800, AT5G25610, AT1G01470, AT5G52310	9.52329	0.976901
GO:0044550~secondary metabolite biosynthetic process	9	1.83299	0.00870394	AT4G12330, AT5G42580, AT5G47990, AT3G26330, AT4G13290, AT1G01190, AT1G13710, AT2G46660, AT4G37410	3.10328	0.983282
GO:0035428~hexose transmembrane transport	5	1.01833	0.00881772	AT3G05165, AT1G30220, AT5G27350, AT4G16480, AT1G08920	6.09723	0.984156
GO:0009751~response to salicylic acid	9	1.83299	0.0126901	AT3G50060, AT1G43160, AT2G46830, AT1G21910, AT3G02885, AT2G40000, AT4G37610, AT3G48360, AT5G37260	2.90307	0.997463
GO:0046323~glucose import	5	1.01833	0.0131495	AT3G05165, AT1G30220, AT5G27350, AT4G16480, AT1G08920	5.43449	0.99796
GO:0045493~xylan catabolic process	3	0.610998	0.0160627	AT1G68560, AT3G10740, AT1G02640	14.9992	0.999489
GO:0051603~proteolysis involved in cellular protein catabolic process	7	1.42566	0.0171591	AT2G22990, AT4G11320, AT4G11310, AT5G50260, AT3G48350, AT5G08260, AT1G20850	3.39787	0.999697
GO:0000271~polysaccharide biosynthetic process	4	0.814664	0.0178282	AT1G13250, AT1G24170, AT3G62720, AT1G70090	7.14247	0.999779
GO:0009826~unidimensional cell growth	7	1.42566	0.0267487	AT3G45970, AT2G06850, AT3G45960, AT4G28250, AT3G23090, AT4G38400, AT5G54380	3.07001	0.999997
GO:0042538~hyperosmotic salinity response	5	1.01833	0.02687	AT2G39800, AT3G05880, AT3G14440, AT5G52310, AT5G24770	4.38573	0.999997
GO:0009828~plant-type cell wall loosening	4	0.814664	0.0345955	AT3G45970, AT3G45960, AT4G28250, AT4G38400	5.55526	1
GO:0009664~plant-type cell wall organization	6	1.222	0.0355097	AT2G41480, AT3G45960, AT4G28250, AT2G26330, AT4G33420, AT4G38400	3.29653	1
GO:0043086~negative regulation of catalytic activity	5	1.01833	0.0369657	AT4G15750, AT2G01610, AT1G62770, AT5G62350, AT5G62360	3.96804	1
GO:0006855~drug transmembrane transport	5	1.01833	0.0511512	AT1G61890, AT4G29140, AT5G17700, AT5G52050, AT4G15230	3.57124	1
GO:0009607~response to biotic stimulus	4	0.814664	0.0540633	AT2G01530, AT1G70890, AT1G70830, AT2G17430	4.65091	1
GO:0048838~release of seed from dormancy	2	0.407332	0.0586585	AT1G07430, AT4G19230	33.3315	1
GO:0005986~sucrose biosynthetic process	3	0.610998	0.0595307	AT5G40390, AT5G11110, AT1G73370	7.49959	1
GO:0010119~regulation of stomatal movement	4	0.814664	0.0604079	AT1G52400, AT1G51140, AT5G25980, AT5G26000	4.4442	1
GO:0016051~carbohydrate biosynthetic process	4	0.814664	0.0670836	AT1G13250, AT3G15350, AT1G24170, AT1G70090	4.25509	1
GO:0000160~phosphorelay signal transduction system	4	0.814664	0.0813857	AT5G62920, AT1G67710, AT3G48100, AT3G57040	3.92136	1
GO:0050832~defense response to fungus	15	3.05499	0.0831827	AT2G34930, AT1G64195, AT1G52400, AT1G75830, AT1G01470, AT1G02205, AT5G09440, AT2G26330, AT1G20440, AT4G30650, AT3G50970, AT5G52020, AT2G22240, AT4G19230, AT4G12470	1.61629	1
GO:0042542~response to hydrogen peroxide	4	0.814664	0.0928988	AT5G05410, AT4G37610, AT2G22240, AT3G48360	3.7035	1
GO:0009625~response to insect	3	0.610998	0.0942706	AT1G52400, AT5G24770, AT5G26000	5.76892	1
GO:0030245~cellulose catabolic process	3	0.610998	0.0942706	AT2G32990, AT4G02290, AT1G70710	5.76892	1
GO:0050982~detection of mechanical stimulus	2	0.407332	0.0958448	AT1G53470, AT3G14810	19.9989	1
GO:0010623~programmed cell death involved in cell development	2	0.407332	0.0958448	AT5G50260, AT1G20850	19.9989	1
GO:0006369~termination of RNA polymerase II transcription	2	0.407332	0.0958448	AT1G66500, AT5G43620	19.9989	1
GO:0009738~abscisic acid-activated signaling pathway	8	1.62933	0.0962851	AT1G52400, AT2G18470, AT5G52300, AT5G25980, AT5G26000, AT4G18010, AT3G18040, AT3G48360	2.05117	1

## Sheet: Table S10
Term	Count	%	PValue	Genes	Fold Enrichment	Bonferroni
GO:0015979~photosynthesis	82	2.17334	5.46513e-33	AT4G27600, AT1G55480, AT1G61520, AT2G05070, AT1G30380, AT3G54890, AT2G06520, AT1G67740, AT3G54050, AT3G21055, AT4G27440, AT4G09650, AT5G45040, AT1G15820, AT2G30790, AT5G64040, AT1G19150, AT1G17050, AT1G45474, AT1G78510, AT1G08520, AT1G76570, AT1G76450, AT2G05100, AT1G74470, AT5G54190, AT3G47470, AT2G20260, AT5G54270, AT1G79040, AT1G03630, AT3G05410, AT4G02770, AT4G18480, AT5G23120, AT5G23440, AT2…	4.04124	9.33444e-30
GO:0009416~response to light stimulus	73	1.9348	1.25617e-15	AT1G67900, AT5G25830, AT1G55480, AT2G05070, AT4G08920, AT4G31820, AT3G60530, AT4G26150, AT4G20130, AT4G34250, AT5G57660, AT4G14400, AT1G20090, AT1G60950, AT5G04530, AT5G54270, AT2G34640, AT5G18570, AT3G26490, AT3G26650, AT3G02380, AT5G49730, AT5G67385, AT2G39730, AT1G66180, AT5G28490, AT3G19850, AT4G36240, AT1G01120, AT2G16280, AT5G56860, AT5G35220, AT2G26710, AT5G04140, AT1G43560, AT3G15570, AT1…	2.64085	2.08589e-12
GO:0009658~chloroplast organization	56	1.48423	2.72357e-15	AT5G22640, AT1G32080, AT5G23730, AT3G52750, AT2G31840, AT1G09340, AT5G44190, AT3G19570, AT4G14605, AT4G20130, AT3G62910, AT3G54090, AT2G47940, AT3G46740, AT1G49510, AT4G39460, AT2G24060, AT5G18570, AT5G19620, AT3G02380, AT4G25910, AT1G11750, AT1G11870, AT2G20570, AT5G35220, AT5G13770, AT4G01800, AT1G62750, AT5G17790, AT1G63680, AT5G44650, AT5G24120, AT4G23940, AT3G57180, AT3G56290, AT3G63140, AT5…	3.04689	4.74065e-12
GO:0009735~response to cytokinin	65	1.72277	5.69756e-12	AT1G61520, AT3G04790, AT5G49720, AT1G30260, AT5G46290, AT3G54050, AT4G26150, AT2G18300, AT4G09650, AT3G57040, AT1G69040, AT5G35630, AT3G62030, AT3G46740, AT1G78630, AT3G15360, AT5G09660, AT5G40950, AT1G05850, AT4G16420, AT4G33680, AT1G73060, AT2G20260, AT1G79040, AT4G02530, AT1G67710, AT3G02180, AT4G18480, AT5G23120, AT3G26450, AT3G25520, AT5G16710, AT3G25920, AT1G69690, AT1G20020, AT3G47620, AT1…	2.41569	9.73142e-09
GO:0009637~response to blue light	29	0.768619	4.83543e-11	AT3G27690, AT4G08920, AT3G54890, AT5G24120, AT3G28860, AT4G18390, AT2G36910, AT4G40060, AT4G10340, AT1G19150, AT5G38420, AT1G08540, AT1G76570, AT2G05100, AT1G05630, AT2G34640, AT3G08940, AT1G10120, AT1G66840, AT5G28490, AT5G38410, AT2G40100, AT1G42550, AT3G45780, AT5G38430, AT5G38150, AT5G01530, AT5G58140, AT1G29910	3.79292	8.2589e-08
GO:0009768~photosynthesis, light harvesting in photosystem I	18	0.477074	8.37614e-11	AT1G08380, AT3G08940, AT3G27690, AT1G61520, AT2G05070, AT3G54890, AT1G15820, AT1G19150, AT4G10340, AT3G61470, AT1G45474, AT2G40100, AT1G76570, AT2G05100, AT3G47470, AT5G01530, AT1G29910, AT5G54270	5.56454	1.43065e-07
GO:0010207~photosystem II assembly	15	0.397562	3.63175e-09	AT5G51545, AT5G24120, AT1G71500, AT5G48790, AT5G66570, AT2G20890, AT1G54500, AT4G10340, AT1G03600, AT4G35250, AT3G15095, AT5G35220, AT1G05385, AT1G73060, AT3G50820	5.66759	6.20301e-06
GO:0009734~auxin-activated signaling pathway	60	1.59025	7.08854e-09	AT2G33860, AT3G23030, AT2G46530, AT4G38850, AT4G35020, AT1G29500, AT5G63310, AT2G01420, AT1G04240, AT5G43700, AT3G13980, AT4G16340, AT4G14560, AT2G33310, AT2G17800, AT2G38120, AT3G61830, AT1G30330, AT2G42580, AT4G29080, AT5G12440, AT2G01950, AT1G29430, AT1G04550, AT1G73590, AT2G22670, AT4G14550, AT5G18060, AT1G56150, AT3G23050, AT4G26610, AT3G28860, AT3G54430, AT2G36910, AT1G29450, AT1G29490, AT3…	2.14772	1.21072e-05
GO:0007623~circadian rhythm	38	1.00716	1.14347e-08	AT1G10470, AT5G25830, AT3G58850, AT4G08920, AT1G09340, AT3G01060, AT1G18330, AT3G21890, AT5G15850, AT4G26150, AT3G57040, AT3G19720, AT3G63140, AT2G46830, AT4G13930, AT3G46780, AT3G48100, AT5G12050, AT3G06080, AT4G32890, AT4G02630, AT3G56480, AT3G22231, AT5G17300, AT4G38960, AT1G69690, AT4G36240, AT5G56860, AT4G15248, AT4G15920, AT1G01060, AT3G45780, AT5G02120, AT2G41310, AT4G37930, AT3G12320, AT5…	2.66435	1.95302e-05
GO:0010027~thylakoid membrane organization	22	0.58309	4.11339e-08	AT5G18570, AT2G34860, AT1G35680, AT5G24314, AT3G24590, AT2G30170, AT1G65260, AT4G20130, AT3G62910, AT5G08050, AT2G20890, AT4G14870, AT1G28530, AT1G50250, AT1G74730, AT5G35220, AT3G61320, AT2G28800, AT3G47450, AT1G44575, AT2G07050, AT2G45770	3.64937	7.02543e-05
GO:0015995~chlorophyll biosynthetic process	22	0.58309	7.08775e-08	AT3G56940, AT4G18480, AT2G40400, AT3G59400, AT3G03710, AT4G27440, AT5G08280, AT4G27430, AT2G40490, AT5G13630, AT3G48730, AT4G25080, AT1G08520, AT3G51820, AT5G45930, AT2G20180, AT1G74470, AT1G44446, AT1G58290, AT5G54190, AT1G03630, AT3G14930	3.56248	0.000121051
GO:0007169~transmembrane receptor protein tyrosine kinase signaling pathway	44	1.16618	1.0365e-07	AT2G27060, AT4G20270, AT3G02130, AT5G46330, AT5G43020, AT2G36570, AT4G23740, AT1G25320, AT1G53730, AT3G17840, AT1G75820, AT2G42290, AT5G63410, AT3G14350, AT3G08680, AT5G51560, AT3G51740, AT4G18640, AT2G45340, AT3G57830, AT1G12460, AT3G49670, AT3G03770, AT5G16590, AT5G67280, AT1G68400, AT1G31420, AT5G67200, AT1G48480, AT5G65700, AT5G10020, AT2G26730, AT2G01950, AT1G72300, AT2G01210, AT4G36180, AT1…	2.30191	0.000177019
GO:0010114~response to red light	26	0.689107	1.6806e-07	AT1G10470, AT5G67030, AT3G27690, AT4G08920, AT3G54890, AT5G24120, AT2G37640, AT4G10340, AT1G19150, AT2G02950, AT5G38420, AT3G48100, AT1G08540, AT2G05100, AT2G34640, AT3G08940, AT2G29090, AT1G69530, AT3G17040, AT5G28490, AT5G38410, AT2G40100, AT5G38430, AT5G01530, AT4G14690, AT1G29910	3.04877	0.000287006
GO:0032544~plastid translation	11	0.291545	2.30109e-07	AT3G63140, AT2G39140, AT1G09340, AT1G79850, AT2G33800, AT5G54600, AT2G38140, AT3G62910, AT3G56910, AT3G63190, AT1G68590	6.23434	0.00039295
GO:0018298~protein-chromophore linkage	22	0.58309	3.17893e-07	AT3G08940, AT3G27690, AT1G61520, AT2G05070, AT4G08920, AT3G54890, AT1G15820, AT1G19150, AT4G10340, AT3G61470, AT1G45474, AT2G47590, AT2G40100, AT3G45780, AT5G02120, AT1G76570, AT2G05100, AT3G47470, AT5G01530, AT1G29910, AT5G54270, AT5G58140	3.32498	0.000542814
GO:0010218~response to far red light	23	0.609594	3.87609e-07	AT2G34640, AT3G08940, AT3G27690, AT4G08920, AT3G54890, AT5G24120, AT3G28860, AT1G14920, AT5G28490, AT1G19150, AT4G10340, AT2G02950, AT5G38420, AT5G38410, AT2G40100, AT5G38430, AT1G76570, AT2G01570, AT2G05100, AT1G02340, AT5G01530, AT4G14690, AT1G29910	3.19235	0.000661816
GO:0007017~microtubule-based process	16	0.424066	4.78798e-07	AT5G44340, AT5G20110, AT5G19770, AT5G23860, AT5G62690, AT3G60740, AT4G27360, AT1G04820, AT4G14960, AT4G38950, AT5G62700, AT1G75780, AT4G15930, AT5G12250, AT1G20010, AT2G29550	4.18529	0.000817453
GO:0009773~photosynthetic electron transport in photosystem I	12	0.318049	1.44637e-06	AT1G15980, AT1G55370, AT2G46820, AT1G64770, AT1G55670, AT2G05620, AT3G54050, AT4G09650, AT1G18730, AT2G01590, AT4G22890, AT5G64040	5.10083	0.00246735
GO:0080167~response to karrikin	41	1.08667	1.4963e-06	AT5G17050, AT3G55120, AT3G17609, AT1G50900, AT1G17200, AT3G02870, AT3G60290, AT1G74670, AT5G63810, AT5G57785, AT5G66920, AT5G64620, AT3G47470, AT4G14440, AT3G52360, AT4G30400, AT1G06040, AT5G25460, AT4G03280, AT5G08050, AT1G30530, AT1G10960, AT3G43800, AT2G47930, AT5G05270, AT3G47600, AT3G44450, AT3G19450, AT5G06980, AT5G62210, AT5G64410, AT1G70000, AT5G51550, AT4G31870, AT1G80530, AT1G07440, AT1…	2.17848	0.00255243
GO:0007018~microtubule-based movement	25	0.662603	5.87248e-06	AT1G63640, AT1G12430, AT5G47820, AT3G23670, AT3G16060, AT4G38950, AT2G47500, AT3G45850, AT5G06670, AT5G55520, AT5G10470, AT3G20150, AT2G28620, AT5G23910, AT4G21270, AT3G51150, AT3G49650, AT3G50240, AT5G66310, AT5G65460, AT4G26660, AT1G18370, AT4G27180, AT1G21730, AT4G14330	2.65668	0.0099801
GO:0009826~unidimensional cell growth	36	0.954148	1.02131e-05	AT2G35620, AT2G39700, AT2G03090, AT3G03220, AT2G40610, AT5G19530, AT5G49720, AT4G28250, AT1G68530, AT2G18300, AT2G37640, AT4G39400, AT3G19820, AT1G20190, AT1G75500, AT1G75780, AT5G60880, AT2G28620, AT3G50660, AT2G06850, AT1G30570, AT1G69530, AT1G31420, AT3G54180, AT1G21270, AT5G28490, AT5G05690, AT1G72300, AT3G18000, AT3G48430, AT5G39860, AT3G29030, AT2G28950, AT4G38400, AT3G23090, AT5G54380	2.14772	0.0172928
GO:0006633~fatty acid biosynthetic process	39	1.03366	1.04146e-05	AT4G30950, AT5G16240, AT1G68530, AT5G57800, AT5G15530, AT5G46290, AT1G32440, AT1G67560, AT3G55360, AT2G34770, AT4G34250, AT1G49430, AT5G05580, AT2G38040, AT1G02205, AT4G22756, AT2G47240, AT4G13050, AT5G04530, AT1G60810, AT1G64400, AT5G47630, AT5G16390, AT1G62640, AT5G52920, AT5G63380, AT3G11170, AT1G01120, AT2G16280, AT1G25450, AT2G15090, AT1G52670, AT2G28630, AT2G43710, AT5G35360, AT1G14290, AT3…	2.07221	0.0176309
GO:0009765~photosynthesis, light harvesting	10	0.265041	1.28707e-05	AT1G19150, AT4G10340, AT1G61520, AT5G47110, AT3G54890, AT2G40100, AT3G47470, AT5G01530, AT5G57030, AT5G54270	5.23162	0.0217434
GO:0009733~response to auxin	71	1.88179	1.29671e-05	AT4G00880, AT3G09600, AT2G33860, AT3G23030, AT5G15310, AT4G38850, AT4G36110, AT1G29500, AT1G04240, AT5G43700, AT3G50410, AT4G16420, AT4G34770, AT4G14560, AT3G53250, AT2G33310, AT3G28910, AT2G38120, AT1G30330, AT2G37030, AT2G37630, AT2G34680, AT1G19830, AT5G13930, AT4G29080, AT2G21220, AT1G74840, AT1G29430, AT1G70000, AT1G04550, AT5G02840, AT2G22670, AT2G47750, AT4G14550, AT4G32880, AT5G18060, AT4…	1.6651	0.0219044
GO:0071555~cell wall organization	73	1.9348	6.01259e-05	AT5G44670, AT4G20170, AT3G24480, AT1G60590, AT3G06770, AT5G49720, AT4G28250, AT1G11545, AT5G47780, AT5G45280, AT1G64390, AT3G62110, AT2G46930, AT1G23480, AT5G13000, AT5G65730, AT5G03760, AT1G08200, AT1G75680, AT3G15720, AT2G32540, AT3G56000, AT1G13250, AT5G42100, AT4G02290, AT1G68560, AT4G02130, AT2G35650, AT1G02730, AT1G53000, AT3G44990, AT5G09870, AT4G18670, AT4G39350, AT4G31590, AT5G58480, AT2…	1.58115	0.0976006
GO:0009409~response to cold	70	1.85529	6.87627e-05	AT4G24770, AT3G02130, AT1G61520, AT3G54890, AT1G05140, AT1G09340, AT3G17390, AT3G54050, AT4G28210, AT4G09650, AT3G23830, AT2G38750, AT2G37220, AT3G16690, AT1G45474, AT5G61410, AT2G37190, AT1G50460, AT5G04530, AT3G47470, AT1G55490, AT4G02330, AT3G26650, AT1G05690, AT2G01918, AT5G06290, AT4G25470, AT2G39730, AT3G23700, AT1G17610, AT2G38760, AT3G08920, AT4G10030, AT3G11170, AT1G01120, AT3G61470, AT2…	1.59223	0.110816
GO:0019253~reductive pentose-phosphate cycle	11	0.291545	0.000207101	AT1G32060, AT3G26650, AT5G38420, AT3G04790, AT5G38410, AT3G54050, AT1G12900, AT5G38430, AT1G42970, AT3G55800, AT1G56190	3.74061	0.297961
GO:0008356~asymmetric cell division	9	0.238537	0.000281718	AT4G37650, AT5G03150, AT5G60880, AT3G54220, AT1G14580, AT1G46264, AT3G48750, AT2G37630, AT1G80080	4.37214	0.381985
GO:0009739~response to gibberellin	29	0.768619	0.000354335	AT3G09600, AT5G17490, AT2G14900, AT4G23060, AT5G15230, AT2G45900, AT5G15310, AT2G37640, AT5G14920, AT1G22690, AT3G11280, AT1G74670, AT1G49010, AT2G46830, AT4G36410, AT4G24540, AT2G31730, AT3G28910, AT1G69530, AT1G14920, AT2G37630, AT1G26960, AT5G07690, AT3G47620, AT1G74840, AT1G70000, AT1G01060, AT5G61420, AT5G02840	1.99224	0.454096
GO:0042335~cuticle development	13	0.344553	0.000446837	AT1G64670, AT1G68530, AT5G57800, AT3G55360, AT1G27950, AT2G26910, AT1G01120, AT3G43720, AT2G16280, AT2G20300, AT1G02205, AT1G25450, AT2G26250	3.04877	0.533906
GO:0048366~leaf development	34	0.90114	0.000447368	AT4G18390, AT1G13260, AT3G49500, AT2G37860, AT2G34010, AT4G39400, AT3G17185, AT1G01030, AT2G22840, AT5G28640, AT5G05620, AT1G04020, AT1G14280, AT3G47450, AT2G24060, AT5G41920, AT4G37740, AT1G56180, AT2G46870, AT1G11130, AT3G50660, AT3G54220, AT2G42600, AT3G61970, AT4G14713, AT1G30210, AT2G31070, AT4G37650, AT5G64630, AT1G19220, AT3G15030, AT3G14940, AT3G48430, AT2G42200	1.8499	0.534329
GO:0009958~positive gravitropism	14	0.371058	0.000461454	AT3G28860, AT5G50375, AT2G36910, AT1G70940, AT2G38120, AT5G64770, AT4G24670, AT4G35020, AT2G01940, AT2G02950, AT4G16515, AT4G37590, AT3G20130, AT4G16340	2.88532	0.545404
GO:0010196~nonphotochemical quenching	7	0.185529	0.000563988	AT4G10340, AT1G74730, AT4G03280, AT1G44575, AT1G56500, AT5G08050, AT1G15820	5.28975	0.618469
GO:0046620~regulation of organ growth	8	0.212033	0.000588789	AT1G29500, AT1G29430, AT1G29440, AT1G29450, AT1G29460, AT5G27780, AT4G29140, AT1G29490	4.53407	0.634302
GO:0009926~auxin polar transport	19	0.503578	0.000760823	AT3G28860, AT5G19530, AT2G36910, AT1G29450, AT1G29460, AT1G70940, AT2G38120, AT5G27780, AT1G23080, AT1G29490, AT1G53700, AT5G13930, AT1G29500, AT5G55540, AT1G29430, AT1G29440, AT2G01420, AT1G77690, AT1G73590	2.30752	0.727463
GO:0010025~wax biosynthetic process	11	0.291545	0.000841058	AT1G49430, AT1G01120, AT1G02205, AT4G13840, AT5G37300, AT1G68530, AT5G57800, AT5G62470, AT3G55360, AT2G47240, AT1G51500	3.2527	0.762392
GO:0009645~response to low light intensity stimulus	6	0.159025	0.00110688	AT1G61520, AT3G61470, AT3G54890, AT2G06850, AT1G45474, AT3G47470	5.82952	0.849168
GO:0010236~plastoquinone biosynthetic process	6	0.159025	0.00110688	AT3G11945, AT1G17050, AT3G63410, AT1G78510, AT1G60600, AT5G09820	5.82952	0.849168
GO:0000226~microtubule cytoskeleton organization	12	0.318049	0.00128934	AT4G14960, AT2G01910, AT3G55005, AT5G55230, AT1G20090, AT2G38720, AT3G60740, AT3G60840, AT1G01510, AT4G26760, AT4G09550, AT1G27920	2.91476	0.889597
GO:0071482~cellular response to light stimulus	8	0.212033	0.00194623	AT2G30170, AT1G07180, AT1G64860, AT5G03650, AT3G53920, AT1G08540, AT1G68010, AT2G36990	3.88634	0.964114
GO:0010206~photosystem II repair	8	0.212033	0.00194623	AT1G03600, AT2G47940, AT4G18370, AT5G39830, AT1G50250, AT1G54780, AT1G75690, AT1G05385	3.88634	0.964114
GO:0009741~response to brassinosteroid	13	0.344553	0.00232062	AT4G02330, AT3G50660, AT2G40400, AT1G13260, AT1G30570, AT5G26230, AT4G08950, AT3G57180, AT4G34160, AT2G26710, AT3G48430, AT5G39860, AT5G54380	2.60042	0.981093
GO:0040008~regulation of growth	27	0.715611	0.0025202	AT1G56150, AT3G58850, AT2G18300, AT3G62910, AT1G65380, AT4G38850, AT3G57190, AT3G61880, AT2G47220, AT2G42870, AT1G78370, AT5G18030, AT5G15160, AT1G10120, AT1G61795, AT1G53700, AT3G26618, AT1G26540, AT2G26710, AT5G39860, AT2G47790, AT1G26945, AT2G47230, AT5G18080, AT2G46660, AT5G18060, AT1G03300	1.81812	0.986566
GO:0035066~positive regulation of histone acetylation	6	0.159025	0.00259358	AT4G21070, AT1G74840, AT1G19000, AT1G70000, AT1G04020, AT4G16420	5.10083	0.988152
GO:0045454~cell redox homeostasis	37	0.980652	0.00305108	AT5G15230, AT1G67740, AT5G18600, AT3G62950, AT4G35090, AT3G62930, AT5G16400, AT1G32760, AT3G02730, AT5G06470, AT5G06430, AT3G15360, AT4G15690, AT1G21540, AT2G47880, AT2G41680, AT1G64500, AT3G52960, AT3G54660, AT3G58620, AT3G21460, AT1G35620, AT2G30540, AT1G56500, AT5G06290, AT2G42580, AT1G53300, AT1G21350, AT1G43560, AT1G03680, AT1G06830, AT4G15660, AT2G41330, AT3G26060, AT4G15680, AT3G11630, AT3…	1.62349	0.994588
GO:0010020~chloroplast fission	9	0.238537	0.00356991	AT5G42480, AT3G19720, AT3G52750, AT1G63680, AT2G36250, AT4G23940, AT5G46290, AT3G19180, AT5G53280	3.22158	0.997776
GO:0019252~starch biosynthetic process	12	0.318049	0.00441469	AT5G19220, AT5G51820, AT5G24300, AT1G32900, AT3G01180, AT5G04360, AT1G66430, AT5G03650, AT1G11720, AT3G55800, AT5G39790, AT1G03310	2.55041	0.999478
GO:0045489~pectin biosynthetic process	12	0.318049	0.00441469	AT3G25140, AT3G02350, AT1G02720, AT1G13250, AT5G65810, AT3G58790, AT3G49720, AT1G24170, AT5G47780, AT4G02130, AT5G06700, AT2G33570	2.55041	0.999478
GO:0034220~ion transmembrane transport	11	0.291545	0.00479988	AT2G36830, AT2G45960, AT2G37170, AT3G53420, AT2G37180, AT2G16850, AT4G17340, AT4G23400, AT2G39010, AT1G01620, AT4G35100	2.67186	0.99973
GO:0000038~very long-chain fatty acid metabolic process	8	0.212033	0.00495638	AT4G34250, AT1G01120, AT2G16280, AT2G15090, AT1G25450, AT1G68530, AT2G26250, AT2G34770	3.40055	0.999794
GO:0009767~photosynthetic electron transport chain	8	0.212033	0.00495638	AT1G08380, AT5G66190, AT5G49740, AT1G14150, AT2G01918, AT4G03280, AT1G60950, AT3G01440	3.40055	0.999794
GO:0000910~cytokinesis	6	0.159025	0.00513058	AT2G01910, AT5G55230, AT2G38720, AT3G60840, AT4G26760, AT1G27920	4.53407	0.999847
GO:0009992~cellular water homeostasis	13	0.344553	0.00513214	AT2G36830, AT3G53420, AT2G16850, AT4G23400, AT2G39010, AT1G21270, AT2G45960, AT2G37170, AT3G16240, AT2G37180, AT4G17340, AT1G01620, AT4G35100	2.38958	0.999847
GO:0010143~cutin biosynthetic process	9	0.238537	0.00519205	AT1G49430, AT5G23940, AT4G00400, AT5G04660, AT1G64670, AT3G48720, AT3G10570, AT2G47240, AT1G01610	3.0605	0.999862
GO:0019464~glycine decarboxylation via glycine cleavage system	5	0.132521	0.00544661	AT2G26080, AT1G32470, AT2G35370, AT4G37930, AT4G33010	5.66759	0.999911
GO:0045038~protein import into chloroplast thylakoid membrane	5	0.132521	0.00544661	AT2G20890, AT2G28800, AT5G03940, AT2G47450, AT2G45770	5.66759	0.999911
GO:0010411~xyloglucan metabolic process	14	0.371058	0.00569924	AT4G03210, AT1G65310, AT2G06850, AT3G06550, AT4G02500, AT1G11545, AT1G68560, AT2G36870, AT3G23730, AT1G10550, AT1G70230, AT5G65730, AT3G44990, AT4G14130	2.26703	0.999942
GO:0009638~phototropism	8	0.212033	0.00736926	AT3G15540, AT4G08920, AT2G02950, AT3G45780, AT1G14280, AT2G30520, AT5G04190, AT5G58140	3.20052	0.999997
GO:0009099~valine biosynthetic process	8	0.212033	0.00736926	AT1G50110, AT3G19710, AT3G49680, AT3G58610, AT3G05190, AT3G48560, AT3G23940, AT5G16290	3.20052	0.999997
GO:0000911~cytokinesis by cell plate formation	13	0.344553	0.00817762	AT4G00100, AT5G50375, AT2G30410, AT5G18700, AT3G60740, AT4G26760, AT5G55230, AT2G35190, AT1G18370, AT1G50240, AT5G10470, AT5G05620, AT3G48750	2.26703	0.999999
GO:0006810~transport	69	1.82878	0.00828109	AT5G21430, AT1G15980, AT2G35800, AT1G34065, AT2G33820, AT2G37460, AT4G23400, AT3G01440, AT1G18730, AT4G18205, AT2G45960, AT5G04770, AT5G13120, AT5G64840, AT1G43650, AT4G39460, AT2G47220, AT4G35100, AT5G43750, AT1G33440, AT1G30690, AT1G14140, AT1G72820, AT2G39010, AT1G13730, AT3G56160, AT5G13930, AT2G21540, AT2G26910, AT1G74880, AT4G39710, AT5G62730, AT3G20240, AT3G28080, AT4G17340, AT2G47230, AT1…	1.34463	0.999999
GO:0018026~peptidyl-lysine monomethylation	6	0.159025	0.00902688	AT1G14030, AT3G07670, AT3G56570, AT2G18850, AT4G20130, AT3G55080	4.08066	1
GO:0006353~DNA-templated transcription, termination	7	0.185529	0.0104138	AT5G55580, AT1G06190, AT4G38160, AT4G26370, AT4G14605, AT2G41550, AT5G54180	3.40055	1
GO:0009097~isoleucine biosynthetic process	7	0.185529	0.0104138	AT1G50110, AT3G49680, AT3G58610, AT5G21060, AT3G48560, AT3G23940, AT5G16290	3.40055	1
GO:0051301~cell division	46	1.21919	0.0104772	AT2G29680, AT5G67270, AT1G63680, AT4G03270, AT3G60630, AT1G57820, AT3G21870, AT1G74930, AT5G43080, AT3G50070, AT3G63120, AT4G09160, AT1G72150, AT1G46480, AT4G33260, AT5G06150, AT1G01370, AT1G70210, AT1G76310, AT1G47210, AT2G26760, AT2G45160, AT1G22530, AT4G21270, AT5G48600, AT5G67260, AT1G80370, AT1G08560, AT3G25100, AT1G30690, AT1G15570, AT5G17620, AT5G61480, AT5G65420, AT5G22370, AT2G20635, AT2…	1.4351	1
GO:0009853~photorespiration	15	0.397562	0.0109895	AT1G12550, AT1G32080, AT2G35370, AT1G68010, AT2G13360, AT1G70580, AT5G36700, AT3G10160, AT5G38420, AT5G04140, AT5G38410, AT5G38430, AT4G17360, AT5G36790, AT4G37930	2.04033	1
GO:0010021~amylopectin biosynthetic process	5	0.132521	0.0112329	AT5G24300, AT3G01180, AT5G03650, AT1G11720, AT1G03310	4.85793	1
GO:0042549~photosystem II stabilization	5	0.132521	0.0112329	AT5G01920, AT1G71500, AT5G66570, AT3G50820, AT2G30570	4.85793	1
GO:0090391~granum assembly	4	0.106016	0.0112917	AT1G28530, AT1G74730, AT1G50900, AT5G08050	6.8011	1
GO:0009828~plant-type cell wall loosening	12	0.318049	0.0117609	AT2G39700, AT2G03090, AT1G20190, AT3G03220, AT1G73360, AT2G40610, AT4G28250, AT1G69530, AT3G29030, AT2G28950, AT2G37640, AT4G38400	2.26703	1
GO:0042127~regulation of cell proliferation	10	0.265041	0.0120921	AT1G11130, AT5G67260, AT2G36985, AT4G34160, AT4G21070, AT1G04020, AT4G14713, AT4G16420, AT3G50070, AT4G37750	2.51893	1
GO:0006334~nucleosome assembly	17	0.45057	0.0131291	AT3G50690, AT1G07790, AT3G53730, AT5G22880, AT1G14900, AT5G10400, AT5G65360, AT3G45930, AT5G59970, AT1G01370, AT5G64630, AT3G46320, AT2G28740, AT5G10390, AT1G09200, AT1G07820, AT5G59690	1.89539	1
GO:0008152~metabolic process	60	1.59025	0.0133311	AT2G30150, AT1G31070, AT5G23530, AT5G17050, AT3G06650, AT3G59420, AT2G34590, AT1G69040, AT1G49430, AT2G45600, AT5G05860, AT1G77060, AT1G01610, AT1G78270, AT2G43100, AT4G14440, AT4G29710, AT3G55710, AT1G67830, AT3G56040, AT2G30200, AT2G39570, AT3G21760, AT1G56500, AT1G30530, AT2G39850, AT1G49660, AT4G34260, AT5G05870, AT3G14240, AT2G03730, AT2G26870, AT3G50740, AT4G34980, AT2G41250, AT5G59130, AT4…	1.34675	1
GO:0018208~peptidyl-proline modification	9	0.238537	0.0134581	AT4G39710, AT5G45680, AT1G18170, AT4G26555, AT1G20810, AT3G10060, AT1G73655, AT4G19830, AT2G43560	2.6613	1
GO:0042254~ribosome biogenesis	32	0.848131	0.0140729	AT1G64510, AT3G09500, AT3G17170, AT3G15190, AT5G14320, AT1G29070, AT3G28900, AT3G55280, AT1G52300, AT2G37190, AT3G47450, AT3G27160, AT5G46420, AT2G36620, AT3G06680, AT3G04920, AT1G32990, AT5G47190, AT5G65220, AT3G25520, AT4G02790, AT3G55170, AT2G20450, AT1G48350, AT5G60670, AT1G48630, AT3G44890, AT4G17560, AT3G20260, AT1G75350, AT4G34620, AT5G53070	1.53264	1
GO:0009630~gravitropism	12	0.318049	0.0145654	AT2G19690, AT3G15540, AT2G01940, AT3G23050, AT5G35220, AT3G54220, AT3G20130, AT1G70940, AT1G05630, AT1G73590, AT1G68130, AT1G53700	2.20576	1
GO:0046855~inositol phosphate dephosphorylation	6	0.159025	0.0145675	AT1G31190, AT2G43900, AT1G05470, AT4G39120, AT1G05630, AT3G02870	3.70969	1
GO:0009642~response to light intensity	6	0.159025	0.0145675	AT3G62030, AT1G34000, AT1G10522, AT5G16400, AT1G02340, AT3G02730	3.70969	1
GO:0006833~water transport	6	0.159025	0.0145675	AT2G36830, AT2G45960, AT2G37170, AT3G53420, AT3G16240, AT1G01620	3.70969	1
GO:0006949~syncytium formation	7	0.185529	0.0152304	AT2G39700, AT2G03090, AT2G40610, AT4G28250, AT1G69530, AT2G28950, AT2G37640	3.17385	1
GO:0043085~positive regulation of catalytic activity	7	0.185529	0.0152304	AT1G43560, AT3G15360, AT3G59400, AT1G03680, AT5G16400, AT3G02730, AT2G41680	3.17385	1
GO:0000413~protein peptidyl-prolyl isomerization	14	0.371058	0.0155189	AT3G01480, AT5G45680, AT1G20810, AT2G36130, AT1G73655, AT4G39710, AT3G62030, AT1G18170, AT3G10060, AT5G13120, AT1G74070, AT4G19830, AT3G15520, AT2G43560	2.02586	1
GO:0042538~hyperosmotic salinity response	16	0.424066	0.0155489	AT5G17490, AT1G16920, AT5G67450, AT5G44650, AT4G30996, AT5G49720, AT1G14920, AT5G65010, AT1G74520, AT1G69700, AT3G04290, AT4G32410, AT2G01570, AT5G01410, AT4G33000, AT5G58140	1.90908	1
GO:0055114~oxidation-reduction process	224	5.93692	0.015885	AT5G67030, AT4G04840, AT5G16240, AT3G26300, AT1G66130, AT4G00360, AT1G31710, AT5G05580, AT2G45400, AT5G06430, AT5G35790, AT5G56490, AT1G22430, AT5G54190, AT4G04830, AT3G53130, AT3G26650, AT3G52960, AT3G50660, AT5G49730, AT3G25560, AT1G17650, AT5G63580, AT3G11170, AT1G20020, AT3G19450, AT1G50450, AT5G04140, AT5G52100, AT3G48430, AT2G05990, AT5G23310, AT1G07180, AT1G65860, AT3G26320, AT1G71500, AT5…	1.14545	1
GO:0019684~photosynthesis, light reaction	8	0.212033	0.0197019	AT1G06680, AT3G61320, AT5G23440, AT4G12800, AT5G52100, AT3G01440, AT5G66570, AT3G50820	2.72044	1
GO:0009082~branched-chain amino acid biosynthetic process	8	0.212033	0.0197019	AT1G50110, AT3G49680, AT3G58610, AT3G58990, AT3G48560, AT3G23940, AT2G43100, AT5G16290	2.72044	1
GO:0045962~positive regulation of development, heterochronic	5	0.132521	0.0198723	AT3G15030, AT4G18390, AT1G30210, AT2G31070, AT5G08070	4.25069	1
GO:0015977~carbon fixation	5	0.132521	0.0198723	AT2G42600, AT5G38420, AT5G38410, AT3G14940, AT5G38430	4.25069	1
GO:0006631~fatty acid metabolic process	16	0.424066	0.0211832	AT1G64400, AT3G55120, AT1G08550, AT4G22300, AT4G00360, AT5G66230, AT1G49430, AT2G45970, AT5G05270, AT1G53520, AT4G22305, AT2G43710, AT2G47240, AT1G21540, AT4G15440, AT3G10520	1.84437	1
GO:0048229~gametophyte development	7	0.185529	0.0213948	AT3G49670, AT5G65700, AT3G25100, AT1G18370, AT3G48750, AT5G17410, AT3G54710	2.97548	1
GO:0010192~mucilage biosynthetic process	6	0.159025	0.021996	AT2G35620, AT5G22740, AT1G76880, AT5G09870, AT3G46550, AT2G22900	3.40055	1
GO:0006783~heme biosynthetic process	6	0.159025	0.021996	AT2G40490, AT2G30390, AT2G20180, AT1G58290, AT5G08280, AT3G14930	3.40055	1
GO:0006468~protein phosphorylation	150	3.97562	0.0229755	AT4G02420, AT5G46330, AT2G30390, AT4G01330, AT5G18700, AT5G46570, AT1G11300, AT5G56890, AT3G18750, AT1G54820, AT1G53730, AT3G08680, AT5G01020, AT3G51740, AT2G44830, AT2G31010, AT5G16590, AT3G49670, AT3G56760, AT5G24010, AT3G25560, AT1G30570, AT1G31420, AT4G29990, AT2G16750, AT4G02010, AT1G51940, AT3G54180, AT2G18890, AT2G01830, AT2G23200, AT5G10020, AT1G72300, AT2G01950, AT4G20940, AT3G09780, AT3…	1.1726	1
GO:0051726~regulation of cell cycle	19	0.503578	0.0250058	AT5G67260, AT2G29680, AT1G80370, AT1G15570, AT1G07370, AT4G03270, AT5G65420, AT3G21870, AT3G50070, AT5G43080, AT3G63120, AT4G34160, AT5G06150, AT1G76310, AT1G70210, AT1G44110, AT1G47210, AT2G26760, AT2G44740	1.70028	1
GO:0032259~methylation	43	1.13968	0.0250938	AT3G27230, AT1G13860, AT3G28460, AT1G69526, AT3G05100, AT1G33170, AT3G53140, AT1G69523, AT2G43920, AT1G69520, AT1G29790, AT1G29470, AT1G73600, AT3G01660, AT3G21950, AT3G60910, AT5G06050, AT4G36470, AT4G29590, AT1G73320, AT1G23360, AT1G48600, AT2G43200, AT5G40830, AT4G14360, AT2G34300, AT1G76090, AT2G43910, AT5G63100, AT5G65860, AT5G10620, AT3G63250, AT5G04060, AT3G15530, AT3G63410, AT3G18000, AT3…	1.37947	1
GO:2000904~regulation of starch metabolic process	4	0.106016	0.0251458	AT2G01940, AT5G40870, AT1G42430, AT1G68130	5.44088	1
GO:2001141~regulation of RNA biosynthetic process	4	0.106016	0.0251458	AT5G24120, AT1G64860, AT3G53920, AT1G08540	5.44088	1
GO:0051513~regulation of monopolar cell growth	4	0.106016	0.0251458	AT5G15580, AT3G02170, AT1G18620, AT1G74160	5.44088	1
GO:0009067~aspartate family amino acid biosynthetic process	4	0.106016	0.0251458	AT5G14060, AT4G19710, AT1G31230, AT5G21060	5.44088	1
GO:0071554~cell wall organization or biogenesis	11	0.291545	0.0255652	AT4G23790, AT1G01430, AT1G60790, AT2G40160, AT2G30900, AT2G14530, AT3G54260, AT4G01080, AT3G06080, AT2G42570, AT3G62390	2.13749	1
GO:0030036~actin cytoskeleton organization	8	0.212033	0.025892	AT1G71790, AT5G18410, AT2G38440, AT1G42550, AT3G25500, AT2G34150, AT3G12110, AT1G29170	2.5909	1
GO:0006636~unsaturated fatty acid biosynthetic process	8	0.212033	0.025892	AT5G05580, AT3G11170, AT1G06080, AT1G06360, AT4G30950, AT2G43710, AT3G15850, AT2G29980	2.5909	1
GO:0032502~developmental process	17	0.45057	0.0271993	AT2G30280, AT2G34620, AT3G58850, AT1G62150, AT4G14605, AT3G55240, AT4G09620, AT3G57180, AT2G36000, AT1G26210, AT5G64950, AT4G38160, AT1G21150, AT2G42870, AT5G54180, AT4G37740, AT3G53900	1.7518	1
GO:0043622~cortical microtubule organization	9	0.238537	0.0286544	AT5G55230, AT3G06030, AT2G22125, AT5G64740, AT3G53760, AT5G49720, AT2G20190, AT2G28620, AT3G23090	2.35423	1
GO:0009831~plant-type cell wall modification involved in multidimensional cell growth	9	0.238537	0.0286544	AT2G39700, AT2G03090, AT1G20190, AT3G03220, AT2G40610, AT3G29030, AT2G28950, AT1G10550, AT2G37640	2.35423	1
GO:0030422~production of siRNA involved in RNA interference	7	0.185529	0.029045	AT4G15950, AT4G20910, AT2G27040, AT2G32940, AT3G49500, AT2G40030, AT3G43920	2.80045	1
GO:0009089~lysine biosynthetic process via diaminopimelate	7	0.185529	0.029045	AT5G14060, AT2G44040, AT4G19710, AT5G52100, AT1G31230, AT5G21060, AT4G33680	2.80045	1
GO:0006342~chromatin silencing	10	0.265041	0.0301923	AT2G38810, AT2G30280, AT2G27040, AT3G54560, AT2G32940, AT1G54690, AT2G36490, AT1G51060, AT3G48670, AT4G27230	2.1939	1
GO:0031047~gene silencing by RNA	13	0.344553	0.0306271	AT1G31290, AT3G49250, AT2G30280, AT1G13790, AT5G43990, AT1G04050, AT3G49500, AT3G22430, AT3G43920, AT1G15910, AT4G36270, AT4G36280, AT3G48670	1.92205	1
GO:0007155~cell adhesion	6	0.159025	0.031503	AT3G25140, AT2G35860, AT3G11700, AT3G46550, AT1G52030, AT5G06390	3.13897	1
GO:0060918~auxin transport	6	0.159025	0.031503	AT1G69160, AT4G08920, AT1G54200, AT3G28860, AT5G12050, AT3G13980	3.13897	1
GO:0009854~oxidative photosynthetic carbon pathway	5	0.132521	0.0316656	AT1G12550, AT3G14150, AT3G14420, AT1G68010, AT3G14415	3.77839	1
GO:2000033~regulation of seed dormancy process	5	0.132521	0.0316656	AT5G56780, AT5G17490, AT5G45830, AT2G01570, AT1G14920	3.77839	1
GO:0009648~photoperiodism	5	0.132521	0.0316656	AT1G72630, AT4G35900, AT4G35090, AT1G17455, AT2G37860	3.77839	1
GO:0007020~microtubule nucleation	5	0.132521	0.0316656	AT2G01910, AT5G55230, AT3G53760, AT5G05620, AT5G17410	3.77839	1
GO:0009772~photosynthetic electron transport in photosystem II	5	0.132521	0.0316656	AT4G04640, AT1G60600, AT4G09650, AT4G01050, AT2G45770	3.77839	1
GO:0010067~procambium histogenesis	5	0.132521	0.0316656	AT5G62940, AT1G46480, AT1G05470, AT5G61480, AT4G32880	3.77839	1
GO:0007067~mitotic nuclear division	20	0.530082	0.0339248	AT4G21270, AT5G67270, AT2G38720, AT5G17620, AT2G20635, AT3G60840, AT2G34680, AT4G26760, AT3G54180, AT5G35520, AT4G33270, AT2G01910, AT5G55230, AT4G34160, AT5G06150, AT5G63920, AT4G33260, AT3G48750, AT2G20190, AT1G27920	1.61931	1
GO:0030244~cellulose biosynthetic process	13	0.344553	0.035807	AT2G35620, AT2G32540, AT5G49720, AT1G31420, AT1G02730, AT5G05170, AT2G22125, AT5G64740, AT5G09870, AT4G39350, AT4G32410, AT1G05850, AT5G06700	1.88116	1
GO:0061077~chaperone-mediated protein folding	10	0.265041	0.0366986	AT4G39710, AT5G45680, AT1G18170, AT4G26555, AT1G20810, AT4G13830, AT3G10060, AT1G73655, AT4G19830, AT2G43560	2.12534	1
GO:0010075~regulation of meristem growth	7	0.185529	0.038292	AT4G20270, AT3G49670, AT5G65700, AT4G08920, AT5G03150, AT3G06020, AT1G13710	2.64487	1
GO:0010205~photoinhibition	6	0.159025	0.0432192	AT1G50250, AT4G30950, AT1G67740, AT3G15850, AT5G66570, AT3G50820	2.91476	1
GO:0010380~regulation of chlorophyll biosynthetic process	6	0.159025	0.0432192	AT2G20570, AT5G56860, AT5G44190, AT4G26150, AT4G14690, AT2G41680	2.91476	1
GO:0000902~cell morphogenesis	9	0.238537	0.0436607	AT1G11130, AT5G22310, AT1G71790, AT1G50660, AT1G20090, AT3G11590, AT5G15310, AT5G41620, AT2G46250	2.18607	1
GO:0009742~brassinosteroid mediated signaling pathway	15	0.397562	0.0439331	AT3G02110, AT3G58850, AT5G26230, AT3G05800, AT2G18300, AT5G46570, AT3G57180, AT4G39400, AT2G42580, AT1G19350, AT2G01950, AT5G39860, AT3G50750, AT2G42870, AT5G54380	1.72909	1
GO:0009902~chloroplast relocation	4	0.106016	0.0448451	AT3G25690, AT1G64500, AT1G42550, AT5G58140	4.53407	1
GO:0019676~ammonia assimilation cycle	4	0.106016	0.0448451	AT5G35630, AT5G64290, AT5G12860, AT5G04140	4.53407	1
GO:0006021~inositol biosynthetic process	4	0.106016	0.0448451	AT1G31190, AT4G39800, AT4G39120, AT3G02870	4.53407	1
GO:0071483~cellular response to blue light	4	0.106016	0.0448451	AT5G24120, AT1G75100, AT4G14690, AT2G36990	4.53407	1
GO:0042372~phylloquinone biosynthetic process	5	0.132521	0.0467581	AT1G60550, AT1G23360, AT1G60600, AT1G68890, AT1G30520	3.40055	1
GO:0009088~threonine biosynthetic process	5	0.132521	0.0467581	AT5G14060, AT4G19710, AT1G72810, AT1G31230, AT5G21060	3.40055	1
GO:0048437~floral organ development	5	0.132521	0.0467581	AT1G11130, AT4G20270, AT3G49670, AT5G65700, AT1G13710	3.40055	1
GO:0006306~DNA methylation	8	0.212033	0.051975	AT3G49250, AT2G30280, AT2G27040, AT2G32940, AT2G36490, AT3G48670, AT2G40030, AT4G19020	2.26703	1
GO:0009903~chloroplast avoidance movement	8	0.212033	0.051975	AT1G66840, AT1G75100, AT5G10470, AT1G42550, AT3G45780, AT5G38150, AT5G65460, AT2G40480	2.26703	1
GO:0010305~leaf vascular tissue pattern formation	9	0.238537	0.052799	AT1G11130, AT2G32010, AT2G42580, AT4G20910, AT3G54720, AT2G01950, AT5G55540, AT1G05470, AT2G32280	2.11069	1
GO:0009090~homoserine biosynthetic process	3	0.0795123	0.0584452	AT4G19710, AT1G31230, AT5G21060	6.8011	1
GO:0033506~glucosinolate biosynthetic process from homomethionine	3	0.0795123	0.0584452	AT1G50110, AT1G65860, AT4G12030	6.8011	1
GO:0071258~cellular response to gravity	3	0.0795123	0.0584452	AT1G04820, AT4G14960, AT5G19770	6.8011	1
GO:1900871~chloroplast mRNA modification	3	0.0795123	0.0584452	AT3G20930, AT5G17790, AT1G47580	6.8011	1
GO:1902326~positive regulation of chlorophyll biosynthetic process	3	0.0795123	0.0584452	AT4G17600, AT5G47110, AT3G57180	6.8011	1
GO:0042550~photosystem I stabilization	3	0.0795123	0.0584452	AT1G55670, AT3G11670, AT1G68890	6.8011	1
GO:0009833~plant-type primary cell wall biogenesis	7	0.185529	0.0618649	AT5G05170, AT2G32540, AT2G22125, AT5G64740, AT5G09870, AT4G39350, AT4G32410	2.38039	1
GO:0009904~chloroplast accumulation movement	7	0.185529	0.0618649	AT1G66840, AT1G75100, AT5G10470, AT3G45780, AT5G38150, AT5G65460, AT2G40480	2.38039	1
GO:0032543~mitochondrial translation	7	0.185529	0.0618649	AT5G38290, AT5G16140, AT3G25660, AT1G48520, AT1G18440, AT4G34620, AT4G04350	2.38039	1
GO:0009740~gibberellic acid mediated signaling pathway	17	0.45057	0.062469	AT2G36830, AT5G17490, AT5G15160, AT2G14900, AT5G15230, AT4G26150, AT2G18300, AT1G14920, AT5G14920, AT1G22690, AT1G74670, AT5G56860, AT5G39860, AT3G10185, AT2G20180, AT2G01570, AT1G79460	1.58382	1
GO:0000160~phosphorelay signal transduction system	13	0.344553	0.0626825	AT1G10470, AT1G67710, AT2G17820, AT3G57040, AT2G01830, AT5G62920, AT1G19050, AT2G01760, AT5G35750, AT3G45780, AT3G48100, AT2G41310, AT5G58140	1.73361	1
GO:0016246~RNA interference	5	0.132521	0.0651527	AT4G15950, AT1G50055, AT5G08185, AT3G17185, AT3G49500	3.09141	1
GO:0016123~xanthophyll biosynthetic process	4	0.106016	0.0700542	AT5G67030, AT1G31800, AT3G03710, AT5G57030	3.88634	1
GO:0010158~abaxial cell fate specification	4	0.106016	0.0700542	AT2G33860, AT5G60450, AT2G45190, AT4G00180	3.88634	1
GO:0048497~maintenance of floral organ identity	4	0.106016	0.0700542	AT1G17920, AT5G46880, AT1G05230, AT4G04890	3.88634	1
GO:0009107~lipoate biosynthetic process	4	0.106016	0.0700542	AT4G31050, AT5G23440, AT1G47578, AT1G04640	3.88634	1
GO:0010929~positive regulation of auxin mediated signaling pathway	4	0.106016	0.0700542	AT1G69160, AT1G54200, AT5G12050, AT3G13980	3.88634	1
GO:0044209~AMP salvage	4	0.106016	0.0700542	AT3G09820, AT1G80050, AT5G11160, AT4G22570	3.88634	1
GO:0010117~photoprotection	4	0.106016	0.0700542	AT1G67080, AT4G08920, AT2G05620, AT4G14690	3.88634	1
GO:0042255~ribosome assembly	10	0.265041	0.0720276	AT5G55580, AT2G34620, AT5G64950, AT4G38160, AT1G21150, AT1G62150, AT4G14605, AT4G09620, AT5G54180, AT2G36000	1.8892	1
GO:0042023~DNA endoreduplication	7	0.185529	0.076254	AT1G69690, AT2G29680, AT1G15570, AT5G04470, AT3G48750, AT3G50630, AT3G54180	2.26703	1
GO:0007049~cell cycle	25	0.662603	0.0803264	AT4G03270, AT3G21870, AT5G43080, AT3G50070, AT5G10810, AT3G63120, AT4G09160, AT1G72150, AT4G28080, AT5G60880, AT1G70210, AT1G76310, AT1G47210, AT2G26760, AT3G54710, AT1G22530, AT5G67260, AT1G80370, AT3G10525, AT1G08560, AT1G30690, AT5G65420, AT3G01330, AT1G44110, AT2G44740	1.39367	1
GO:0048825~cotyledon development	9	0.238537	0.0871204	AT4G31820, AT2G32280, AT4G21750, AT1G73590, AT4G23750, AT4G04890, AT1G53700, AT4G24670, AT3G54180	1.91281	1
GO:0010540~basipetal auxin transport	9	0.238537	0.0871204	AT4G25960, AT4G26610, AT5G55540, AT4G31820, AT3G28860, AT1G28010, AT2G36910, AT5G55910, AT1G78100	1.91281	1
GO:0042742~defense response to bacterium	50	1.32521	0.0894275	AT4G02420, AT3G01480, AT5G46330, AT5G44510, AT3G04790, AT1G09340, AT5G14740, AT4G09650, AT4G01050, AT5G44070, AT2G37660, AT3G14150, AT3G62030, AT1G19350, AT2G41560, AT2G27050, AT3G10525, AT3G52960, AT4G23290, AT2G37630, AT5G06290, AT2G39730, AT5G66570, AT2G01830, AT1G20020, AT2G43710, AT1G32060, AT4G26850, AT3G27850, AT3G01500, AT4G23300, AT5G08280, AT4G24670, AT3G14210, AT1G02205, AT1G54040, AT3…	1.23208	1
GO:0009411~response to UV	8	0.212033	0.0903403	AT4G13770, AT3G55120, AT5G59920, AT5G63310, AT1G20340, AT1G65060, AT3G15620, AT3G12610	2.01514	1
GO:0019344~cysteine biosynthetic process	6	0.159025	0.0920158	AT5G28030, AT5G28020, AT3G62030, AT2G43750, AT3G03630, AT3G04940	2.40039	1
GO:0046856~phosphatidylinositol dephosphorylation	6	0.159025	0.0920158	AT2G32010, AT3G63240, AT2G43900, AT1G05470, AT1G71710, AT1G05630	2.40039	1
GO:0006261~DNA-dependent DNA replication	7	0.185529	0.0923668	AT4G18820, AT3G10270, AT1G14460, AT5G27740, AT5G04130, AT3G20540, AT4G24790	2.16399	1
GO:0042546~cell wall biogenesis	14	0.371058	0.0936965	AT5G44670, AT4G20170, AT4G03210, AT1G65310, AT2G06850, AT1G11545, AT2G36870, AT3G23730, AT1G10550, AT2G33570, AT1G02730, AT5G65730, AT3G44990, AT4G14130	1.58692	1
GO:0048510~regulation of timing of transition from vegetative to reproductive phase	10	0.265041	0.0955998	AT4G24540, AT5G15160, AT4G29720, AT3G47500, AT5G62430, AT1G35560, AT1G27370, AT5G39860, AT1G27360, AT4G40060	1.78976	1
GO:0006355~regulation of transcription, DNA-templated	333	8.82587	0.0982214	AT3G57600, AT3G23030, AT3G07340, AT4G35900, AT1G31150, AT3G50890, AT5G65410, AT3G21890, AT5G15830, AT5G46690, AT3G57040, AT5G25190, AT2G39880, AT3G11280, AT1G72010, AT5G62940, AT2G01940, AT5G54630, AT3G53920, AT2G23290, AT3G50410, AT5G38140, AT2G33550, AT2G30280, AT2G33310, AT1G21910, AT5G42780, AT5G43630, AT3G54220, AT3G61310, AT5G65640, AT1G66140, AT4G21750, AT4G01680, AT5G08070, AT4G37650, AT2…	1.06879	1

## Sheet: Table S11
Term	Count	%	PValue	Genes	Fold Enrichment	Bonferroni
GO:0007018~microtubule-based movement	38	1.35666	6.96288e-20	AT1G63640, AT1G59540, AT3G23670, AT3G54870, AT1G18550, AT3G19050, AT3G16060, AT2G37420, AT4G38950, AT3G63480, AT1G72250, AT2G47500, AT3G17360, AT3G45850, AT5G06670, AT5G55520, AT3G20150, AT2G28620, AT5G23910, AT4G21270, AT3G51150, AT1G09170, AT3G50240, AT5G66310, AT2G36200, AT4G26660, AT1G20060, AT4G05190, AT5G60930, AT3G44730, AT5G33300, AT1G18370, AT2G21300, AT4G27180, AT3G44050, AT4G14150, AT4…	5.4483	9.85943e-17
GO:0015979~photosynthesis	55	1.96358	3.74287e-18	AT2G34430, AT1G55480, AT1G61520, AT2G05070, AT1G30380, AT3G54890, AT2G06520, AT1G67740, AT3G54050, AT3G21055, AT4G27440, AT4G09650, AT1G15820, AT5G64040, AT2G05100, AT1G74470, AT3G47470, AT1G79040, AT1G03630, AT1G12000, AT4G02770, AT4G18480, AT5G23120, AT4G28660, AT5G66570, AT3G61470, AT1G20020, AT3G16140, AT5G38410, AT1G52230, AT1G44575, AT1G29910, AT3G27690, AT4G21280, AT4G12800, AT3G01500, AT1…	3.65714	5.2999e-15
GO:0007169~transmembrane receptor protein tyrosine kinase signaling pathway	52	1.85648	2.77968e-17	AT2G27060, AT5G43020, AT5G24100, AT3G24240, AT1G35710, AT2G36570, AT2G42290, AT1G75640, AT3G08680, AT5G51560, AT3G51740, AT4G18640, AT2G25790, AT5G16590, AT3G49670, AT1G67510, AT1G68400, AT1G31420, AT5G10020, AT4G37250, AT2G01950, AT1G72300, AT3G28040, AT4G34220, AT1G72180, AT4G20270, AT3G56370, AT4G23740, AT1G25320, AT3G17840, AT1G75820, AT5G05160, AT1G79620, AT2G45340, AT5G48940, AT3G57830, AT3…	3.67044	3.93602e-14
GO:0071555~cell wall organization	75	2.67762	8.53167e-11	AT5G44670, AT5G44030, AT4G01770, AT4G25820, AT3G06770, AT4G28250, AT1G11545, AT5G66300, AT5G48070, AT1G64390, AT5G62380, AT4G30290, AT3G62110, AT1G23480, AT5G65730, AT5G03760, AT4G37800, AT1G08200, AT1G75680, AT3G15720, AT1G57590, AT3G56000, AT1G12040, AT1G13250, AT5G42100, AT1G64760, AT5G26670, AT4G02290, AT1G68560, AT4G02130, AT1G02730, AT4G36160, AT1G53000, AT3G44990, AT4G18670, AT4G39350, AT1…	2.19174	1.20809e-07
GO:0051301~cell division	58	2.07069	1.92051e-10	AT2G29680, AT5G67270, AT4G32830, AT4G03270, AT1G57820, AT3G63120, AT5G13840, AT1G46480, AT5G06150, AT1G01370, AT1G47210, AT2G44190, AT2G27970, AT2G26760, AT4G35620, AT1G20610, AT3G11520, AT4G21270, AT5G48600, AT5G67260, AT1G07270, AT1G08560, AT1G30690, AT3G51670, AT5G61480, AT3G59550, AT2G34680, AT3G54180, AT2G42260, AT5G62410, AT1G14750, AT3G57860, AT3G60630, AT1G74930, AT3G19590, AT3G57060, AT2…	2.44135	2.71945e-07
GO:0006270~DNA replication initiation	16	0.571225	3.86757e-09	AT1G44900, AT1G07270, AT2G29680, AT3G25100, AT1G67630, AT5G46280, AT5G67100, AT2G16440, AT2G14050, AT1G67180, AT1G26840, AT2G20980, AT5G44635, AT2G01120, AT4G16970, AT2G07690	5.8727	5.47646e-06
GO:0009768~photosynthesis, light harvesting in photosystem I	15	0.535523	4.34186e-09	AT1G08380, AT2G34420, AT2G34430, AT3G27690, AT1G61520, AT2G05070, AT3G54890, AT1G15820, AT1G29920, AT1G29930, AT4G10340, AT3G61470, AT2G05100, AT3G47470, AT1G29910	6.25643	6.14805e-06
GO:0009734~auxin-activated signaling pathway	50	1.78508	5.81134e-09	AT1G12110, AT2G33860, AT3G23030, AT3G51060, AT3G20840, AT4G35020, AT1G75520, AT5G63310, AT2G01420, AT1G04240, AT5G43700, AT1G51190, AT4G16340, AT4G14560, AT2G33310, AT2G38120, AT3G61830, AT4G17788, AT4G29080, AT4G03190, AT5G12440, AT2G01950, AT1G04550, AT1G73590, AT2G22670, AT4G14550, AT3G23050, AT3G28860, AT3G54430, AT5G49980, AT5G65670, AT4G23980, AT1G75500, AT4G37580, AT1G54200, AT5G12050, AT2…	2.41476	8.22882e-06
GO:0009826~unidimensional cell growth	36	1.28526	7.16108e-09	AT2G35620, AT2G39700, AT2G03090, AT3G03220, AT4G01630, AT5G19530, AT4G28250, AT1G68530, AT1G65680, AT2G18300, AT2G37640, AT5G66680, AT3G19820, AT1G75500, AT1G75780, AT4G37580, AT5G05500, AT2G28620, AT2G03680, AT1G62980, AT1G12560, AT3G50660, AT1G12040, AT2G06850, AT3G26610, AT1G31420, AT3G54180, AT5G47370, AT5G05690, AT5G56320, AT5G62310, AT5G02260, AT1G72300, AT3G18000, AT3G23090, AT5G54380	2.89771	1.014e-05
GO:0009416~response to light stimulus	48	1.71367	3.36688e-08	AT2G34430, AT5G25830, AT2G05070, AT1G55480, AT3G51480, AT4G31820, AT1G68530, AT3G60530, AT5G63590, AT5G66560, AT5G57660, AT1G29920, AT2G24720, AT3G19820, AT4G14400, AT1G75780, AT1G77760, AT2G23050, AT5G47800, AT1G03010, AT2G47860, AT2G34420, AT5G24314, AT3G26490, AT3G26650, AT5G49730, AT3G02380, AT1G06040, AT1G70940, AT4G25050, AT5G67385, AT4G27430, AT3G19710, AT1G29930, AT4G36240, AT4G37590, AT1…	2.34283	4.76738e-05
GO:0010411~xyloglucan metabolic process	18	0.642628	7.02362e-07	AT4G03210, AT1G65310, AT2G06850, AT4G25820, AT2G18800, AT4G02500, AT1G11545, AT1G68560, AT5G48070, AT2G36870, AT3G23730, AT1G10550, AT4G30290, AT5G13870, AT5G65730, AT3G44990, AT4G37800, AT4G14130	3.93261	0.00099405
GO:0051726~regulation of cell cycle	25	0.892538	9.08733e-07	AT1G14750, AT2G29680, AT4G03270, AT3G50070, AT3G63120, AT5G06150, AT1G76310, AT3G60550, AT1G47210, AT2G26760, AT4G35620, AT1G20610, AT3G27060, AT3G11520, AT5G67260, AT1G07270, AT1G07370, AT1G15570, AT5G24330, AT2G17620, AT4G34160, AT5G10440, AT1G44110, AT2G44740, AT4G37630	3.01845	0.00128594
GO:0006468~protein phosphorylation	141	5.03392	1.11368e-06	AT2G30390, AT3G24240, AT5G16000, AT3G04910, AT5G23170, AT5G18700, AT5G61570, AT5G46570, AT5G10930, AT2G46850, AT3G18750, AT3G15240, AT1G75640, AT3G08680, AT5G01020, AT1G20650, AT3G51740, AT2G44830, AT3G63280, AT2G31010, AT5G16590, AT3G49670, AT1G67510, AT3G25560, AT1G31420, AT1G51940, AT3G54180, AT2G18890, AT1G49100, AT2G01830, AT5G10020, AT4G37250, AT1G72300, AT2G01950, AT4G20940, AT3G09780, AT1…	1.48716	0.00157572
GO:0019253~reductive pentose-phosphate cycle	12	0.428418	1.64158e-06	AT1G32060, AT1G67090, AT3G26650, AT5G38420, AT5G38410, AT3G54050, AT2G21170, AT1G12900, AT5G38430, AT1G42970, AT3G55800, AT1G56190	5.50565	0.00232178
GO:0045490~pectin catabolic process	28	0.999643	3.06851e-06	AT3G10710, AT5G51500, AT5G20860, AT3G49220, AT5G19730, AT3G09540, AT5G47500, AT1G53830, AT4G13710, AT5G09760, AT1G04680, AT5G04970, AT1G05310, AT4G33220, AT4G22080, AT1G67750, AT3G07010, AT3G53190, AT3G26610, AT3G27400, AT4G24780, AT1G02810, AT3G47400, AT5G04960, AT5G48900, AT5G51490, AT3G54920, AT3G10720	2.64877	0.00433559
GO:0009664~plant-type cell wall organization	26	0.92824	9.06478e-06	AT2G35620, AT2G39700, AT2G03090, AT3G03220, AT4G01630, AT1G05260, AT4G28250, AT3G54590, AT2G37640, AT4G26010, AT5G66680, AT2G41480, AT2G46710, AT1G23720, AT3G28550, AT1G62980, AT1G12560, AT4G08410, AT1G31420, AT1G30870, AT3G54580, AT5G56320, AT5G06640, AT5G02260, AT2G26330, AT2G45890	2.62174	0.0127538
GO:0042546~cell wall biogenesis	20	0.714031	1.16599e-05	AT5G44670, AT4G03210, AT1G65310, AT2G06850, AT4G25820, AT2G18800, AT1G11545, AT5G48070, AT2G36870, AT3G23730, AT1G10550, AT2G33570, AT1G02730, AT4G30290, AT5G13870, AT5G65730, AT3G44990, AT4G37800, AT4G14130, AT1G01200	3.0587	0.016375
GO:0007049~cell cycle	31	1.10675	1.37767e-05	AT1G44900, AT4G32830, AT4G03270, AT2G16440, AT3G50070, AT3G51280, AT3G63120, AT4G09160, AT4G28080, AT1G76310, AT3G60550, AT1G47210, AT2G27970, AT2G26760, AT5G44635, AT4G35620, AT1G20610, AT3G11520, AT5G67260, AT1G07270, AT1G08560, AT1G30690, AT3G51670, AT2G17620, AT5G46280, AT3G01330, AT2G31270, AT5G10440, AT1G44110, AT2G44740, AT2G07690	2.33163	0.0193189
GO:0007067~mitotic nuclear division	24	0.856837	2.16618e-05	AT4G21270, AT5G51600, AT5G67270, AT3G57860, AT4G32830, AT1G09450, AT2G20635, AT3G59550, AT3G60840, AT3G19590, AT2G34680, AT4G26760, AT3G54180, AT2G42260, AT4G33270, AT4G05190, AT2G01910, AT4G34160, AT5G13840, AT5G06150, AT5G63920, AT4G33260, AT2G22140, AT1G27920	2.62174	0.0302078
GO:0007017~microtubule-based process	12	0.428418	4.05432e-05	AT4G14960, AT4G38950, AT5G23860, AT5G62700, AT1G75780, AT4G15930, AT3G44200, AT1G50010, AT5G12250, AT5G62690, AT1G20010, AT2G29550	4.23512	0.0557934
GO:0018298~protein-chromophore linkage	16	0.571225	4.90101e-05	AT2G34420, AT2G34430, AT3G27690, AT1G61520, AT2G05070, AT3G54890, AT1G15820, AT1G29920, AT1G29930, AT4G10340, AT3G61470, AT2G47590, AT3G45780, AT2G05100, AT3G47470, AT1G29910	3.26261	0.0670466
GO:0009992~cellular water homeostasis	14	0.499821	8.36566e-05	AT4G00430, AT4G19030, AT2G16850, AT4G23400, AT2G39010, AT5G47450, AT2G25810, AT2G37170, AT3G16240, AT2G37180, AT4G17340, AT3G54820, AT1G01620, AT4G35100	3.47203	0.111715
GO:0010067~procambium histogenesis	7	0.249911	0.000104014	AT5G62940, AT1G08590, AT1G46480, AT1G05470, AT3G24770, AT5G61480, AT4G32880	7.13696	0.136958
GO:0009773~photosynthetic electron transport in photosystem I	9	0.321314	0.000112316	AT2G46820, AT1G64770, AT1G55670, AT2G05620, AT3G54050, AT4G09650, AT1G18730, AT4G22890, AT5G64040	5.16155	0.147045
GO:0071369~cellular response to ethylene stimulus	11	0.392717	0.000235479	AT2G28160, AT3G62680, AT3G12900, AT4G19690, AT5G04950, AT5G36890, AT5G56080, AT1G76800, AT3G25190, AT3G53280, AT4G32330	3.88219	0.283572
GO:0009831~plant-type cell wall modification involved in multidimensional cell growth	11	0.392717	0.000235479	AT1G62980, AT2G39700, AT2G03090, AT5G56320, AT3G03220, AT1G12560, AT5G02260, AT4G01630, AT1G65680, AT1G10550, AT2G37640	3.88219	0.283572
GO:0042545~cell wall modification	20	0.714031	0.000274862	AT3G10710, AT2G27370, AT5G51500, AT5G20860, AT3G49220, AT5G19730, AT2G18800, AT5G47500, AT1G53830, AT1G02810, AT5G06200, AT3G47400, AT5G09760, AT5G04960, AT3G11550, AT5G04970, AT1G05310, AT5G51490, AT3G10720, AT4G33220	2.48002	0.32244
GO:0009637~response to blue light	16	0.571225	0.000305102	AT1G10120, AT3G27690, AT3G54890, AT3G28860, AT5G48560, AT4G40060, AT1G29920, AT4G10340, AT1G67090, AT5G38420, AT5G38410, AT3G45780, AT5G38430, AT1G42550, AT2G05100, AT1G29910	2.82341	0.350849
GO:0005975~carbohydrate metabolic process	66	2.3563	0.000317006	AT4G01970, AT5G40390, AT2G28470, AT1G60270, AT3G06770, AT5G26000, AT3G54690, AT5G66460, AT3G18080, AT1G52400, AT3G62110, AT5G09660, AT3G62750, AT1G51470, AT1G05850, AT3G15720, AT5G67460, AT5G58090, AT1G13130, AT1G09890, AT5G25980, AT5G42100, AT1G64760, AT3G29320, AT3G26610, AT5G17520, AT5G66530, AT4G01040, AT3G23820, AT4G36360, AT1G42550, AT3G52840, AT2G05790, AT5G58480, AT1G32060, AT3G49360, AT1…	1.55288	0.361703
GO:0045492~xylan biosynthetic process	11	0.392717	0.000337701	AT1G71690, AT3G50220, AT3G55990, AT5G01360, AT1G67330, AT2G15440, AT1G33800, AT5G01620, AT2G38320, AT4G33330, AT4G09990	3.73841	0.380142
GO:0000226~microtubule cytoskeleton organization	11	0.392717	0.000474391	AT4G14960, AT4G05190, AT2G01910, AT5G51600, AT1G75640, AT2G44190, AT2G45490, AT3G60840, AT1G01510, AT4G26760, AT1G27920	3.60489	0.489261
GO:0034220~ion transmembrane transport	11	0.392717	0.000474391	AT2G25810, AT4G00430, AT2G37170, AT2G37180, AT2G16850, AT4G17340, AT4G23400, AT2G39010, AT3G54820, AT1G01620, AT4G35100	3.60489	0.489261
GO:0009834~plant-type secondary cell wall biogenesis	14	0.499821	0.000588404	AT5G44030, AT3G50220, AT5G17420, AT5G60490, AT2G36570, AT5G15630, AT2G38080, AT2G37090, AT3G19820, AT1G75500, AT2G40320, AT4G18780, AT1G79580, AT4G33330	2.91967	0.565442
GO:0015977~carbon fixation	6	0.214209	0.000643537	AT1G67090, AT2G42600, AT5G38420, AT5G38410, AT3G14940, AT5G38430	6.88207	0.598096
GO:0009735~response to cytokinin	36	1.28526	0.000647164	AT1G32060, AT4G01310, AT1G61520, AT3G27850, AT5G46290, AT3G54050, AT2G18300, AT4G09650, AT3G57040, AT4G28750, AT5G62380, AT1G69040, AT5G35630, AT1G78630, AT5G09660, AT2G26980, AT1G05850, AT1G78370, AT1G79040, AT1G12000, AT1G67710, AT1G05190, AT3G02180, AT4G18480, AT5G23120, AT4G25050, AT1G13930, AT4G32260, AT4G34160, AT1G20020, AT2G44060, AT3G47620, AT1G52230, AT3G14420, AT4G39330, AT4G38740	1.80513	0.600156
GO:0006260~DNA replication	21	0.749732	0.00065903	AT1G07270, AT2G29680, AT3G52630, AT3G57860, AT5G52950, AT1G14460, AT1G07370, AT5G41880, AT2G37560, AT1G65470, AT2G31270, AT2G14050, AT4G24790, AT1G26840, AT5G08020, AT1G27880, AT5G61000, AT2G01120, AT2G21790, AT3G27060, AT5G40942	2.26703	0.606822
GO:0071732~cellular response to nitric oxide	9	0.321314	0.000736767	AT2G28160, AT3G12900, AT4G19690, AT5G04950, AT5G36890, AT5G56080, AT1G76800, AT3G25190, AT3G53280	4.12924	0.647832
GO:0006633~fatty acid biosynthetic process	27	0.963941	0.00124062	AT1G10670, AT3G05020, AT1G68530, AT5G57800, AT5G15530, AT5G46290, AT3G55360, AT1G49430, AT4G22756, AT1G54580, AT5G38020, AT4G34510, AT1G60810, AT5G16390, AT1G62640, AT4G25050, AT4G12110, AT1G19440, AT1G25450, AT2G15090, AT1G52670, AT1G14290, AT3G45140, AT2G05990, AT2G26250, AT2G22230, AT1G77590	1.93558	0.827579
GO:0042127~regulation of cell proliferation	10	0.357015	0.00159639	AT1G11130, AT5G67260, AT1G44900, AT4G34160, AT4G21070, AT3G57920, AT1G04020, AT5G13060, AT3G50070, AT4G37750	3.39855	0.895889
GO:0010218~response to far red light	14	0.499821	0.0017736	AT3G27690, AT3G54890, AT3G28860, AT5G15840, AT1G14920, AT1G29920, AT4G10340, AT1G67090, AT2G02950, AT5G38420, AT5G38410, AT5G38430, AT2G05100, AT1G29910	2.62174	0.919027
GO:0006268~DNA unwinding involved in DNA replication	7	0.249911	0.00229382	AT1G44900, AT5G63920, AT3G23890, AT5G46280, AT5G44635, AT2G16440, AT2G07690	4.58805	0.961295
GO:0048437~floral organ development	6	0.214209	0.0023999	AT1G11130, AT4G20270, AT3G49670, AT5G65700, AT3G63530, AT1G13710	5.50565	0.966705
GO:0010233~phloem transport	6	0.214209	0.0023999	AT2G01950, AT1G56430, AT5G04950, AT5G56080, AT1G14920, AT3G09070	5.50565	0.966705
GO:0042335~cuticle development	10	0.357015	0.00279113	AT2G26910, AT3G43720, AT4G00730, AT1G25450, AT1G19440, AT1G68530, AT5G57800, AT3G55360, AT4G25050, AT2G26250	3.16417	0.980894
GO:0044209~AMP salvage	5	0.178508	0.00374408	AT3G09820, AT1G80050, AT5G11160, AT5G03300, AT4G22570	6.55435	0.995066
GO:0009645~response to low light intensity stimulus	5	0.178508	0.00374408	AT1G61520, AT3G61470, AT3G54890, AT2G06850, AT3G47470	6.55435	0.995066
GO:0007076~mitotic chromosome condensation	5	0.178508	0.00374408	AT5G48600, AT5G37630, AT5G62410, AT3G57060, AT2G32590	6.55435	0.995066
GO:0009934~regulation of meristem structural organization	8	0.285612	0.00387051	AT3G18730, AT1G75820, AT3G49670, AT5G65700, AT1G76540, AT1G04020, AT1G65470, AT1G20930	3.67044	0.995877
GO:0009828~plant-type cell wall loosening	11	0.392717	0.00408333	AT1G62980, AT2G39700, AT2G03090, AT5G56320, AT3G03220, AT1G12560, AT5G02260, AT4G01630, AT4G28250, AT1G65680, AT2G37640	2.80381	0.996954
GO:0052386~cell wall thickening	4	0.142806	0.00474136	AT5G44030, AT5G17420, AT4G18780, AT1G19300	9.17609	0.998805
GO:0048765~root hair cell differentiation	7	0.249911	0.00505051	AT4G00730, AT2G03720, AT3G54870, AT2G38120, AT5G14750, AT5G49270, AT4G18640	4.01454	0.99923
GO:0045489~pectin biosynthetic process	10	0.357015	0.00579231	AT3G25140, AT1G02720, AT1G13250, AT5G65810, AT5G01360, AT3G49720, AT1G19300, AT4G02130, AT2G38650, AT2G33570	2.86753	0.999732
GO:0007389~pattern specification process	6	0.214209	0.0062582	AT2G01420, AT1G70940, AT1G20330, AT1G23080, AT1G51190, AT3G20840	4.58805	0.999862
GO:0010106~cellular response to iron ion starvation	5	0.178508	0.00684463	AT1G18910, AT5G04150, AT3G56980, AT3G56970, AT2G41240	5.73506	0.99994
GO:0048759~xylem vessel member cell differentiation	5	0.178508	0.00684463	AT4G36160, AT5G19530, AT5G66300, AT1G62700, AT5G62380	5.73506	0.99994
GO:0009958~positive gravitropism	10	0.357015	0.00720937	AT4G35020, AT2G02950, AT4G37590, AT3G28860, AT1G70940, AT5G57090, AT2G38120, AT2G23050, AT4G16340, AT4G24670	2.78063	0.999964
GO:0009414~response to water deprivation	45	1.60657	0.00760295	AT1G12110, AT3G05640, AT5G40390, AT5G47100, AT3G23050, AT5G23010, AT3G54770, AT5G15970, AT3G23830, AT1G12610, AT2G38530, AT1G52400, AT3G45930, AT1G16060, AT2G37170, AT2G22125, AT3G46320, AT5G65730, AT2G28740, AT2G05620, AT4G18780, AT1G20450, AT1G69700, AT1G05850, AT2G41240, AT4G00430, AT2G29130, AT3G55990, AT1G33240, AT3G29320, AT3G18490, AT1G35720, AT1G62280, AT5G17960, AT1G73330, AT4G34240, AT1…	1.48001	0.99998
GO:0010082~regulation of root meristem growth	9	0.321314	0.00823202	AT5G48940, AT1G44900, AT3G54720, AT1G67710, AT3G24240, AT2G04025, AT1G70940, AT4G26540, AT5G56040	2.94946	0.999992
GO:0007126~meiotic nuclear division	8	0.285612	0.00914579	AT3G43610, AT1G80260, AT5G63920, AT1G20570, AT1G01370, AT3G53760, AT5G63540, AT5G40820	3.19168	0.999998
GO:0010025~wax biosynthetic process	8	0.285612	0.00914579	AT1G49430, AT1G10670, AT4G13840, AT1G68530, AT5G57800, AT3G55360, AT4G33790, AT1G51500	3.19168	0.999998
GO:0009765~photosynthesis, light harvesting	6	0.214209	0.00926768	AT1G29930, AT4G10340, AT1G61520, AT5G47110, AT3G54890, AT3G47470	4.23512	0.999998
GO:0009821~alkaloid biosynthetic process	6	0.214209	0.00926768	AT2G41290, AT3G51420, AT1G08470, AT2G41300, AT3G57030, AT3G57010	4.23512	0.999998
GO:0010207~photosystem II assembly	7	0.249911	0.00967679	AT1G03600, AT1G54500, AT4G10340, AT4G35250, AT3G15095, AT5G66570, AT3G50820	3.56848	0.999999
GO:0010075~regulation of meristem growth	7	0.249911	0.00967679	AT4G20270, AT3G49670, AT5G65700, AT5G03150, AT3G52770, AT2G31081, AT1G13710	3.56848	0.999999
GO:0009742~brassinosteroid mediated signaling pathway	14	0.499821	0.00978062	AT3G02110, AT1G71830, AT5G26230, AT3G05800, AT2G18300, AT5G46570, AT1G74500, AT1G19350, AT2G01950, AT3G50750, AT4G00710, AT2G42870, AT4G38740, AT5G54380	2.17738	0.999999
GO:0010051~xylem and phloem pattern formation	9	0.321314	0.0103047	AT1G68060, AT4G36260, AT2G01950, AT1G05470, AT1G20330, AT1G04550, AT1G19300, AT1G73590, AT3G51060	2.84775	1
GO:0051513~regulation of monopolar cell growth	4	0.142806	0.010892	AT5G15580, AT3G02170, AT1G18620, AT1G74160	7.34087	1
GO:0051016~barbed-end actin filament capping	4	0.142806	0.010892	AT5G07780, AT1G71790, AT3G25500, AT2G29890	7.34087	1
GO:0000910~cytokinesis	5	0.178508	0.011266	AT2G01910, AT5G51600, AT3G60840, AT4G26760, AT1G27920	5.09783	1
GO:0010196~nonphotochemical quenching	5	0.178508	0.011266	AT4G10340, AT4G03280, AT1G44575, AT5G08050, AT1G15820	5.09783	1
GO:0006334~nucleosome assembly	14	0.499821	0.012936	AT3G53650, AT1G14900, AT2G37470, AT1G65470, AT5G65360, AT3G45930, AT5G59970, AT1G01370, AT5G64630, AT3G46320, AT2G28740, AT1G09200, AT1G07820, AT5G59690	2.10599	1
GO:0019761~glucosinolate biosynthetic process	10	0.357015	0.0130658	AT1G62540, AT3G19710, AT4G13770, AT5G23010, AT5G23020, AT3G58990, AT2G43100, AT1G16410, AT4G12030, AT1G16400	2.54891	1
GO:0048767~root hair elongation	11	0.392717	0.0152599	AT3G43960, AT4G34580, AT5G56540, AT1G12560, AT2G37620, AT3G53750, AT4G02500, AT1G70940, AT5G05500, AT1G24620, AT2G45890	2.34737	1
GO:0019762~glucosinolate catabolic process	9	0.321314	0.0155714	AT1G52400, AT3G16410, AT3G14210, AT1G51470, AT5G25980, AT5G26000, AT2G33070, AT1G54040, AT3G16400	2.66403	1
GO:0010928~regulation of auxin mediated signaling pathway	5	0.178508	0.0171767	AT4G35020, AT3G59060, AT1G27340, AT4G16340, AT2G43010	4.58805	1
GO:0009625~response to insect	8	0.285612	0.0183723	AT1G52400, AT4G13770, AT5G23010, AT3G14210, AT5G61420, AT5G24770, AT5G26000, AT1G16410	2.82341	1
GO:0055072~iron ion homeostasis	9	0.321314	0.0188311	AT5G04150, AT4G19690, AT3G56980, AT1G01580, AT3G56970, AT5G19700, AT5G24380, AT4G19680, AT2G41240	2.58078	1
GO:0019464~glycine decarboxylation via glycine cleavage system	4	0.142806	0.0200279	AT2G26080, AT2G35370, AT4G33010, AT2G35120	6.11739	1
GO:0000914~phragmoplast assembly	4	0.142806	0.0200279	AT3G05330, AT3G23670, AT5G18700, AT4G14150	6.11739	1
GO:1902358~sulfate transmembrane transport	4	0.142806	0.0200279	AT1G77990, AT4G08620, AT5G19600, AT5G10180	6.11739	1
GO:0015976~carbon utilization	4	0.142806	0.0200279	AT4G33580, AT1G70410, AT3G01500, AT5G14740	6.11739	1
GO:0080167~response to karrikin	23	0.821135	0.0203556	AT5G48500, AT3G21090, AT4G01970, AT4G30400, AT1G06040, AT4G03280, AT3G02870, AT5G08050, AT1G10960, AT2G47930, AT5G63810, AT5G59800, AT5G06980, AT5G66920, AT5G64620, AT5G51550, AT1G44575, AT3G47470, AT1G53070, AT2G26250, AT1G01300, AT4G14440, AT2G29980	1.64883	1
GO:0010114~response to red light	13	0.46412	0.0207255	AT3G27690, AT1G15550, AT3G54890, AT2G37640, AT1G29920, AT4G10340, AT1G67090, AT2G02950, AT5G38420, AT5G38410, AT5G38430, AT2G05100, AT1G29910	2.05671	1
GO:0010311~lateral root formation	11	0.392717	0.0208029	AT1G49430, AT5G56320, AT4G01630, AT1G15570, AT1G77690, AT2G38120, AT3G59420, AT1G07880, AT2G22670, AT2G42430, AT5G56580	2.24304	1
GO:0050826~response to freezing	7	0.249911	0.0212965	AT4G14400, AT2G40160, AT3G55990, AT2G40150, AT1G12610, AT3G26744, AT1G12860	3.0587	1
GO:0000911~cytokinesis by cell plate formation	10	0.357015	0.0218703	AT5G51600, AT2G35190, AT3G17360, AT1G18370, AT1G50240, AT3G19050, AT2G30410, AT5G18700, AT1G53140, AT4G26760	2.35284	1
GO:0000038~very long-chain fatty acid metabolic process	6	0.214209	0.0238517	AT2G15090, AT1G25450, AT1G19440, AT1G68530, AT4G34510, AT2G26250	3.44103	1
GO:0006833~water transport	5	0.178508	0.0247022	AT4G00430, AT2G37170, AT3G16240, AT3G54820, AT1G01620	4.17095	1
GO:0071281~cellular response to iron ion	10	0.357015	0.0255756	AT2G28160, AT3G12900, AT4G19690, AT4G31940, AT5G04950, AT5G36890, AT5G56080, AT1G76800, AT3G25190, AT3G53280	2.29402	1
GO:0030244~cellulose biosynthetic process	11	0.392717	0.027683	AT2G35620, AT1G02730, AT5G44030, AT5G17420, AT2G22125, AT5G01360, AT4G18780, AT1G31420, AT4G39350, AT1G05850, AT5G66680	2.1476	1
GO:0051603~proteolysis involved in cellular protein catabolic process	19	0.678329	0.0288958	AT4G30810, AT5G42240, AT3G02110, AT3G07990, AT1G61130, AT1G33540, AT5G08260, AT2G35780, AT3G19400, AT4G35350, AT3G43960, AT4G11320, AT4G11310, AT3G12240, AT3G45310, AT2G22920, AT1G28110, AT3G48350, AT1G20850	1.69268	1
GO:0009658~chloroplast organization	22	0.785434	0.0289407	AT5G22640, AT1G35680, AT5G24314, AT1G32080, AT3G52750, AT1G09340, AT3G02380, AT4G25910, AT5G44190, AT3G19570, AT5G08050, AT3G56290, AT2G31270, AT1G48280, AT2G20570, AT2G47940, AT1G44000, AT4G38160, AT2G21170, AT4G18570, AT4G39460, AT2G41660	1.61499	1
GO:0080143~regulation of amino acid export	4	0.142806	0.0322407	AT2G24762, AT4G31730, AT5G57685, AT5G24920	5.24348	1
GO:0008272~sulfate transport	4	0.142806	0.0322407	AT2G01830, AT4G08620, AT1G78000, AT5G10180	5.24348	1
GO:0010305~leaf vascular tissue pattern formation	8	0.285612	0.0327055	AT1G11130, AT2G32010, AT3G54720, AT2G01950, AT1G05470, AT3G52770, AT1G27340, AT2G36120	2.53134	1
GO:0010069~zygote asymmetric cytokinesis in embryo sac	3	0.107105	0.0329968	AT1G69770, AT2G01210, AT5G49160	9.17609	1
GO:0000281~mitotic cytokinesis	3	0.107105	0.0329968	AT3G17360, AT3G19050, AT2G28620	9.17609	1
GO:0045717~negative regulation of fatty acid biosynthetic process	3	0.107105	0.0329968	AT4G21070, AT1G04020, AT3G56130	9.17609	1
GO:0045010~actin nucleation	5	0.178508	0.0339241	AT5G07780, AT5G18410, AT3G25500, AT2G35110, AT2G29890	3.82337	1
GO:0010192~mucilage biosynthetic process	5	0.178508	0.0339241	AT2G35620, AT5G22740, AT1G76880, AT3G46550, AT2G22900	3.82337	1
GO:0032544~plastid translation	5	0.178508	0.0339241	AT1G09340, AT1G79850, AT2G33800, AT2G38140, AT3G56910	3.82337	1
GO:0015995~chlorophyll biosynthetic process	10	0.357015	0.0342756	AT1G10670, AT5G13630, AT4G18480, AT3G59400, AT4G25080, AT3G51820, AT1G74470, AT4G27440, AT1G03630, AT4G27430	2.18478	1
GO:0051321~meiotic cell cycle	8	0.285612	0.0387819	AT5G48600, AT4G00020, AT4G24710, AT5G62410, AT1G34355, AT3G19590, AT2G14050, AT2G22140	2.44696	1
GO:0016114~terpenoid biosynthetic process	8	0.285612	0.0387819	AT3G29410, AT3G32030, AT1G33750, AT4G13280, AT4G20210, AT1G66020, AT4G20230, AT1G31950	2.44696	1
GO:0046274~lignin catabolic process	6	0.214209	0.0389709	AT2G38080, AT5G07130, AT2G29130, AT5G01190, AT5G60020, AT2G30210	3.0587	1
GO:0006306~DNA methylation	7	0.249911	0.0398706	AT3G17310, AT3G49250, AT2G27040, AT1G69770, AT3G48670, AT2G40030, AT4G19020	2.67636	1
GO:0008152~metabolic process	44	1.57087	0.0424831	AT1G31070, AT3G29630, AT5G59090, AT5G67090, AT5G44530, AT5G49460, AT3G59420, AT4G20430, AT1G69040, AT1G49430, AT1G49650, AT2G18570, AT1G30600, AT1G50580, AT2G05920, AT1G20490, AT3G48420, AT2G29730, AT3G05190, AT2G29710, AT5G05900, AT2G43100, AT1G79460, AT4G14440, AT1G34430, AT1G67830, AT5G26310, AT5G51750, AT1G10400, AT4G21650, AT3G62040, AT4G15500, AT1G49660, AT4G34260, AT3G16520, AT5G04120, AT1…	1.3325	1
GO:0009808~lignin metabolic process	5	0.178508	0.0448826	AT3G19820, AT2G41480, AT3G50740, AT1G31720, AT1G33800	3.52927	1
GO:0007155~cell adhesion	5	0.178508	0.0448826	AT3G25140, AT2G35860, AT3G52370, AT3G46550, AT5G06390	3.52927	1
GO:0009913~epidermal cell differentiation	4	0.142806	0.0474784	AT3G44200, AT4G21750, AT2G26250, AT4G04890	4.58805	1
GO:0051415~interphase microtubule nucleation by interphase microtubule organizing center	4	0.142806	0.0474784	AT3G43610, AT1G80260, AT1G20570, AT3G53760	4.58805	1
GO:0009733~response to auxin	42	1.49946	0.0490254	AT4G00880, AT3G23050, AT3G12955, AT2G33860, AT3G23030, AT2G14960, AT3G28860, AT5G65670, AT5G62380, AT2G21210, AT2G24400, AT2G46830, AT1G04240, AT4G31320, AT5G43700, AT2G22240, AT4G34750, AT4G14560, AT4G33880, AT3G12830, AT4G31910, AT2G33310, AT2G06850, AT2G38120, AT2G34680, AT5G47370, AT4G28640, AT4G29080, AT4G03190, AT1G01060, AT3G62100, AT5G37020, AT1G77690, AT1G04250, AT5G57090, AT1G75590, AT1…	1.32895	1
GO:0006810~transport	49	1.74938	0.0526407	AT2G33820, AT2G37460, AT3G59340, AT4G23400, AT1G18730, AT4G25220, AT1G43650, AT4G39460, AT3G28050, AT4G35100, AT4G00430, AT4G01440, AT5G43750, AT1G33440, AT1G30690, AT3G51670, AT2G39010, AT1G16520, AT3G56160, AT4G34580, AT2G21540, AT2G26910, AT4G39710, AT2G37280, AT4G17340, AT3G54820, AT1G14670, AT1G64770, AT3G21390, AT5G48650, AT4G39170, AT2G25810, AT4G09160, AT1G75500, AT5G64700, AT2G37170, AT3…	1.28833	1
GO:0019252~starch biosynthetic process	8	0.285612	0.0530333	AT1G10670, AT5G24300, AT1G27680, AT5G04360, AT1G66430, AT5G48300, AT5G03650, AT3G55800	2.29402	1
GO:0048825~cotyledon development	8	0.285612	0.0530333	AT4G31820, AT4G21750, AT1G73590, AT4G23750, AT4G04890, AT5G53290, AT4G24670, AT3G54180	2.29402	1
GO:0048829~root cap development	5	0.178508	0.0575788	AT1G77690, AT2G38120, AT3G59420, AT1G79580, AT2G21050	3.27718	1
GO:0048364~root development	25	0.892538	0.058244	AT1G44900, AT3G28860, AT3G54870, AT3G59420, AT3G20840, AT2G18470, AT1G52240, AT2G01420, AT5G60200, AT1G51190, AT4G37740, AT3G54720, AT4G00730, AT5G24310, AT3G54220, AT1G70940, AT1G23080, AT4G23750, AT5G03150, AT5G55730, AT1G71692, AT3G62100, AT1G04550, AT1G73590, AT5G59030	1.45191	1
GO:0009825~multidimensional cell growth	6	0.214209	0.0588214	AT5G25810, AT3G46550, AT1G20330, AT2G35110, AT5G60920, AT1G05850	2.75283	1
GO:0010315~auxin efflux	6	0.214209	0.0588214	AT1G75500, AT4G25960, AT1G10680, AT1G28010, AT1G70940, AT5G57090	2.75283	1
GO:0030163~protein catabolic process	19	0.678329	0.0590813	AT1G68725, AT3G51350, AT5G19110, AT3G54400, AT2G28040, AT3G50050, AT3G51340, AT5G19100, AT3G51330, AT3G18490, AT3G61820, AT3G20015, AT5G07030, AT2G47940, AT3G52500, AT5G10080, AT1G25510, AT4G35880, AT1G01300	1.55666	1
GO:0009263~deoxyribonucleotide biosynthetic process	3	0.107105	0.0612523	AT2G21790, AT3G27060, AT5G40942	6.88207	1
GO:0032504~multicellular organism reproduction	3	0.107105	0.0612523	AT2G21170, AT1G19300, AT5G40820	6.88207	1
GO:0006269~DNA replication, synthesis of RNA primer	3	0.107105	0.0612523	AT5G41880, AT1G67320, AT5G67100	6.88207	1
GO:0006696~ergosterol biosynthetic process	3	0.107105	0.0612523	AT1G10030, AT5G17230, AT4G34650	6.88207	1
GO:0016572~histone phosphorylation	3	0.107105	0.0612523	AT4G32830, AT1G76540, AT2G45490	6.88207	1
GO:0090307~mitotic spindle assembly	4	0.142806	0.0655846	AT3G43610, AT1G80260, AT1G20570, AT3G53760	4.07826	1
GO:0009854~oxidative photosynthetic carbon pathway	4	0.142806	0.0655846	AT1G12550, AT3G14150, AT3G14420, AT1G68010	4.07826	1
GO:0009813~flavonoid biosynthetic process	23	0.821135	0.0681641	AT3G29630, AT4G25640, AT3G51240, AT5G26310, AT1G10400, AT5G63595, AT5G63590, AT5G66220, AT5G66230, AT2G18560, AT2G18570, AT4G15500, AT2G45400, AT3G16520, AT1G53520, AT1G50580, AT3G46650, AT5G05890, AT2G29730, AT2G29710, AT3G50740, AT5G05900, AT1G64920	1.45552	1
GO:0016132~brassinosteroid biosynthetic process	8	0.285612	0.0701804	AT4G31910, AT2G32440, AT3G19820, AT5G05690, AT2G45400, AT3G50660, AT3G30180, AT1G78490	2.15908	1
GO:0042023~DNA endoreduplication	6	0.214209	0.070548	AT2G42260, AT2G29680, AT1G15570, AT4G37630, AT3G54180, AT3G48160	2.62174	1
GO:0030036~actin cytoskeleton organization	6	0.214209	0.070548	AT1G71790, AT5G18410, AT1G42550, AT3G25500, AT2G34150, AT1G29170	2.62174	1
GO:0016126~sterol biosynthetic process	9	0.321314	0.0717488	AT5G13710, AT4G12110, AT4G22756, AT1G20050, AT3G52940, AT1G20330, AT2G34490, AT3G54250, AT4G34650	2.01426	1
GO:0009409~response to cold	42	1.49946	0.0721804	AT1G32060, AT4G24770, AT5G67450, AT1G63940, AT1G61520, AT3G54890, AT1G09340, AT1G09780, AT1G05260, AT1G68530, AT3G01500, AT5G15970, AT3G54050, AT3G23830, AT3G02870, AT4G09650, AT1G49480, AT3G26744, AT1G67090, AT2G46830, AT3G14210, AT5G54770, AT3G16470, AT5G12250, AT2G33800, AT1G20450, AT3G47470, AT1G23740, AT1G35680, AT3G26650, AT3G05890, AT3G55990, AT1G35720, AT3G23000, AT3G61470, AT1G25450, AT1…	1.28895	1
GO:0010087~phloem or xylem histogenesis	7	0.249911	0.0770117	AT4G31910, AT5G62940, AT2G46685, AT3G24770, AT5G19530, AT2G36120, AT4G24670	2.29402	1
GO:0071554~cell wall organization or biogenesis	8	0.285612	0.0798557	AT4G23790, AT1G60790, AT5G15900, AT2G40160, AT2G30900, AT3G54260, AT2G42570, AT3G62390	2.09739	1
GO:0006096~glycolytic process	13	0.46412	0.0810431	AT1G12000, AT3G26650, AT1G34430, AT1G09780, AT1G12900, AT3G25860, AT3G22960, AT2G21330, AT2G21170, AT1G47840, AT1G42970, AT1G56190, AT4G38970	1.68013	1
GO:0006825~copper ion transport	6	0.214209	0.083458	AT3G24450, AT3G48970, AT5G24580, AT3G56240, AT5G59030, AT3G46900	2.50257	1
GO:0009098~leucine biosynthetic process	6	0.214209	0.083458	AT1G50110, AT3G19710, AT5G23020, AT3G05190, AT3G58990, AT2G43100	2.50257	1
GO:0008285~negative regulation of cell proliferation	4	0.142806	0.0863309	AT4G32980, AT1G30210, AT5G13060, AT4G37740	3.67044	1
GO:0045493~xylan catabolic process	4	0.142806	0.0863309	AT1G58370, AT5G10560, AT1G68560, AT1G02640	3.67044	1
GO:0051276~chromosome organization	4	0.142806	0.0863309	AT5G48600, AT3G46320, AT2G31270, AT2G37100	3.67044	1
GO:0009088~threonine biosynthetic process	4	0.142806	0.0863309	AT3G02020, AT5G14060, AT1G72810, AT5G21060	3.67044	1
GO:0048229~gametophyte development	5	0.178508	0.0880223	AT3G49670, AT5G65700, AT3G25100, AT1G18370, AT2G31270	2.86753	1
GO:0009607~response to biotic stimulus	9	0.321314	0.0899962	AT3G26460, AT1G35260, AT1G11000, AT2G01520, AT1G70880, AT1G70890, AT4G14060, AT5G65970, AT1G70850	1.92058	1
GO:0010440~stomatal lineage progression	3	0.107105	0.0948258	AT5G10440, AT3G57230, AT3G26744	5.50565	1
GO:0009067~aspartate family amino acid biosynthetic process	3	0.107105	0.0948258	AT3G02020, AT5G14060, AT5G21060	5.50565	1
GO:0080158~chloroplast ribulose bisphosphate carboxylase complex biogenesis	3	0.107105	0.0948258	AT1G67090, AT5G38410, AT3G56910	5.50565	1
GO:0080028~nitrile biosynthetic process	3	0.107105	0.0948258	AT3G16410, AT2G33070, AT3G16400	5.50565	1
GO:0007043~cell-cell junction assembly	3	0.107105	0.0948258	AT2G27370, AT5G06200, AT3G11550	5.50565	1
GO:0030418~nicotianamine biosynthetic process	3	0.107105	0.0948258	AT1G56430, AT5G04950, AT5G56080	5.50565	1
GO:0043481~anthocyanin accumulation in tissues in response to UV light	3	0.107105	0.0948258	AT1G10670, AT4G00730, AT3G28860	5.50565	1
GO:0006081~cellular aldehyde metabolic process	3	0.107105	0.0948258	AT4G34240, AT4G36250, AT3G66658	5.50565	1
